# Supplementary material for: Dynamic nucleosome landscape elicits a noncanonical GATA2 pioneer model
Source: Nat Commun. 2022 Jun 7;13:3145. doi: 10.1038/s41467-022-30960-x (PMC9174260; doi:10.1038/s41467-022-30960-x)
Supplement: Supplementary file 4 — Supplementary Data 1 [file 41467_2022_30960_MOESM4_ESM.xlsx]

## Sheet: GATA2_border_Veh
GATA2_border	Border_Start	Border_end	Border_ID	Depth	Strand	Chernoff	Peak_ID	Comp_ID	Plus_border	Negtive_border	Backbone
chr10	98279322	98279323	BP-96309376	28	+	1.91e-16	PP-96308958	chr10_Comp_896	1	2	1
chr10	74026798	74026801	BN-73001350	17	-	2.6e-05	PN-73001346	chr10_Comp_900	1	2	1
chr10	115932091	115932094	BP-114275007	13	+	7.04e-06	PP-114274762	chr10_Comp_901	1	2	1
chr10	65274185	65274186	BN-63727696	17	-	4.35e-09	PN-63727687	chr10_Comp_957	1	2	1
chr10	125858751	125858752	BN-124874817	19	-	2.18e-07	PN-124874731	chr10_Comp_966	1	2	1
chr10	95249175	95249177	BP-93865384	26	+	9.15e-20	PP-93865074	chr10_Comp_976	1	2	1
chr10	15136771	15136772	BN-14709199	11	-	0.000326441	PN-14709041	chr10_Comp_992	1	2	1
chr3	79074805	79074809	BN-98336749	17	-	2.25e-09	PN-98336765	chr10_Comp_993	1	2	1
chr3	49019059	49019060	BN-69019070	28	-	3.23e-11	PN-69018946	chr10_Comp_1083	1	2	1
chr11	73079960	73079962	BP-72575053	11	+	0.000190626	PP-72574749	chr11_Comp_832	1	2	1
chr13	77557813	77557817	BP-13856799	7	+	0.0152602	PP-13856492	chr11_Comp_868	1	2	1
chr11	114303750	114303752	BN-113966748	50	-	1.24e-37	PN-113966734	chr11_Comp_872	1	2	1
chr11	63699623	63699626	BN-62328494	11	-	0.000637078	PN-62328511	chr11_Comp_897	1	2	1
chr11	6404243	6404245	BN-4722077	11	-	0.000795706	PN-4721868	chr11_Comp_914	1	2	1
chr1	109783952	109783954	BN-10087058	8	-	0.0210744	PN-10087077	chr11_Comp_938	1	2	1
chr11	48287027	50297028	BN-48297027	7	-	0.0269206	PN-48297019	chr11_Comp_991	1	2	1
chr9	80899670	80899671	BN-85172680	36	-	3.88e-23	PN-85172687	chr11_Comp_1013	1	2	1
chr11	64858167	64858168	BN-64146043	26	-	8.69e-14	PN-64146041	chr11_Comp_1024	1	2	1
chr3	51420924	51420926	BN-93091279	22	-	5.69e-12	PN-93091240	chr11_Comp_1181	1	2	1
chr12	58141099	58141102	BN-56314621	6	-	0.0421959	PN-56314550	chr12_Comp_858	1	2	1
chr12	106647450	106647452	BP-105760812	30	+	5.94e-17	PP-105760504	chr12_Comp_866	1	2	1
chr12	102597908	102597910	BP-102415518	41	+	8.95e-18	PP-102415166	chr12_Comp_867	1	2	1
chr9	106848623	106848625	BN-122582658	14	-	7.99e-05	PN-122582638	chr12_Comp_872	1	2	1
chr12	53564439	53564442	BN-52124736	10	-	0.000927161	PN-52124734	chr12_Comp_884	1	2	1
chr12	72251681	72251682	BP-71424816	10	+	0.00162967	PP-71424446	chr12_Comp_911	1	2	1
chr12	96190618	96190621	BP-96111872	156	+	5.42e-182	PP-96111540	chr12_Comp_926	1	2	1
chr15	90783521	90783522	BN-12556909	25	-	8.98e-13	PN-12556956	chr12_Comp_944	1	2	1
chr12	113369981	113369983	BP-112439422	11	+	0.00158604	PP-112439103	chr12_Comp_1048	1	2	1
chr4	109096307	109096310	BP-48149419	7	+	0.0102866	PP-48149026	chr12_Comp_1153	1	2	1
chr22	24311424	24311426	BN-42675326	9	-	0.0126039	PN-42675247	chr12_Comp_1226	1	2	1
chr13	108876225	108876226	BN-107019361	27	-	1.76e-17	PN-107019367	chr13_Comp_658	1	2	1
chr13	92043847	92043848	BP-90709746	11	+	0.000698234	PP-90709410	chr13_Comp_688	1	2	1
chr16	3036564	3036566	BP-77407672	22	+	5.44e-09	PP-77407436	chr13_Comp_695	1	2	1
chr3	152009318	152009321	BP-51311240	9	+	0.00958879	PP-51310906	chr13_Comp_705	1	2	1
chr13	99180133	99180135	BP-97897286	9	+	0.00270642	PP-97896824	chr13_Comp_714	1	2	1
chr13	27125769	27125770	BN-26899581	7	-	0.0221282	PN-26899574	chr13_Comp_746	1	2	1
chr6	16224703	16224706	BN-36048171	6	-	0.0386989	PN-36048202	chr13_Comp_754	1	2	1
chr13	21757182	21757185	BP-21259443	8	+	0.00544547	PP-21259184	chr13_Comp_793	1	2	1
chr8	99947952	99947956	BP-68608565	17	+	1.59e-09	PP-68608141	chr14_Comp_859	1	2	1
chrX	14894847	14894851	BN-53514159	7	-	0.0223075	PN-53514165	chr14_Comp_914	1	2	1
chr14	102135221	104145222	BP-102145221	8	+	0.00768131	PP-102144858	chr14_Comp_940	1	2	1
chr11	60451403	60451404	BN-54357559	6	-	0.034627	PN-54357547	chr14_Comp_1079	1	2	1
chr8	79413232	79413233	BP-76257727	23	+	3.37e-09	PP-76257391	chr15_Comp_523	1	2	1
chr3	52194781	52194784	BP-79156938	24	+	6.08e-12	PP-79156514	chr15_Comp_565	1	2	1
chr7	39646728	39646732	BN-89161924	9	-	0.00734039	PN-89161892	chr15_Comp_576	1	2	1
chr8	145712959	145712960	BN-38820678	13	-	2.11e-06	PN-38820676	chr15_Comp_629	1	2	1
chr20	62211753	62211756	BP-80148795	18	+	6.11e-09	PP-80148474	chr15_Comp_649	1	2	1
chr15	74994239	74994242	BN-73030589	7	-	0.0196248	PN-73030658	chr15_Comp_678	1	2	1
chr15	40878527	40878529	BP-39743411	18	+	4.32e-11	PP-39743209	chr15_Comp_679	1	2	1
chr15	42779719	42779720	BN-42339096	8	-	0.00589454	PN-42339070	chr15_Comp_689	1	2	1
chr16	71271219	71271222	BN-69706775	7	-	0.0230673	PN-69706756	chr16_Comp_278	1	2	1
chr16	67055424	67055426	BN-66008663	11	-	3.16e-05	PN-66008491	chr16_Comp_286	1	2	1
chr4	110819243	110819245	BN-27205156	13	-	1.1e-05	PN-27205155	chr16_Comp_287	1	2	1
chr16	1812456	1812457	BP-29711858	8	+	0.00667575	PP-29711707	chr16_Comp_306	1	2	1
chr16	48275084	48275085	BP-47020558	9	+	0.00128276	PP-47020347	chr16_Comp_347	1	2	1
chr16	11432496	11432497	BN-11390924	29	-	4.71e-13	PN-11390939	chr16_Comp_369	1	2	1
chr8	6426814	6426816	BP-2400984	21	+	6.82e-13	PP-2400683	chr16_Comp_380	1	2	1
chr2	134332052	134332056	BN-56541395	9	-	0.00659978	PN-56541291	chr17_Comp_495	1	2	1
chr5	54447411	54447413	BN-39150458	9	-	0.0185891	PN-39150392	chr17_Comp_507	1	2	1
chr17	48497197	48497198	BN-46837006	9	-	0.0124544	PN-46836984	chr17_Comp_512	1	2	1
chr17	80001735	80001737	BN-17617812	14	-	7.51e-07	PN-17617753	chr17_Comp_528	1	2	1
chr15	40606274	40606278	BP-75947509	13	+	3.7e-06	PP-75947267	chr17_Comp_538	1	2	1
chr22	30691742	30691746	BN-36163254	59	-	8.45e-48	PN-36163254	chr17_Comp_539	1	2	1
chr17	33442306	33442308	BN-31614219	30	-	2.34e-21	PN-31614180	chr17_Comp_567	1	2	1
chr17	7172028	7172029	BN-5201558	13	-	1.22e-05	PN-5201439	chr17_Comp_570	1	2	1
chr17	79834579	79834580	BN-79475002	8	-	0.00711992	PN-79474968	chr17_Comp_599	1	2	1
chr17	78015503	78015504	BP-76731979	17	+	2.16e-08	PP-76731719	chr17_Comp_601	1	2	1
chr17	27049334	27049335	BN-26130417	31	-	7.83e-21	PN-26130399	chr17_Comp_642	1	2	1
chr12	88980539	88980542	BP-47321999	15	+	2.65e-05	PP-47321671	chr18_Comp_453	1	2	1
chr4	36252106	36252110	BN-1393192	12	-	0.000134387	PN-1393127	chr18_Comp_531	1	2	1
chr1	222971599	222971600	BP-22252308	17	+	7.24e-11	PP-22252035	chr18_Comp_534	1	2	1
chr8	37580755	37580759	BN-31277020	13	-	4.15e-05	PN-31276997	chr18_Comp_550	1	2	1
chr18	9701822	9701825	BN-9496161	25	-	2.59e-12	PN-9496075	chr18_Comp_587	1	2	1
chr19	48892167	48892170	BP-47370324	11	+	0.00221149	PP-47370020	chr19_Comp_132	1	2	1
chr6	52913678	52913680	BN-34817427	7	-	0.0182811	PN-34817381	chr19_Comp_137	1	2	1
chr19	16171110	16171112	BN-14385776	9	-	0.0006522	PN-14385754	chr19_Comp_152	1	2	1
chr20	44724695	44724697	BP-57998949	16	+	1.85e-07	PP-57998655	chr19_Comp_172	1	2	1
chr19	4903271	4903273	BN-4401729	8	-	0.0121271	PN-4401741	chr19_Comp_175	1	2	1
chr19	46155999	46156001	BN-45061415	26	-	1.07e-10	PN-45061312	chr19_Comp_195	1	2	1
chr1	87787744	87787746	BN-86683438	9	-	0.00968767	PN-86683394	chr1_Comp_1870	1	2	1
chr8	144629718	144629722	BP-221785664	8	+	0.0103661	PP-221785423	chr1_Comp_1903	1	2	1
chr2	11672867	11672871	BP-39182465	7	+	0.0183289	PP-39182170	chr1_Comp_1909	1	2	1
chr8	48861831	48861835	BP-53040507	7	+	0.0388329	PP-53040184	chr1_Comp_1915	1	2	1
chr5	75683419	75683420	BN-44259145	15	-	3.77e-08	PN-44259006	chr1_Comp_1930	1	2	1
chr11	63991382	63991383	BN-201820903	13	-	1.89e-06	PN-201820903	chr1_Comp_1992	1	2	1
chr19	35752474	35752476	BN-197116279	13	-	5.46e-05	PN-197116172	chr1_Comp_2093	1	2	1
chr3	36992654	36992658	BN-154616626	163	-	4.75e-147	PN-154616628	chr1_Comp_2099	1	2	1
chr1	20609497	20609498	BN-19299224	11	-	0.000540815	PN-19299211	chr1_Comp_2120	1	2	1
chr11	11847010	11847012	BN-200129823	9	-	0.00899489	PN-200129732	chr1_Comp_2146	1	2	1
chr1	70870233	70870235	BN-69058738	16	-	2.62e-07	PN-69058655	chr1_Comp_2149	1	2	1
chr1	159673020	161683021	BP-159683020	8	+	0.00423083	PP-159682781	chr1_Comp_2180	1	2	1
chr1	55358217	55358220	BN-53573488	17	-	4.67e-06	PN-53573385	chr1_Comp_2194	1	2	1
chr1	53170001	53170002	BP-109109251	8	+	0.00383323	PP-109109096	chr1_Comp_2198	1	2	1
chr19	36538334	36538336	BP-211451456	14	+	1.82e-07	PP-211451114	chr1_Comp_2203	1	2	1
chr1	32235317	32235318	BP-31475079	11	+	0.000931032	PP-31474610	chr1_Comp_2217	1	2	1
chr1	214769309	214769310	BN-213597543	19	-	6.13e-11	PN-213597519	chr1_Comp_2291	1	2	1
chr1	27553515	27553516	BN-26624897	7	-	0.0100484	PN-26624893	chr1_Comp_2294	1	2	1
chr3	149382008	149382010	BN-215740404	13	-	3.28e-05	PN-215740430	chr1_Comp_2359	1	2	1
chr1	11987647	11987650	BP-10615776	7	+	0.0266059	PP-10615485	chr1_Comp_2375	1	2	1
chr19	11463474	11463475	BN-151515292	8	-	0.0350676	PN-151515229	chr1_Comp_2395	1	2	1
chr7	149476458	149476462	BP-230192338	92	+	1.47e-92	PP-230192052	chr1_Comp_2410	1	2	1
chr1	241810307	241810309	BP-239941754	7	+	0.0131931	PP-239941545	chr1_Comp_2565	1	2	1
chr1	36241481	36241483	BN-34839687	7	-	0.02655	PN-34839724	chr1_Comp_2570	1	2	1
chr9	80652281	80652283	BN-37931482	22	-	2.43e-14	PN-37931492	chr1_Comp_2622	1	2	1
chr20	4657269	4657271	BN-85007451	9	-	0.00399904	PN-85007498	chr1_Comp_2651	1	2	1
chr20	4001615	4001617	BN-2069514	10	-	0.00130383	PN-2069502	chr20_Comp_332	1	2	1
chr8	67531411	67531415	BN-55589021	7	-	0.0102039	PN-55589027	chr20_Comp_369	1	2	1
chr20	10660967	10660969	BP-9459746	12	+	0.000121786	PP-9459438	chr20_Comp_380	1	2	1
chr20	44038136	44038137	BN-43013214	12	-	2.35e-05	PN-43013211	chr20_Comp_385	1	2	1
chr5	15489966	15489969	BN-35097449	14	-	1e-05	PN-35097439	chr20_Comp_472	1	2	1
chr2	26211622	26211626	BN-45965913	8	-	0.00401596	PN-45965893	chr21_Comp_350	1	2	1
chr22	45624803	47634804	BN-45634803	14	-	8.63e-05	PN-45634808	chr22_Comp_157	1	2	1
chr22	39101543	39101544	BN-37666129	9	-	0.00300879	PN-37666132	chr22_Comp_160	1	2	1
chr22	43499823	43499824	BN-42218964	8	-	0.026314	PN-42218976	chr22_Comp_161	1	2	1
chrX	15879574	15879576	BN-29219123	49	-	4.89e-06	PN-29219109	chr22_Comp_164	1	2	1
chr7	5616650	5616654	BN-33932485	9	-	0.00594919	PN-33932465	chr22_Comp_165	1	2	1
chr1	231748774	231748776	BN-22870127	9	-	0.000605565	PN-22870117	chr22_Comp_184	1	2	1
chr22	20111374	20111375	BP-18539235	27	+	2.52e-17	PP-18538977	chr22_Comp_185	1	2	1
chr6	110507389	110507390	BN-204087921	7	-	0.0445633	PN-204087852	chr2_Comp_1495	1	2	1
chr2	85125800	85125801	BN-85017624	25	-	2.45e-15	PN-85017626	chr2_Comp_1512	1	2	1
chr5	884256	884260	BP-153587557	47	+	2.14e-26	PP-153587192	chr2_Comp_1514	1	2	1
chr2	170583722	170583723	BP-170571967	15	+	6.6e-08	PP-170571682	chr2_Comp_1519	1	2	1
chr4	46379148	46379151	BN-215554919	19	-	2.2e-12	PN-215554926	chr2_Comp_1545	1	2	1
chr4	96476590	96476593	BP-188914200	25	+	1.67e-15	PP-188914019	chr2_Comp_1548	1	2	1
chr3	172460407	172460411	BN-26420522	13	-	6.48e-06	PN-26420522	chr2_Comp_1577	1	2	1
chr20	3191286	3191288	BN-18652914	8	-	0.0108036	PN-18652873	chr2_Comp_1590	1	2	1
chr17	7143853	7143855	BN-25760035	8	-	0.00752998	PN-25760003	chr2_Comp_1598	1	2	1
chr2	170543960	170543963	BN-170093456	13	-	2.77e-05	PN-170093342	chr2_Comp_1610	1	2	1
chr2	10053240	10053243	BN-67626578	11	-	0.00202154	PN-67626406	chr2_Comp_1652	1	2	1
chr2	44592629	44592631	BN-42884071	7	-	0.0260436	PN-42884017	chr2_Comp_1681	1	2	1
chr17	17746650	17746651	BN-133404239	83	-	1.16e-75	PN-133404243	chr2_Comp_1697	1	2	1
chr14	54854607	54854608	BP-10780363	8	+	0.00372951	PP-10779961	chr2_Comp_1767	1	2	1
chr2	191191007	191191009	BN-190768255	8	-	0.00352186	PN-190768260	chr2_Comp_1834	1	2	1
chr1	40901856	40901858	BP-235244617	9	+	0.00102169	PP-235244259	chr2_Comp_1863	1	2	1
chr2	102163683	104173684	BP-102173683	12	+	6.34e-06	PP-102173486	chr2_Comp_1871	1	2	1
chr2	220087739	220087741	BN-218125987	8	-	0.00511649	PN-218125939	chr2_Comp_2065	1	2	1
chr2	232565752	232565755	BN-232087724	8	-	0.0112164	PN-232087730	chr2_Comp_2088	1	2	1
chr7	99086977	99086981	BN-223322313	14	-	1.62e-07	PN-223322255	chr2_Comp_2100	1	2	1
chr2	220031542	220031546	BN-60701668	8	-	0.00929795	PN-60701675	chr2_Comp_2125	1	2	1
chr3	196762863	196762866	BP-195638381	12	+	2.57e-05	PP-195638083	chr3_Comp_1414	1	2	1
chr17	33559541	33559545	BP-119434621	15	+	1.89e-06	PP-119434344	chr3_Comp_1435	1	2	1
chr5	154323965	154323968	BN-36424648	13	-	2.87e-05	PN-36424618	chr3_Comp_1451	1	2	1
chr18	23790581	23790582	BP-140327555	8	+	0.0113478	PP-140327282	chr3_Comp_1462	1	2	1
chr2	45869396	45869397	BN-84795928	10	-	0.000175354	PN-84795872	chr3_Comp_1488	1	2	1
chr3	38488582	38488583	BN-37861099	12	-	5.36e-05	PN-37861113	chr3_Comp_1505	1	2	1
chr20	56292463	56292465	BN-78190997	59	-	8.25e-35	PN-78190994	chr3_Comp_1508	1	2	1
chr3	113239932	113239933	BP-112526848	11	+	6.07e-05	PP-112526544	chr3_Comp_1528	1	2	1
chr17	40804452	40804455	BN-168823474	10	-	0.0108206	PN-168823496	chr3_Comp_1597	1	2	1
chr20	2263530	2263532	BP-147780548	59	+	8.58e-58	PP-147780270	chr3_Comp_1643	1	2	1
chr8	91664353	91664356	BN-151581827	17	-	1.38e-09	PN-151581774	chr3_Comp_1723	1	2	1
chr1	71587626	71587629	BN-47067760	28	-	2.18e-18	PN-47067633	chr3_Comp_1738	1	2	1
chr4	52910692	52910695	BP-110579170	12	+	9.23e-05	PP-110578811	chr3_Comp_1772	1	2	1
chr3	56338756	58348757	BP-56348756	11	+	3.96e-05	PP-56348504	chr3_Comp_1799	1	2	1
chr1	145430478	145430481	BN-172233519	8	-	0.0119895	PN-172233526	chr3_Comp_1839	1	2	1
chr3	19183736	19183739	BN-19193167	93	-	6.95e-76	PN-19193120	chr3_Comp_1849	1	2	1
chr5	126097008	126097010	BN-51094823	7	-	0.0298929	PN-51094754	chr3_Comp_1871	1	2	1
chr3	154790882	154790883	BN-153795739	8	-	0.00689272	PN-153795739	chr3_Comp_1898	1	2	1
chr15	81288273	81288277	BN-53094981	7	-	0.0146105	PN-53094973	chr3_Comp_2027	1	2	1
chr4	174261907	174261908	BP-173109831	6	+	0.0475903	PP-173109481	chr4_Comp_1239	1	2	1
chr4	163562198	165572199	BN-163572198	66	-	1.93e-58	PN-163572181	chr4_Comp_1262	1	2	1
chr4	83726672	83726673	BP-82129213	15	+	2.92e-06	PP-82128888	chr4_Comp_1273	1	2	1
chr19	59076472	59076474	BN-182458120	11	-	0.000215106	PN-182458127	chr4_Comp_1304	1	2	1
chr4	89507149	89507151	BN-89111416	7	-	0.0230673	PN-89111423	chr4_Comp_1324	1	2	1
chr11	68443227	68443228	BP-36249373	33	+	3.11e-25	PP-36249124	chr4_Comp_1360	1	2	1
chr17	4827179	4827180	BN-96161586	19	-	2.76e-10	PN-96161571	chr4_Comp_1375	1	2	1
chr7	23134821	23134825	BN-47722975	10	-	0.00205602	PN-47722988	chr4_Comp_1448	1	2	1
chr16	28292348	28292351	BP-100704033	6	+	0.0467978	PP-100703697	chr4_Comp_1553	1	2	1
chr13	50013017	50013018	BN-109636639	8	-	0.0100028	PN-109636650	chr4_Comp_1704	1	2	1
chr6	32812719	32812723	BP-143490138	11	+	1.72e-05	PP-143489832	chr4_Comp_1720	1	2	1
chr8	74191790	74191794	BN-93872128	7	-	0.0303463	PN-93872092	chr4_Comp_1750	1	2	1
chr4	186463312	186463315	BN-185559902	12	-	1.71e-05	PN-185559913	chr4_Comp_1865	1	2	1
chr19	3068439	3068443	BP-1154079	37	+	5.21e-22	PP-1153786	chr4_Comp_1905	1	2	1
chr3	169593793	169593794	BP-52157126	61	+	1.22e-54	PP-52156759	chr5_Comp_1245	1	2	1
chr15	50653601	50653603	BP-35263451	7	+	0.0297314	PP-35263130	chr5_Comp_1301	1	2	1
chr5	115916932	115916933	BP-114877993	28	+	2.66e-16	PP-114877649	chr5_Comp_1317	1	2	1
chr5	96287531	96287533	BN-96156174	8	-	0.00666037	PN-96156153	chr5_Comp_1348	1	2	1
chr5	76109608	76109611	BN-75684231	10	-	0.000140534	PN-75684246	chr5_Comp_1503	1	2	1
chr5	176950880	176950881	BN-176701587	12	-	1.38e-05	PN-176701516	chr5_Comp_1714	1	2	1
chr20	30311677	30311679	BN-153654286	31	-	2.49e-23	PN-153654291	chr5_Comp_1733	1	2	1
chr4	81288261	81288265	BN-53039941	8	-	0.0051775	PN-53039834	chr5_Comp_1770	1	2	1
chr19	4218004	4218008	BN-27191566	7	-	0.015499	PN-27191579	chr6_Comp_1465	1	2	1
chr6	117770789	119780790	BP-117780789	7	+	0.0290679	PP-117780665	chr6_Comp_1509	1	2	1
chr19	46188952	46188956	BP-86776351	12	+	0.000100009	PP-86776121	chr6_Comp_1549	1	2	1
chr2	224910257	224910261	BN-109231858	7	-	0.0255614	PN-109231836	chr6_Comp_1586	1	2	1
chr20	3760497	3760500	BN-9764207	8	-	0.00799669	PN-9764150	chr6_Comp_1630	1	2	1
chr6	52219897	52219899	BN-51473877	8	-	0.0153672	PN-51473878	chr6_Comp_1660	1	2	1
chr6	24363795	24363798	BN-22959925	9	-	0.00207267	PN-22959972	chr6_Comp_1972	1	2	1
chr3	15453820	15453822	BN-25484937	6	-	0.0336741	PN-25484957	chr7_Comp_1092	1	2	1
chr1	225996732	225996736	BP-29270463	96	+	1.39e-99	PP-29270257	chr7_Comp_1110	1	2	1
chr4	52908096	52908100	BN-127005451	8	-	0.00536953	PN-127005455	chr7_Comp_1127	1	2	1
chr7	92754310	92754311	BP-92704158	10	+	0.000195327	PP-92703869	chr7_Comp_1192	1	2	1
chr20	43018023	43018026	BP-42964113	14	+	8.32e-06	PP-42963957	chr7_Comp_1195	1	2	1
chr7	379294	2389295	BN-389294	8	-	0.0100799	PN-389290	chr7_Comp_1246	1	2	1
chr15	60890874	60890876	BN-97740608	9	-	0.00334432	PN-97740608	chr7_Comp_1268	1	2	1
chr1	99781354	99781357	BN-37896999	12	-	0.00751343	PN-37897007	chr7_Comp_1279	1	2	1
chr19	11441374	11441378	BP-3750424	65	+	9.14e-63	PP-3749970	chr7_Comp_1351	1	2	1
chr2	235848010	235848013	BP-114767660	23	+	4.49e-15	PP-114767376	chr7_Comp_1355	1	2	1
chr11	57109465	57109466	BN-137777402	12	-	0.000129382	PN-137777412	chr7_Comp_1360	1	2	1
chr7	24803825	24803826	BN-21929792	7	-	0.0202895	PN-21929779	chr7_Comp_1390	1	2	1
chr3	52724674	52724676	BP-131017384	22	+	1.53e-13	PP-131017240	chr7_Comp_1402	1	2	1
chr11	94485748	94485751	BN-981316	7	-	0.0200526	PN-981317	chr7_Comp_1421	1	2	1
chr10	99167428	99167432	BP-97905634	7	+	0.0210902	PP-97905431	chr7_Comp_1455	1	2	1
chr8	95912771	95912773	BN-94205752	24	-	3.29e-15	PN-94205725	chr8_Comp_923	1	2	1
chr5	140539745	140539748	BN-69686753	16	-	3.25e-08	PN-69686740	chr8_Comp_942	1	2	1
chr8	89345549	89345550	BP-88080680	12	+	0.00201021	PP-88080173	chr8_Comp_960	1	2	1
chr16	46661416	46661419	BP-115382173	8	+	0.0261478	PP-115381937	chr8_Comp_963	1	2	1
chr7	30550594	30550596	BP-36794238	30	+	2.26e-20	PP-36793907	chr8_Comp_1002	1	2	1
chr16	4859004	4859005	BP-98038275	14	+	2.32E-07ABCA4	PP-98037980	chr8_Comp_1069	1	2	1
chr8	17420865	17420866	BN-72527020	16	-	2.46e-08	PN-72526969	chr8_Comp_1079	1	2	1
chr8	97261644	97261646	BN-87849449	19	-	2.61e-07	PN-87849374	chr8_Comp_1086	1	2	1
chr1	32665990	32665992	BN-17375132	13	-	0.000131212	PN-17374781	chr8_Comp_1119	1	2	1
chr7	131247410	131247414	BP-77473633	9	+	0.00129676	PP-77473271	chr8_Comp_1120	1	2	1
chr2	39646733	39646735	BN-90091754	21	-	3.2e-08	PN-90091689	chr8_Comp_1121	1	2	1
chr8	39701399	39701400	BN-38785324	9	-	0.00391649	PN-38785240	chr8_Comp_1142	1	2	1
chr7	2269254	2269257	BP-67508820	20	+	1.1e-12	PP-67508489	chr8_Comp_1215	1	2	1
chr12	117166347	117166351	BN-95452201	19	-	4.02e-07	PN-95452167	chr8_Comp_1389	1	2	1
chr1	15627174	15627177	BN-4538253	7	-	0.0224532	PN-4538240	chr9_Comp_642	1	2	1
chr18	47889638	47889642	BP-115339517	26	+	2.48e-18	PP-115339282	chr9_Comp_645	1	2	1
chr19	35506945	35506948	BN-105176851	13	-	0.000207428	PN-105176829	chr9_Comp_687	1	2	1
chr17	42626175	42626176	BP-35169958	7	+	0.0136666	PP-35169730	chr9_Comp_751	1	2	1
chr11	64675188	64675191	BN-79746601	38	-	1e-27	PN-79746567	chr9_Comp_815	1	2	1
chr11	3863004	3863007	BP-139446949	8	+	0.0261635	PP-139446600	chr9_Comp_831	1	2	1
chr16	12054915	12054916	BP-123810972	19	+	1.9e-11	PP-123810729	chr9_Comp_920	1	2	1
chr9	131637239	131637241	BN-130463040	11	-	0.000175678	PN-130463038	chr9_Comp_971	1	2	1
chrX	149847117	149847118	BN-54774411	7	-	0.0380962	PN-54774387	chrX_Comp_513	1	2	1
chrX	43507494	43507496	BN-42967942	12	-	1.87e-05	PN-42967772	chrX_Comp_547	1	2	1
chrX	48761404	48761406	BN-148479200	16	-	3.39e-06	PN-148479187	chrX_Comp_572	1	2	1
chr17	18224542	18224544	BN-153322603	14	-	1.09e-06	PN-153322620	chrX_Comp_578	1	2	1
chr12	122998378	122998379	BN-47418098	8	-	0.019704	PN-47418101	chrX_Comp_594	1	2	1
chr12	12751693	12751695	BP-15625587	17	+	4.36e-09	PP-15625260	chrX_Comp_628	1	2	1
chrX	15517957	15517959	BP-15083483	19	+	2.03e-11	PP-15083220	chrX_Comp_637	1	2	1
chr12	113629347	113629349	BN-19530172	26	-	7.1e-16	PN-19530168	chrY_Comp_50	1	2	1
chr11	14655871	14655873	BN-71074986	73	-	3.76e-60	PN-71074887	chr10_Comp_913	2	1	1
chr5	76002646	76002649	BN-33622411	18	-	7.14e-10	PN-33622418	chr10_Comp_984	2	1	1
chr10	87121614	89131615	BP-87131614	15	+	3.75e-06	PP-87131186	chr10_Comp_1257	2	1	1
chr10	126088249	128098250	BP-126098249	15	+	1.15e-07	PP-126098118	chr10_Comp_1339	2	1	1
chr13	77907391	77907394	BP-56043122	10	+	0.000178618	PP-56042858	chr11_Comp_863	2	1	1
chr11	133930941	133930943	BP-132149260	8	+	0.00661924	PP-132149091	chr11_Comp_907	2	1	1
chr2	240970854	240970857	BP-59645016	11	+	0.00012922	PP-59644812	chr11_Comp_1043	2	1	1
chr11	71781081	73791082	BN-71791081	40	-	7.39e-29	PN-71791055	chr11_Comp_1069	2	1	1
chr19	10053144	10053148	BP-68305662	22	+	6.88e-10	PP-68305348	chr11_Comp_1152	2	1	1
chr12	118567453	118567456	BP-117580869	7	+	0.0441424	PP-117580684	chr12_Comp_1029	2	1	1
chr22	23480216	23480218	BN-87489556	8	-	0.00706701	PN-87489568	chr12_Comp_1113	2	1	1
chr14	92308247	92308249	BP-91330037	7	+	0.0200526	PP-91329891	chr14_Comp_770	2	1	1
chr16	47183845	47183847	BP-60188797	12	+	0.000189768	PP-60188515	chr15_Comp_525	2	1	1
chr20	35380667	35380668	BN-58919746	8	-	0.0066154	PN-58919798	chr15_Comp_537	2	1	1
chr7	128372237	128372238	BP-3897158	17	+	1.32e-08	PP-3896873	chr16_Comp_289	2	1	1
chr8	95493562	95493564	BP-88111253	8	+	0.01915	PP-88110793	chr16_Comp_348	2	1	1
chr16	58335813	58335814	BP-56458120	9	+	0.00363416	PP-56457811	chr16_Comp_388	2	1	1
chr16	67976330	67976331	BP-67397280	23	+	1.45e-15	PP-67397005	chr16_Comp_419	2	1	1
chr17	61899136	61899139	BP-61649424	14	+	8.61e-06	PP-61649109	chr17_Comp_494	2	1	1
chr17	19982486	19982489	BP-19761074	10	+	0.000352284	PP-19760727	chr17_Comp_510	2	1	1
chr17	4628714	4628717	BP-3393174	15	+	7.78e-08	PP-3392920	chr17_Comp_565	2	1	1
chr18	77716652	77716653	BP-76604187	22	+	1.96e-14	PP-76603974	chr18_Comp_463	2	1	1
chr9	4668544	4668548	BP-10214943	16	+	2.94e-09	PP-10214764	chr19_Comp_125	2	1	1
chr19	55776867	55776869	BN-54692316	7	-	0.0199938	PN-54692312	chr19_Comp_138	2	1	1
chr1	84977476	84977478	BP-84762922	10	+	0.000313427	PP-84762689	chr1_Comp_1856	2	1	1
chr1	156703880	156703883	BP-155492003	8	+	0.00571281	PP-155491710	chr1_Comp_2007	2	1	1
chr13	37685950	37685952	BP-14476109	10	+	0.000592853	PP-14475905	chr1_Comp_2068	2	1	1
chr1	178296622	180306623	BN-178306622	28	-	5.34e-18	PN-178306621	chr1_Comp_2107	2	1	1
chr11	67789895	67789897	BP-145399211	18	+	8.86e-06	PP-145398808	chr1_Comp_2568	2	1	1
chr6	27447040	27447044	BN-224310862	7	-	0.014881	PN-224310888	chr1_Comp_2643	2	1	1
chr6	138899671	138899674	BP-60104233	11	+	8e-05	PP-60103945	chr20_Comp_394	2	1	1
chr3	15627191	15627193	BP-4447484	12	+	5.81e-05	PP-4447231	chr20_Comp_451	2	1	1
chr11	86672588	86672590	BP-35293295	20	+	1.34e-10	PP-35292937	chr22_Comp_181	2	1	1
chr7	143065603	143065607	BP-240187028	8	+	0.00713449	PP-240186852	chr2_Comp_1497	2	1	1
chr4	143773845	143773846	BP-45581092	12	+	3.24e-06	PP-45580765	chr2_Comp_1850	2	1	1
chr4	95359918	95359920	BP-74966652	9	+	0.0271475	PP-74966196	chr2_Comp_1887	2	1	1
chr8	116687382	116687383	BN-159659600	395	-	3.4952e-05	PN-159659469	chr2_Comp_1973	2	1	1
chr3	138059063	138059065	BN-136062818	8	-	0.00964337	PN-136062509	chr3_Comp_1514	2	1	1
chr3	15649017	15649018	BN-14665355	10	-	0.000267946	PN-14665341	chr3_Comp_1535	2	1	1
chr3	42853127	42853130	BP-42179380	7	+	0.0222653	PP-42178954	chr3_Comp_1941	2	1	1
chr2	20431012	20431013	BP-109105022	8	+	0.020495	PP-109104724	chr4_Comp_1789	2	1	1
chr5	169004126	169004127	BP-168604213	31	+	4.3e-13	PP-168603963	chr5_Comp_1246	2	1	1
chr4	1172535	1172539	BN-132176008	13	-	6.79e-06	PN-132175995	chr5_Comp_1322	2	1	1
chr1	150675725	150675729	BP-38583078	9	+	0.0024568	PP-38582827	chr5_Comp_1337	2	1	1
chr4	48021025	48021028	BP-13944874	26	+	5.64e-09	PP-13944646	chr5_Comp_1381	2	1	1
chr5	140573195	140573196	BN-139731267	9	-	0.00221842	PN-139731241	chr5_Comp_1752	2	1	1
chr14	70217998	70218000	BP-137664973	6	+	0.03839	PP-137664769	chr6_Comp_1474	2	1	1
chr6	26434654	26434657	BP-26438122	16	+	1.06e-06	PP-26437815	chr6_Comp_1682	2	1	1
chr7	73160003	73160006	BP-72130821	12	+	0.000151345	PP-72130411	chr7_Comp_1106	2	1	1
chr7	69056694	69056696	BP-67786295	9	+	0.00648734	PP-67786112	chr7_Comp_1184	2	1	1
chr1	151832255	151832257	BP-148579353	51	+	7.77e-44	PP-148579131	chr7_Comp_1275	2	1	1
chr2	159815124	159815127	BP-142938395	7	+	0.0177729	PP-142938233	chr7_Comp_1307	2	1	1
chr10	98352814	98352816	BN-149181926	14	-	3.76e-07	PN-149181937	chr7_Comp_1325	2	1	1
chr16	782449	782452	BN-6281672	16	-	4.17e-08	PN-6281653	chr8_Comp_938	2	1	1
chr8	144628739	144628740	BP-142978647	7	+	0.0365333	PP-142978421	chr8_Comp_1035	2	1	1
chr2	27652561	27652565	BP-48435848	8	+	0.00394698	PP-48435653	chr8_Comp_1204	2	1	1
chr12	42884071	42884073	BP-84202719	9	+	0.00174451	PP-84202451	chr9_Comp_752	2	1	1
chr5	141264197	141264198	BN-70707656	9	-	0.00156387	PN-70707578	chrX_Comp_518	2	1	1
chr16	66585807	66585810	BP-13230546	9	+	0.00120636	PP-13230297	chrX_Comp_551	2	1	1
chr10	102093798	102093800	BP-100676328	10	+	0.000109239	PP-100676102	chr10_Comp_1655	1	1	1
chr10	75124525	75124527	BN-73350004	8	-	0.00180036	PN-73349963	chr10_Comp_1676	1	1	1
chr10	133994365	133994367	BP-132041687	9	+	0.000710348	PP-132041317	chr10_Comp_1938	1	1	1
chr20	54973468	54973472	BP-2098740	11	+	0.00111108	PP-2098430	chr11_Comp_1447	1	1	1
chr15	41615701	41615703	BN-67350056	63	-	1.77e-43	PN-67350056	chr11_Comp_1676	1	1	1
chr12	108961823	108961826	BN-107023752	7	-	0.0196034	PN-107023761	chr12_Comp_2328	1	1	1
chr7	2547978	2547980	BN-48214363	8	-	0.0032705	PN-48214304	chr13_Comp_1168	1	1	1
chr10	33630066	33630067	BP-64993852	8	+	0.0452252	PP-64993420	chr16_Comp_593	1	1	1
chr6	88418024	88418027	BP-1631315	8	+	0.0213276	PP-1631063	chr16_Comp_717	1	1	1
chr15	43035550	43035553	BN-9906969	8	-	0.00537112	PN-9906988	chr19_Comp_294	1	1	1
chr19	16292669	16292671	BP-1170130	10	+	0.000210754	PP-1169818	chr19_Comp_350	1	1	1
chr9	84309588	84309592	BN-149123885	7	-	0.0174803	PN-149123625	chr1_Comp_2785	1	1	1
chr1	1300975	1300976	BN-852942	8	-	0.0037993	PN-852896	chr1_Comp_3031	1	1	1
chr11	6710529	6710532	BP-53048821	16	+	2.96e-09	PP-53048585	chr20_Comp_506	1	1	1
chr7	150683665	150683669	BP-60277706	9	+	0.00117857	PP-60277408	chr20_Comp_687	1	1	1
chr20	62344653	62344655	BN-61655944	6	-	0.0447189	PN-61655933	chr20_Comp_704	1	1	1
chr22	44571492	44571493	BN-44152610	13	-	4.72e-06	PN-44152614	chr22_Comp_265	1	1	1
chr3	167447107	167447110	BN-165721127	8	-	0.00388839	PN-165721154	chr3_Comp_2295	1	1	1
chr7	43953818	43953821	BP-182364495	7	+	0.0199801	PP-182364327	chr3_Comp_2385	1	1	1
chr4	13259432	15269433	BN-13269432	14	-	1.75e-07	PN-13269411	chr4_Comp_1992	1	1	1
chr5	698683	698685	BP-57238	11	+	0.00011092	PP-56940	chr5_Comp_2148	1	1	1
chr17	36496946	36496949	BP-125943570	14	+	1.34e-06	PP-125943228	chr5_Comp_2633	1	1	1
chr5	156686237	156686239	BP-156288503	14	+	6.32e-07	PP-156288242	chr5_Comp_2901	1	1	1
chr2	220124723	220124726	BP-162103378	13	+	0.000382502	PP-162103080	chr5_Comp_3139	1	1	1
chr1	85046107	85046111	BN-14415382	11	-	4.79e-05	PN-14415203	chr6_Comp_2166	1	1	1
chr6	33353387	33353388	BP-31544094	6	+	0.0321295	PP-31543870	chr6_Comp_2486	1	1	1
chrX	100665914	100665917	BP-99872777	8	+	0.00760627	PP-99872509	chrX_Comp_864	1	1	1
chr16	3061132	3061134	BN-152172834	7	-	0.0168658	PN-152172742	chrX_Comp_952	1	1	1
chr7	26391747	26391750	BN-123356028	8	-	0.00474234	PN-123355945	chr12_Comp_4828	0	1	0
chr5	36141086	36141088	BN-115269168	7	-	0.0122237	PN-115269089	chr12_Comp_5188	0	1	0
chr5	38562910	38562912	BN-50595053	6	-	0.038605	PN-50595092	chr15_Comp_2924	0	1	0
chr20	43286750	43286753	BN-510701	9	-	0.00140023	PN-510702	chr16_Comp_1756	0	1	0
chr17	8027602	8027604	BN-6183281	7	-	0.00625069	PN-6183132	chr17_Comp_1331	0	1	0
chr19	45305415	45305419	BN-3506144	17	-	7.43e-08	PN-3506082	chr19_Comp_511	0	1	0
chr18	3255437	3255441	BN-56653335	11	-	0.000281968	PN-56653276	chr19_Comp_901	0	1	0
chr1	16075878	16075881	BN-33842934	14	-	4.63e-06	PN-33842676	chr1_Comp_11320	0	1	0
chr9	140342153	140342155	BN-30160759	6	-	0.0388755	PN-30160739	chr20_Comp_866	0	1	0
chr18	32615684	32615688	BN-52892205	7	-	0.015726	PN-52892269	chr4_Comp_11280	0	1	0
chr16	2270625	2270629	BN-75685596	7	-	0.0168214	PN-75685560	chr7_Comp_6052	0	1	0
chr12	49726369	49726371	BN-23095431	11	-	9.43e-05	PN-23095469	chr7_Comp_8163	0	1	0
chr7	115849791	115849792	BN-145516310	8	-	0.00969077	PN-145516336	chr8_Comp_3553	0	1	0
chr12	125354720	125354722	BP-101303023	6	+	0.0287888	PP-101303061	chr15_Comp_1611	1	0	0
chr20	43366226	43366228	BP-46406167	16	+	8.45e-06	PP-46406145	chr16_Comp_857	1	0	0
chr22	50976521	50976524	BP-50580324	6	+	0.0325632	PP-50580219	chr22_Comp_519	1	0	0
chr1	49726471	49726475	BP-25310361	7	+	0.0110604	PP-25310283	chr3_Comp_12003	1	0	0
chr6	52674701	52674704	BN-42638644	23	-	2e-13	PN-42638636	chr17_Comp_373	2	2	2
chr6	41709733	41709734	BN-39885751	7	-	0.0474965	PN-39885729	chr6_Comp_713	2	3	2
chr10	15727526	15727527	BN-15727526	17	-	5.58e-08	PN-15727532	chr10_Comp_875	1	2	1
chr10	15727517	15727518	BN-15727517	23	-	3.88e-13	PN-15727532	chr10_Comp_875	1	2	1
chr10	15727506	15727507	BP-15727506	26	+	9.32e-17	PP-15727251	chr10_Comp_875	1	2	1
chr10	11662685	11662686	BP-11662685	7	+	0.0104763	PP-11662435	chr10_Comp_878	1	2	1
chr10	11662715	11662716	BN-11662715	6	-	0.0384871	PN-11662702	chr10_Comp_878	1	2	1
chr10	11662698	11662699	BN-11662698	7	-	0.0100977	PN-11662702	chr10_Comp_878	1	2	1
chr10	113285860	113285861	BN-113285860	7	-	0.0302206	PN-113285722	chr10_Comp_880	1	2	1
chr10	113285855	113285856	BP-113285855	18	+	2.41e-10	PP-113285450	chr10_Comp_880	1	2	1
chr10	113285872	113285873	BN-113285872	12	-	1.74e-05	PN-113285722	chr10_Comp_880	1	2	1
chr10	61273529	61273530	BN-61273529	6	-	0.0425526	PN-61273567	chr10_Comp_883	1	2	1
chr10	61273537	61273538	BN-61273537	8	-	0.00266004	PN-61273567	chr10_Comp_883	1	2	1
chr10	61273527	61273528	BP-61273527	8	+	0.00271597	PP-61273228	chr10_Comp_883	1	2	1
chr10	117425810	117425811	BP-117425810	22	+	7.83e-10	PP-117425505	chr10_Comp_888	1	2	1
chr10	117425836	117425837	BN-117425836	18	-	3.13e-07	PN-117425787	chr10_Comp_888	1	2	1
chr10	117425820	117425821	BN-117425820	18	-	3.13e-07	PN-117425787	chr10_Comp_888	1	2	1
chr10	98957398	98957399	BN-98957398	14	-	5.19e-06	PN-98957382	chr10_Comp_891	1	2	1
chr10	98957395	98957396	BP-98957395	10	+	0.00157028	PP-98957023	chr10_Comp_891	1	2	1
chr10	98957403	98957404	BN-98957403	50	-	2.43e-44	PN-98957382	chr10_Comp_891	1	2	1
chr10	31275063	31275064	BN-31275063	9	-	0.00144927	PN-31275066	chr10_Comp_892	1	2	1
chr10	31275043	31275044	BP-31275043	6	+	0.0444826	PP-31274783	chr10_Comp_892	1	2	1
chr10	31275056	31275057	BN-31275056	9	-	0.00144927	PN-31275066	chr10_Comp_892	1	2	1
chr10	29122465	29122466	BN-29122465	12	-	0.000203928	PN-29122470	chr10_Comp_893	1	2	1
chr10	29122458	29122459	BN-29122458	19	-	1.14e-09	PN-29122470	chr10_Comp_893	1	2	1
chr10	29122447	29122448	BP-29122447	27	+	4.4e-16	PP-29122253	chr10_Comp_893	1	2	1
chr10	96309395	96309396	BN-96309395	27	-	2.34e-12	PN-96309232	chr10_Comp_896	1	2	1
chr10	96309382	96309383	BN-96309382	19	-	1.44e-06	PN-96309232	chr10_Comp_896	1	2	1
chr10	122012926	122012927	BN-122012926	55	-	1.44e-34	PN-122012810	chr10_Comp_898	1	2	1
chr10	122012937	122012938	BN-122012937	85	-	8.2e-68	PN-122012810	chr10_Comp_898	1	2	1
chr10	122012915	122012916	BP-122012915	58	+	4.39e-38	PP-122012489	chr10_Comp_898	1	2	1
chr10	73001324	73001325	BP-73001324	29	+	4e-12	PP-73001104	chr10_Comp_900	1	2	1
chr10	73001341	73001342	BN-73001341	13	-	0.00367083	PN-73001346	chr10_Comp_900	1	2	1
chr10	114275012	114275013	BN-114275012	13	-	6.13e-05	PN-114275032	chr10_Comp_901	1	2	1
chr10	114275026	114275027	BN-114275026	19	-	1.89e-09	PN-114275032	chr10_Comp_901	1	2	1
chr10	56606988	56606989	BP-56606988	21	+	9.55e-13	PP-56606689	chr10_Comp_902	1	2	1
chr10	56607002	56607003	BN-56607002	10	-	0.00229914	PN-56607004	chr10_Comp_902	1	2	1
chr10	56606994	56606995	BN-56606994	22	-	1.04e-12	PN-56607004	chr10_Comp_902	1	2	1
chr10	170961	170962	BP-170961	14	+	2.4e-07	PP-170703	chr10_Comp_904	1	2	1
chr10	170980	170981	BN-170980	9	-	0.00193359	PN-171032	chr10_Comp_904	1	2	1
chr10	170975	170976	BN-170975	7	-	0.0283282	PN-171032	chr10_Comp_904	1	2	1
chr10	109838216	109838217	BN-109838216	7	-	0.0206567	PN-109838234	chr10_Comp_917	1	2	1
chr10	109838206	109838207	BP-109838206	9	+	0.000383617	PP-109837928	chr10_Comp_917	1	2	1
chr10	109838224	109838225	BN-109838224	14	-	1.84e-07	PN-109838234	chr10_Comp_917	1	2	1
chr10	113549735	113549736	BP-113549735	41	+	1.27e-26	PP-113549370	chr10_Comp_919	1	2	1
chr10	113549752	113549753	BN-113549752	26	-	4.61e-12	PN-113549634	chr10_Comp_919	1	2	1
chr10	113549765	113549766	BN-113549765	21	-	2.81e-08	PN-113549634	chr10_Comp_919	1	2	1
chr10	60310703	60310704	BP-60310703	7	+	0.0201368	PP-60310411	chr10_Comp_920	1	2	1
chr10	60310724	60310725	BN-60310724	29	-	6.33e-22	PN-60310734	chr10_Comp_920	1	2	1
chr10	60310719	60310720	BN-60310719	9	-	0.00226726	PN-60310734	chr10_Comp_920	1	2	1
chr10	114550985	114550986	BN-114550985	19	-	1.02e-10	PN-114550988	chr10_Comp_930	1	2	1
chr10	114550975	114550976	BP-114550975	17	+	1.05e-08	PP-114550738	chr10_Comp_930	1	2	1
chr10	114550996	114550997	BN-114550996	9	-	0.00445706	PN-114550988	chr10_Comp_930	1	2	1
chr10	62129518	62129519	BN-62129518	12	-	0.000224703	PN-62129560	chr10_Comp_933	1	2	1
chr10	62129496	62129497	BP-62129496	30	+	3.59e-21	PP-62129274	chr10_Comp_933	1	2	1
chr10	62129508	62129509	BN-62129508	8	-	0.0377675	PN-62129560	chr10_Comp_933	1	2	1
chr10	104749014	104749015	BN-104749014	6	-	0.0402059	PN-104749053	chr10_Comp_940	1	2	1
chr10	104748998	104748999	BP-104748998	8	+	0.00410412	PP-104748724	chr10_Comp_940	1	2	1
chr10	104749009	104749010	BN-104749009	7	-	0.0106568	PN-104749053	chr10_Comp_940	1	2	1
chr10	35736788	35736789	BN-35736788	7	-	0.0252337	PN-35736776	chr10_Comp_941	1	2	1
chr10	35736756	35736757	BP-35736756	6	+	0.0488021	PP-35736469	chr10_Comp_941	1	2	1
chr10	35736771	35736772	BN-35736771	11	-	6.84e-05	PN-35736776	chr10_Comp_941	1	2	1
chr10	110481835	110481836	BN-110481835	31	-	2.6e-19	PN-110481741	chr10_Comp_945	1	2	1
chr10	110481813	110481814	BP-110481813	14	+	7.33e-05	PP-110481431	chr10_Comp_945	1	2	1
chr10	110481829	110481830	BN-110481829	28	-	2.08e-16	PN-110481741	chr10_Comp_945	1	2	1
chr10	30111658	30111659	BN-30111658	7	-	0.0304175	PN-30111649	chr10_Comp_946	1	2	1
chr10	30111652	30111653	BN-30111652	12	-	1.77e-05	PN-30111649	chr10_Comp_946	1	2	1
chr10	30111651	30111652	BP-30111651	8	+	0.00884735	PP-30111398	chr10_Comp_946	1	2	1
chr10	114667341	114667342	BN-114667341	8	-	0.00528492	PN-114667343	chr10_Comp_955	1	2	1
chr10	114667319	114667320	BP-114667319	14	+	1.02e-06	PP-114667057	chr10_Comp_955	1	2	1
chr10	114667329	114667330	BN-114667329	9	-	0.00121312	PN-114667343	chr10_Comp_955	1	2	1
chr10	63727684	63727685	BN-63727684	7	-	0.0462288	PN-63727687	chr10_Comp_957	1	2	1
chr10	63727673	63727674	BP-63727673	9	+	0.00255638	PP-63727450	chr10_Comp_957	1	2	1
chr10	50729298	50729299	BN-50729298	10	-	0.000795191	PN-50729442	chr10_Comp_958	1	2	1
chr10	50729314	50729315	BN-50729314	7	-	0.0417226	PN-50729442	chr10_Comp_958	1	2	1
chr10	50729291	50729292	BP-50729291	6	+	0.0405916	PP-50729078	chr10_Comp_958	1	2	1
chr10	266644	266645	BP-266644	21	+	4.27e-13	PP-266397	chr10_Comp_959	1	2	1
chr10	266665	266666	BN-266665	8	-	0.00577255	PN-266659	chr10_Comp_959	1	2	1
chr10	266649	266650	BN-266649	8	-	0.00577255	PN-266659	chr10_Comp_959	1	2	1
chr10	121948505	121948506	BN-121948505	14	-	2.58e-07	PN-121948522	chr10_Comp_962	1	2	1
chr10	121948514	121948515	BN-121948514	7	-	0.0237696	PN-121948522	chr10_Comp_962	1	2	1
chr10	121948497	121948498	BP-121948497	14	+	2.66e-07	PP-121948077	chr10_Comp_962	1	2	1
chr10	74570977	74570978	BP-74570977	15	+	8.69e-07	PP-74570674	chr10_Comp_963	1	2	1
chr10	74570988	74570989	BN-74570988	21	-	8.77e-11	PN-74570944	chr10_Comp_963	1	2	1
chr10	74571004	74571005	BN-74571004	16	-	8.35e-07	PN-74570944	chr10_Comp_963	1	2	1
chr10	124874810	124874811	BN-124874810	21	-	7.9e-09	PN-124874731	chr10_Comp_966	1	2	1
chr10	124874798	124874799	BP-124874798	11	+	0.00914333	PP-124874417	chr10_Comp_966	1	2	1
chr10	27723461	27723462	BN-27723461	7	-	0.038031	PN-27723494	chr10_Comp_969	1	2	1
chr10	27723450	27723451	BP-27723450	15	+	2.47e-07	PP-27723176	chr10_Comp_969	1	2	1
chr10	27723472	27723473	BN-27723472	17	-	2.37e-09	PN-27723494	chr10_Comp_969	1	2	1
chr10	28877070	28877071	BP-28877070	13	+	1.1e-06	PP-28876812	chr10_Comp_971	1	2	1
chr10	28877092	28877093	BN-28877092	17	-	9.34e-10	PN-28877089	chr10_Comp_971	1	2	1
chr10	28877081	28877082	BN-28877081	7	-	0.0280448	PN-28877089	chr10_Comp_971	1	2	1
chr10	8055233	8055234	BN-8055233	12	-	0.00105992	PN-8055211	chr10_Comp_972	1	2	1
chr10	8055218	8055219	BP-8055218	10	+	0.00868347	PP-8054839	chr10_Comp_972	1	2	1
chr10	8055239	8055240	BN-8055239	12	-	0.00105992	PN-8055211	chr10_Comp_972	1	2	1
chr10	66333506	66333507	BN-66333506	11	-	0.00122244	PN-66333512	chr10_Comp_973	1	2	1
chr10	66333501	66333502	BP-66333501	10	+	0.0029532	PP-66333240	chr10_Comp_973	1	2	1
chr10	66333497	66333498	BN-66333497	13	-	6.91e-05	PN-66333512	chr10_Comp_973	1	2	1
chr10	67051310	67051311	BN-67051310	14	-	2.47e-05	PN-67051272	chr10_Comp_974	1	2	1
chr10	67051323	67051324	BN-67051323	14	-	2.47e-05	PN-67051272	chr10_Comp_974	1	2	1
chr10	67051295	67051296	BP-67051295	22	+	5.71e-10	PP-67050872	chr10_Comp_974	1	2	1
chr10	116924120	116924121	BP-116924120	10	+	0.00216489	PP-116923892	chr10_Comp_975	1	2	1
chr10	116924130	116924131	BN-116924130	12	-	0.000220365	PN-116924081	chr10_Comp_975	1	2	1
chr10	116924147	116924148	BN-116924147	11	-	0.000920295	PN-116924081	chr10_Comp_975	1	2	1
chr10	93865394	93865395	BN-93865394	8	-	0.00861254	PN-93865375	chr10_Comp_976	1	2	1
chr10	93865404	93865405	BN-93865404	8	-	0.00861254	PN-93865375	chr10_Comp_976	1	2	1
chr10	1471889	1471890	BN-1471889	8	-	0.00545755	PN-1471910	chr10_Comp_977	1	2	1
chr10	1471903	1471904	BN-1471903	8	-	0.00545755	PN-1471910	chr10_Comp_977	1	2	1
chr10	1471887	1471888	BP-1471887	7	+	0.0230673	PP-1471645	chr10_Comp_977	1	2	1
chr10	85368487	85368488	BN-85368487	18	-	1.87e-09	PN-85368462	chr10_Comp_978	1	2	1
chr10	85368470	85368471	BN-85368470	14	-	3.16e-06	PN-85368462	chr10_Comp_978	1	2	1
chr10	85368476	85368477	BP-85368476	7	+	0.0130424	PP-85368157	chr10_Comp_978	1	2	1
chr10	14709193	14709194	BP-14709193	9	+	0.0103164	PP-14708774	chr10_Comp_992	1	2	1
chr10	14709186	14709187	BN-14709186	10	-	0.00140791	PN-14709041	chr10_Comp_992	1	2	1
chr10	98336736	98336737	BN-98336736	9	-	0.00286285	PN-98336765	chr10_Comp_993	1	2	1
chr10	98336740	98336741	BP-98336740	10	+	0.000639038	PP-98336493	chr10_Comp_993	1	2	1
chr10	22306397	22306398	BN-22306397	7	-	0.0299512	PN-22306399	chr10_Comp_994	1	2	1
chr10	22306391	22306392	BP-22306391	13	+	2.82e-06	PP-22306070	chr10_Comp_994	1	2	1
chr10	22306412	22306413	BN-22306412	7	-	0.0299512	PN-22306399	chr10_Comp_994	1	2	1
chr10	59835039	59835040	BP-59835039	9	+	0.00610855	PP-59834762	chr10_Comp_996	1	2	1
chr10	59835054	59835055	BN-59835054	27	-	1.62e-17	PN-59835018	chr10_Comp_996	1	2	1
chr10	59835046	59835047	BN-59835046	8	-	0.0283407	PN-59835018	chr10_Comp_996	1	2	1
chr10	125117185	125117186	BP-125117185	18	+	5.28e-10	PP-125116811	chr10_Comp_999	1	2	1
chr10	125117193	125117194	BN-125117193	12	-	3.13e-05	PN-125117220	chr10_Comp_999	1	2	1
chr10	125117203	125117204	BN-125117203	23	-	5.75e-15	PN-125117220	chr10_Comp_999	1	2	1
chr10	29395369	29395370	BN-29395369	8	-	0.00783567	PN-29395411	chr10_Comp_1001	1	2	1
chr10	29395363	29395364	BP-29395363	8	+	0.00760301	PP-29395175	chr10_Comp_1001	1	2	1
chr10	29395381	29395382	BN-29395381	12	-	1.51e-05	PN-29395411	chr10_Comp_1001	1	2	1
chr10	84719038	84719039	BN-84719038	12	-	0.000123979	PN-84719027	chr10_Comp_1007	1	2	1
chr10	84719049	84719050	BN-84719049	22	-	9.62e-13	PN-84719027	chr10_Comp_1007	1	2	1
chr10	84719033	84719034	BP-84719033	18	+	1.63e-09	PP-84718672	chr10_Comp_1007	1	2	1
chr10	47066922	47066923	BP-47066922	36	+	7.3e-25	PP-47066581	chr10_Comp_1010	1	2	1
chr10	47066917	47066918	BN-47066917	10	-	0.00306814	PN-47066792	chr10_Comp_1010	1	2	1
chr10	47066934	47066935	BN-47066934	18	-	6.61e-09	PN-47066792	chr10_Comp_1010	1	2	1
chr10	65295191	65295192	BN-65295191	7	-	0.0112432	PN-65295194	chr10_Comp_1015	1	2	1
chr10	65295186	65295187	BN-65295186	11	-	1.62e-05	PN-65295194	chr10_Comp_1015	1	2	1
chr10	65295178	65295179	BP-65295178	7	+	0.00428317	PP-65294846	chr10_Comp_1015	1	2	1
chr10	118349616	118349617	BP-118349616	24	+	4.75e-13	PP-118349347	chr10_Comp_1017	1	2	1
chr10	118349628	118349629	BN-118349628	9	-	0.00757227	PN-118349652	chr10_Comp_1017	1	2	1
chr10	118349638	118349639	BN-118349638	8	-	0.0251602	PN-118349652	chr10_Comp_1017	1	2	1
chr10	134848881	134848882	BN-134848881	6	-	0.0452063	PN-134848878	chr10_Comp_1023	1	2	1
chr10	134848876	134848877	BN-134848876	8	-	0.00290767	PN-134848878	chr10_Comp_1023	1	2	1
chr10	134848861	134848862	BP-134848861	6	+	0.043958	PP-134848539	chr10_Comp_1023	1	2	1
chr10	114246734	114246735	BP-114246734	9	+	0.00377695	PP-114246439	chr10_Comp_1024	1	2	1
chr10	114246738	114246739	BN-114246738	17	-	1.52e-08	PN-114246739	chr10_Comp_1024	1	2	1
chr10	114246747	114246748	BN-114246747	9	-	0.00681537	PN-114246739	chr10_Comp_1024	1	2	1
chr10	77793370	77793371	BN-77793370	9	-	0.00237582	PN-77793371	chr10_Comp_1035	1	2	1
chr10	77793361	77793362	BP-77793361	16	+	6.44e-08	PP-77793026	chr10_Comp_1035	1	2	1
chr10	77793361	77793362	BN-77793361	7	-	0.0327854	PN-77793371	chr10_Comp_1035	1	2	1
chr10	114090484	114090485	BN-114090484	11	-	0.000361531	PN-114090430	chr10_Comp_1039	1	2	1
chr10	114090476	114090477	BP-114090476	16	+	5.03e-08	PP-114090229	chr10_Comp_1039	1	2	1
chr10	114090493	114090494	BN-114090493	18	-	1.58e-09	PN-114090430	chr10_Comp_1039	1	2	1
chr10	112755300	112755301	BN-112755300	6	-	0.0431591	PN-112755365	chr10_Comp_1040	1	2	1
chr10	112755284	112755285	BP-112755284	6	+	0.0346123	PP-112755015	chr10_Comp_1040	1	2	1
chr10	112755306	112755307	BN-112755306	9	-	0.000559493	PN-112755365	chr10_Comp_1040	1	2	1
chr10	76635873	76635874	BP-76635873	8	+	0.0186625	PP-76635514	chr10_Comp_1043	1	2	1
chr10	76635880	76635881	BN-76635880	12	-	9.76e-05	PN-76635828	chr10_Comp_1043	1	2	1
chr10	76635864	76635865	BN-76635864	14	-	3.69e-06	PN-76635828	chr10_Comp_1043	1	2	1
chr10	78802647	78802648	BP-78802647	6	+	0.0410122	PP-78802352	chr10_Comp_1051	1	2	1
chr10	78802665	78802666	BN-78802665	14	-	1.61e-06	PN-78802689	chr10_Comp_1051	1	2	1
chr10	78802657	78802658	BN-78802657	9	-	0.00435499	PN-78802689	chr10_Comp_1051	1	2	1
chr10	28593092	28593093	BN-28593092	13	-	5.72e-06	PN-28593071	chr10_Comp_1053	1	2	1
chr10	28593091	28593092	BP-28593091	7	+	0.0310391	PP-28592796	chr10_Comp_1053	1	2	1
chr10	28593098	28593099	BN-28593098	13	-	5.72e-06	PN-28593071	chr10_Comp_1053	1	2	1
chr10	24118722	24118723	BP-24118722	8	+	0.0288951	PP-24118408	chr10_Comp_1054	1	2	1
chr10	24118741	24118742	BN-24118741	10	-	0.0027914	PN-24118603	chr10_Comp_1054	1	2	1
chr10	24118730	24118731	BN-24118730	12	-	0.000164638	PN-24118603	chr10_Comp_1054	1	2	1
chr10	61009891	61009892	BN-61009891	9	-	0.00138542	PN-61009932	chr10_Comp_1055	1	2	1
chr10	61009879	61009880	BN-61009879	8	-	0.00592259	PN-61009932	chr10_Comp_1055	1	2	1
chr10	61009874	61009875	BP-61009874	10	+	0.000946984	PP-61009728	chr10_Comp_1055	1	2	1
chr10	55069869	55069870	BN-55069869	15	-	9.18e-08	PN-55069895	chr10_Comp_1056	1	2	1
chr10	55069860	55069861	BN-55069860	8	-	0.00982324	PN-55069895	chr10_Comp_1056	1	2	1
chr10	55069868	55069869	BP-55069868	13	+	4.56e-06	PP-55069612	chr10_Comp_1056	1	2	1
chr10	52173567	52173568	BN-52173567	7	-	0.0450781	PN-52173571	chr10_Comp_1057	1	2	1
chr10	52173534	52173535	BP-52173534	7	+	0.017064	PP-52173276	chr10_Comp_1057	1	2	1
chr10	52173551	52173552	BN-52173551	8	-	0.0138097	PN-52173571	chr10_Comp_1057	1	2	1
chr10	12681766	12681767	BN-12681766	7	-	0.0277221	PN-12681777	chr10_Comp_1058	1	2	1
chr10	12681774	12681775	BN-12681774	8	-	0.00767723	PN-12681777	chr10_Comp_1058	1	2	1
chr10	12681759	12681760	BP-12681759	11	+	0.000135869	PP-12681554	chr10_Comp_1058	1	2	1
chr10	67051273	67051274	BP-67051273	19	+	1.03e-07	PP-67050872	chr10_Comp_1059	1	2	1
chr10	67051278	67051279	BN-67051278	11	-	0.00179353	PN-67051272	chr10_Comp_1059	1	2	1
chr10	67051284	67051285	BN-67051284	36	-	2.66e-25	PN-67051272	chr10_Comp_1059	1	2	1
chr10	62479689	62479690	BN-62479689	47	-	5.04e-19	PN-62479683	chr10_Comp_1060	1	2	1
chr10	62479675	62479676	BP-62479675	55	+	2.05e-28	PP-62479339	chr10_Comp_1060	1	2	1
chr10	62479681	62479682	BN-62479681	61	-	2.74e-30	PN-62479683	chr10_Comp_1060	1	2	1
chr10	14951338	14951339	BN-14951338	25	-	5.55e-12	PN-14951337	chr10_Comp_1065	1	2	1
chr10	14951323	14951324	BP-14951323	65	+	1.44e-46	PP-14950988	chr10_Comp_1065	1	2	1
chr10	14951328	14951329	BN-14951328	59	-	4.76e-47	PN-14951337	chr10_Comp_1065	1	2	1
chr10	74813236	74813237	BN-74813236	7	-	0.0142486	PN-74813239	chr10_Comp_1071	1	2	1
chr10	74813217	74813218	BP-74813217	6	+	0.04134	PP-74812973	chr10_Comp_1071	1	2	1
chr10	74813226	74813227	BN-74813226	10	-	0.000141957	PN-74813239	chr10_Comp_1071	1	2	1
chr10	116541672	116541673	BN-116541672	11	-	6.06e-05	PN-116541710	chr10_Comp_1076	1	2	1
chr10	116541684	116541685	BP-116541684	6	+	0.0494147	PP-116541438	chr10_Comp_1076	1	2	1
chr10	116541689	116541690	BN-116541689	8	-	0.00632708	PN-116541710	chr10_Comp_1076	1	2	1
chr10	49409046	49409047	BP-49409046	41	+	1.87e-30	PP-49408752	chr10_Comp_1079	1	2	1
chr10	49409047	49409048	BN-49409047	11	-	0.0007802	PN-49409059	chr10_Comp_1079	1	2	1
chr10	49409053	49409054	BN-49409053	25	-	3.27e-15	PN-49409059	chr10_Comp_1079	1	2	1
chr10	32326042	32326043	BN-32326042	21	-	1.03e-11	PN-32326016	chr10_Comp_1082	1	2	1
chr10	32326052	32326053	BN-32326052	9	-	0.00894972	PN-32326016	chr10_Comp_1082	1	2	1
chr10	32326036	32326037	BP-32326036	9	+	0.00488566	PP-32325716	chr10_Comp_1082	1	2	1
chr10	69019063	69019064	BP-69019063	80	+	3.3e-60	PP-69018659	chr10_Comp_1083	1	2	1
chr10	69019086	69019087	BN-69019086	17	-	0.000263185	PN-69018946	chr10_Comp_1083	1	2	1
chr10	82339177	82339178	BN-82339177	7	-	0.0300431	PN-82339129	chr10_Comp_1085	1	2	1
chr10	82339191	82339192	BN-82339191	7	-	0.0300431	PN-82339129	chr10_Comp_1085	1	2	1
chr10	82339169	82339170	BP-82339169	16	+	8.92e-09	PP-82338962	chr10_Comp_1085	1	2	1
chr10	80846766	80846767	BN-80846766	21	-	1.57e-08	PN-80846810	chr10_Comp_1089	1	2	1
chr10	80846767	80846768	BP-80846767	25	+	4.04e-11	PP-80846514	chr10_Comp_1089	1	2	1
chr10	80846773	80846774	BN-80846773	14	-	0.00048816	PN-80846810	chr10_Comp_1089	1	2	1
chr10	52199101	52199102	BN-52199101	12	-	9.1e-06	PN-52199093	chr10_Comp_1091	1	2	1
chr10	52199089	52199090	BN-52199089	9	-	0.00134564	PN-52199093	chr10_Comp_1091	1	2	1
chr10	52199080	52199081	BP-52199080	8	+	0.00472418	PP-52198799	chr10_Comp_1091	1	2	1
chr10	94704997	94704998	BP-94704997	74	+	1.32e-57	PP-94704690	chr10_Comp_1094	1	2	1
chr10	94705021	94705022	BN-94705021	27	-	2.14e-11	PN-94704967	chr10_Comp_1094	1	2	1
chr10	94705008	94705009	BN-94705008	26	-	1.19e-10	PN-94704967	chr10_Comp_1094	1	2	1
chr10	109699337	109699338	BN-109699337	6	-	0.0417353	PN-109699327	chr10_Comp_1095	1	2	1
chr10	109699326	109699327	BP-109699326	6	+	0.0274066	PP-109698986	chr10_Comp_1095	1	2	1
chr10	109699343	109699344	BN-109699343	12	-	2.41e-06	PN-109699327	chr10_Comp_1095	1	2	1
chr10	130598807	130598808	BN-130598807	8	-	0.0198509	PN-130598828	chr10_Comp_1104	1	2	1
chr10	130598812	130598813	BN-130598812	9	-	0.00572228	PN-130598828	chr10_Comp_1104	1	2	1
chr10	130598802	130598803	BP-130598802	26	+	1.14e-17	PP-130598595	chr10_Comp_1104	1	2	1
chr10	119894586	119894587	BN-119894586	11	-	0.000857902	PN-119894624	chr10_Comp_1108	1	2	1
chr10	119894574	119894575	BN-119894574	8	-	0.0357191	PN-119894624	chr10_Comp_1108	1	2	1
chr10	119894572	119894573	BP-119894572	11	+	0.000576126	PP-119894291	chr10_Comp_1108	1	2	1
chr10	112692408	112692409	BN-112692408	8	-	0.00478579	PN-112692399	chr10_Comp_1110	1	2	1
chr10	112692399	112692400	BN-112692399	7	-	0.0186965	PN-112692399	chr10_Comp_1110	1	2	1
chr10	112692391	112692392	BP-112692391	6	+	0.0340035	PP-112692133	chr10_Comp_1110	1	2	1
chr10	124964750	124964751	BN-124964750	21	-	4.25e-11	PN-124964737	chr10_Comp_1111	1	2	1
chr10	124964742	124964743	BN-124964742	10	-	0.00434835	PN-124964737	chr10_Comp_1111	1	2	1
chr10	124964730	124964731	BP-124964730	48	+	3.71e-40	PP-124964443	chr10_Comp_1111	1	2	1
chr10	14231912	14231913	BN-14231912	12	-	0.000137112	PN-14231874	chr10_Comp_1113	1	2	1
chr10	14231903	14231904	BP-14231903	20	+	9.6e-12	PP-14231557	chr10_Comp_1113	1	2	1
chr10	14231907	14231908	BN-14231907	15	-	1e-06	PN-14231874	chr10_Comp_1113	1	2	1
chr10	63842291	63842292	BP-63842291	10	+	0.000278098	PP-63842039	chr10_Comp_1114	1	2	1
chr10	63842300	63842301	BN-63842300	18	-	4.77e-11	PN-63842305	chr10_Comp_1114	1	2	1
chr10	63842305	63842306	BN-63842305	8	-	0.00567537	PN-63842305	chr10_Comp_1114	1	2	1
chr10	54139270	54139271	BN-54139270	10	-	0.0013825	PN-54139281	chr10_Comp_1117	1	2	1
chr10	54139276	54139277	BN-54139276	8	-	0.0189207	PN-54139281	chr10_Comp_1117	1	2	1
chr10	54139270	54139271	BP-54139270	7	+	0.033688	PP-54138974	chr10_Comp_1117	1	2	1
chr10	66410353	66410354	BN-66410353	12	-	4.22e-05	PN-66410339	chr10_Comp_1119	1	2	1
chr10	66410342	66410343	BN-66410342	11	-	0.000209857	PN-66410339	chr10_Comp_1119	1	2	1
chr10	66410330	66410331	BP-66410330	15	+	2.1e-06	PP-66410106	chr10_Comp_1119	1	2	1
chr10	90977848	90977849	BP-90977848	8	+	0.00883929	PP-90977519	chr10_Comp_1122	1	2	1
chr10	90977873	90977874	BN-90977873	7	-	0.0328017	PN-90977651	chr10_Comp_1122	1	2	1
chr10	90977858	90977859	BN-90977858	16	-	1.16e-08	PN-90977651	chr10_Comp_1122	1	2	1
chr10	102130521	102130522	BN-102130521	10	-	0.000532001	PN-102130529	chr10_Comp_1131	1	2	1
chr10	102130512	102130513	BN-102130512	8	-	0.00932575	PN-102130529	chr10_Comp_1131	1	2	1
chr10	102130517	102130518	BP-102130517	6	+	0.0427692	PP-102130126	chr10_Comp_1131	1	2	1
chr10	104742173	104742174	BN-104742173	96	-	3.84e-93	PN-104742164	chr10_Comp_1135	1	2	1
chr10	104742179	104742180	BN-104742179	25	-	1.79e-11	PN-104742164	chr10_Comp_1135	1	2	1
chr10	104742165	104742166	BP-104742165	22	+	1.66e-12	PP-104741870	chr10_Comp_1135	1	2	1
chr10	57933477	57933478	BN-57933477	12	-	0.000163167	PN-57933434	chr10_Comp_1139	1	2	1
chr10	57933482	57933483	BN-57933482	9	-	0.00987535	PN-57933434	chr10_Comp_1139	1	2	1
chr10	57933466	57933467	BP-57933466	13	+	0.000198915	PP-57933108	chr10_Comp_1139	1	2	1
chr10	63198558	63198559	BN-63198558	12	-	9.54e-05	PN-63198508	chr10_Comp_1141	1	2	1
chr10	63198552	63198553	BP-63198552	11	+	0.000452275	PP-63198262	chr10_Comp_1141	1	2	1
chr10	63198548	63198549	BN-63198548	8	-	0.0231192	PN-63198508	chr10_Comp_1141	1	2	1
chr10	34217490	34217491	BN-34217490	7	-	0.0142638	PN-34217466	chr10_Comp_1143	1	2	1
chr10	34217470	34217471	BP-34217470	13	+	8.17e-07	PP-34217203	chr10_Comp_1143	1	2	1
chr10	34217476	34217477	BN-34217476	8	-	0.00346358	PN-34217466	chr10_Comp_1143	1	2	1
chr10	59372668	59372669	BP-59372668	16	+	3.23e-09	PP-59372853	chr10_Comp_1144	1	2	1
chr10	59372679	59372680	BN-59372679	13	-	5.33e-06	PN-59372672	chr10_Comp_1144	1	2	1
chr10	59372687	59372688	BN-59372687	8	-	0.01172	PN-59372672	chr10_Comp_1144	1	2	1
chr10	111745643	111745644	BN-111745643	18	-	0.000157046	PN-111745713	chr10_Comp_1146	1	2	1
chr10	111745629	111745630	BN-111745629	13	-	0.0264285	PN-111745713	chr10_Comp_1146	1	2	1
chr10	111745624	111745625	BP-111745624	20	+	8.53e-06	PP-111745369	chr10_Comp_1146	1	2	1
chr10	96377529	96377530	BN-96377529	33	-	1.38e-21	PN-96377504	chr10_Comp_1148	1	2	1
chr10	96377523	96377524	BP-96377523	10	+	0.00504581	PP-96377187	chr10_Comp_1148	1	2	1
chr10	96377536	96377537	BN-96377536	15	-	8.27e-06	PN-96377504	chr10_Comp_1148	1	2	1
chr10	130931403	130931404	BP-130931403	9	+	0.00135131	PP-130931151	chr10_Comp_1150	1	2	1
chr10	130931410	130931411	BN-130931410	7	-	0.0244587	PN-130931416	chr10_Comp_1150	1	2	1
chr10	130931423	130931424	BN-130931423	7	-	0.0244587	PN-130931416	chr10_Comp_1150	1	2	1
chr10	62870191	62870192	BN-62870191	10	-	0.00075165	PN-62870138	chr10_Comp_1151	1	2	1
chr10	62870180	62870181	BP-62870180	17	+	1.25e-09	PP-62869972	chr10_Comp_1151	1	2	1
chr10	62870200	62870201	BN-62870200	10	-	0.00075165	PN-62870138	chr10_Comp_1151	1	2	1
chr10	53975616	53975617	BN-53975616	6	-	0.0498181	PN-53975632	chr10_Comp_1155	1	2	1
chr10	53975619	53975620	BP-53975619	10	+	0.00055899	PP-53975438	chr10_Comp_1155	1	2	1
chr10	53975628	53975629	BN-53975628	8	-	0.00335562	PN-53975632	chr10_Comp_1155	1	2	1
chr10	54878169	54878170	BN-54878169	24	-	1.06e-11	PN-54878211	chr10_Comp_1158	1	2	1
chr10	54878148	54878149	BP-54878148	12	+	6.25e-06	PP-54877847	chr10_Comp_1158	1	2	1
chr10	54878159	54878160	BN-54878159	14	-	0.000169421	PN-54878211	chr10_Comp_1158	1	2	1
chr10	47116139	47116140	BN-47116139	14	-	1.28e-06	PN-47116124	chr10_Comp_1159	1	2	1
chr10	47116125	47116126	BN-47116125	28	-	6.06e-20	PN-47116124	chr10_Comp_1159	1	2	1
chr10	47116132	47116133	BP-47116132	7	+	0.0406921	PP-47115861	chr10_Comp_1159	1	2	1
chr10	23269897	23269898	BP-23269897	6	+	0.0420675	PP-23269660	chr10_Comp_1160	1	2	1
chr10	23269917	23269918	BN-23269917	8	-	0.00718915	PN-23269989	chr10_Comp_1160	1	2	1
chr10	23269908	23269909	BN-23269908	7	-	0.0262486	PN-23269989	chr10_Comp_1160	1	2	1
chr10	76763522	76763523	BN-76763522	28	-	6.63e-14	PN-76763470	chr10_Comp_1161	1	2	1
chr10	76763516	76763517	BP-76763516	17	+	1.02e-07	PP-76763261	chr10_Comp_1161	1	2	1
chr10	76763517	76763518	BN-76763517	37	-	4.66e-22	PN-76763470	chr10_Comp_1161	1	2	1
chr10	113681786	113681787	BN-113681786	12	-	0.000329362	PN-113681540	chr10_Comp_1164	1	2	1
chr10	113681800	113681801	BN-113681800	10	-	0.00480517	PN-113681540	chr10_Comp_1164	1	2	1
chr10	113681778	113681779	BP-113681778	9	+	0.00920992	PP-113681357	chr10_Comp_1164	1	2	1
chr10	49409085	49409086	BN-49409085	28	-	3.46e-18	PN-49409059	chr10_Comp_1172	1	2	1
chr10	49409074	49409075	BP-49409074	44	+	7e-34	PP-49408752	chr10_Comp_1172	1	2	1
chr10	49409097	49409098	BN-49409097	11	-	0.0007802	PN-49409059	chr10_Comp_1172	1	2	1
chr10	8238755	8238756	BP-8238755	47	+	6.15e-29	PP-8238437	chr10_Comp_1174	1	2	1
chr10	8238766	8238767	BN-8238766	33	-	2.52e-15	PN-8238728	chr10_Comp_1174	1	2	1
chr10	8238776	8238777	BN-8238776	41	-	3.44e-22	PN-8238728	chr10_Comp_1174	1	2	1
chr10	53024366	53024367	BN-53024366	8	-	0.00615584	PN-53024399	chr10_Comp_1179	1	2	1
chr10	53024371	53024372	BN-53024371	9	-	0.00144927	PN-53024399	chr10_Comp_1179	1	2	1
chr10	53024351	53024352	BP-53024351	6	+	0.0355046	PP-53024122	chr10_Comp_1179	1	2	1
chr10	24497357	24497358	BN-24497357	10	-	0.000917681	PN-24496893	chr10_Comp_1181	1	2	1
chr10	24497349	24497350	BP-24497349	8	+	0.00883999	PP-24497121	chr10_Comp_1181	1	2	1
chr10	24497351	24497352	BN-24497351	7	-	0.0455422	PN-24496893	chr10_Comp_1181	1	2	1
chr10	90105511	90105512	BN-90105511	6	-	0.0399359	PN-90105715	chr10_Comp_1183	1	2	1
chr10	90105498	90105499	BP-90105498	6	+	0.0388755	PP-90105322	chr10_Comp_1183	1	2	1
chr10	90105522	90105523	BN-90105522	8	-	0.00242333	PN-90105715	chr10_Comp_1183	1	2	1
chr10	53182577	53182578	BP-53182577	13	+	1.51e-05	PP-53182304	chr10_Comp_1184	1	2	1
chr10	53182602	53182603	BN-53182602	17	-	1.01e-07	PN-53182579	chr10_Comp_1184	1	2	1
chr10	53182590	53182591	BN-53182590	11	-	0.00129577	PN-53182579	chr10_Comp_1184	1	2	1
chr10	124900476	124900477	BN-124900476	16	-	4.49e-06	PN-124900451	chr10_Comp_1185	1	2	1
chr10	124900468	124900469	BN-124900468	46	-	1.85e-34	PN-124900451	chr10_Comp_1185	1	2	1
chr10	124900473	124900474	BP-124900473	10	+	0.00578367	PP-124900148	chr10_Comp_1185	1	2	1
chr10	16012112	16012113	BN-16012112	8	-	0.0159381	PN-16012069	chr10_Comp_1187	1	2	1
chr10	16012107	16012108	BN-16012107	11	-	0.000245754	PN-16012069	chr10_Comp_1187	1	2	1
chr10	16012096	16012097	BP-16012096	14	+	3.54e-06	PP-16011891	chr10_Comp_1187	1	2	1
chr10	69016938	69016939	BN-69016938	45	-	1.56e-25	PN-69016865	chr10_Comp_1193	1	2	1
chr10	69016915	69016916	BP-69016915	40	+	1.39e-25	PP-69016638	chr10_Comp_1193	1	2	1
chr10	69016927	69016928	BN-69016927	41	-	7.16e-22	PN-69016865	chr10_Comp_1193	1	2	1
chr10	113549794	113549795	BP-113549794	49	+	3.85e-35	PP-113549370	chr10_Comp_1194	1	2	1
chr10	113549808	113549809	BN-113549808	18	-	3.01e-06	PN-113549634	chr10_Comp_1194	1	2	1
chr10	113549816	113549817	BN-113549816	16	-	5.15e-05	PN-113549634	chr10_Comp_1194	1	2	1
chr10	93250098	93250099	BN-93250098	20	-	4.43e-11	PN-93250043	chr10_Comp_1204	1	2	1
chr10	93250089	93250090	BP-93250089	13	+	7.18e-05	PP-93249536	chr10_Comp_1204	1	2	1
chr10	93250113	93250114	BN-93250113	31	-	4.54e-22	PN-93250043	chr10_Comp_1204	1	2	1
chr10	50127338	50127339	BP-50127338	14	+	1.45e-06	PP-50126981	chr10_Comp_1207	1	2	1
chr10	50127345	50127346	BN-50127345	11	-	0.000141075	PN-50127297	chr10_Comp_1207	1	2	1
chr10	50127360	50127361	BN-50127360	15	-	1.2e-07	PN-50127297	chr10_Comp_1207	1	2	1
chr10	108999509	108999510	BN-108999509	7	-	0.0214156	PN-108999509	chr10_Comp_1212	1	2	1
chr10	108999487	108999488	BP-108999487	11	+	4.07e-05	PP-108999214	chr10_Comp_1212	1	2	1
chr10	108999497	108999498	BN-108999497	8	-	0.00563102	PN-108999509	chr10_Comp_1212	1	2	1
chr10	68423958	68423959	BN-68423958	31	-	5.12e-19	PN-68423976	chr10_Comp_1216	1	2	1
chr10	68423963	68423964	BN-68423963	9	-	0.0331453	PN-68423976	chr10_Comp_1216	1	2	1
chr10	68423952	68423953	BP-68423952	54	+	7.44e-32	PP-68423795	chr10_Comp_1216	1	2	1
chr10	46074128	46074129	BP-46074128	43	+	1.32e-33	PP-46073802	chr10_Comp_1218	1	2	1
chr10	46074150	46074151	BN-46074150	9	-	0.0157535	PN-46074142	chr10_Comp_1218	1	2	1
chr10	46074136	46074137	BN-46074136	13	-	7.49e-05	PN-46074142	chr10_Comp_1218	1	2	1
chr10	115809139	115809140	BN-115809139	7	-	0.0273138	PN-115809167	chr10_Comp_1219	1	2	1
chr10	115809130	115809131	BN-115809130	11	-	7.89e-05	PN-115809167	chr10_Comp_1219	1	2	1
chr10	115809124	115809125	BP-115809124	15	+	1.45e-08	PP-115808794	chr10_Comp_1219	1	2	1
chr10	130642362	130642363	BP-130642362	16	+	1.98e-08	PP-130642067	chr10_Comp_1220	1	2	1
chr10	130642379	130642380	BN-130642379	25	-	8.69e-15	PN-130642386	chr10_Comp_1220	1	2	1
chr10	130642368	130642369	BN-130642368	26	-	9.61e-16	PN-130642386	chr10_Comp_1220	1	2	1
chr10	76221050	76221051	BN-76221050	9	-	0.00102254	PN-76221035	chr10_Comp_1221	1	2	1
chr10	76221045	76221046	BP-76221045	7	+	0.0272274	PP-76220745	chr10_Comp_1221	1	2	1
chr10	76221058	76221059	BN-76221058	13	-	9.37e-07	PN-76221035	chr10_Comp_1221	1	2	1
chr10	24442588	24442589	BN-24442588	17	-	2e-09	PN-24442598	chr10_Comp_1222	1	2	1
chr10	24442580	24442581	BP-24442580	14	+	3.61e-07	PP-24442258	chr10_Comp_1222	1	2	1
chr10	24442597	24442598	BN-24442597	15	-	1.07e-07	PN-24442598	chr10_Comp_1222	1	2	1
chr10	68324912	68324913	BN-68324912	17	-	4.13e-07	PN-68324918	chr10_Comp_1224	1	2	1
chr10	68324907	68324908	BN-68324907	33	-	2.51e-21	PN-68324918	chr10_Comp_1224	1	2	1
chr10	68324897	68324898	BP-68324897	25	+	1.67e-13	PP-68324594	chr10_Comp_1224	1	2	1
chr10	19788159	19788160	BN-19788159	24	-	1.31e-10	PN-19788109	chr10_Comp_1226	1	2	1
chr10	19788148	19788149	BP-19788148	209	+	3.01e-267	PP-19787872	chr10_Comp_1226	1	2	1
chr10	19788169	19788170	BN-19788169	26	-	3.44e-12	PN-19788109	chr10_Comp_1226	1	2	1
chr10	17645868	17645869	BN-17645868	14	-	1.99e-05	PN-17645875	chr10_Comp_1230	1	2	1
chr10	17645857	17645858	BN-17645857	23	-	1.36e-12	PN-17645875	chr10_Comp_1230	1	2	1
chr10	17645846	17645847	BP-17645846	10	+	0.000711013	PP-17645625	chr10_Comp_1230	1	2	1
chr10	64035855	64035856	BN-64035855	28	-	4.39e-19	PN-64035813	chr10_Comp_1234	1	2	1
chr10	64035843	64035844	BP-64035843	10	+	0.00105067	PP-64035483	chr10_Comp_1234	1	2	1
chr10	64035863	64035864	BN-64035863	12	-	8.53e-05	PN-64035813	chr10_Comp_1234	1	2	1
chr10	131371964	131371965	BP-131371964	15	+	8.22e-07	PP-131371650	chr10_Comp_1235	1	2	1
chr10	131371985	131371986	BN-131371985	14	-	1.55e-06	PN-131371933	chr10_Comp_1235	1	2	1
chr10	131371976	131371977	BN-131371976	11	-	0.000234365	PN-131371933	chr10_Comp_1235	1	2	1
chr10	113808958	113808959	BP-113808958	9	+	0.00228816	PP-113808700	chr10_Comp_1236	1	2	1
chr10	113808975	113808976	BN-113808975	7	-	0.0499125	PN-113808979	chr10_Comp_1236	1	2	1
chr10	113808968	113808969	BN-113808968	10	-	0.00106664	PN-113808979	chr10_Comp_1236	1	2	1
chr10	84718998	84718999	BP-84718998	13	+	1.56e-05	PP-84718672	chr10_Comp_1254	1	2	1
chr10	84719019	84719020	BN-84719019	9	-	0.00819304	PN-84719027	chr10_Comp_1254	1	2	1
chr10	84719009	84719010	BN-84719009	10	-	0.00223319	PN-84719027	chr10_Comp_1254	1	2	1
chr10	122263409	122263410	BN-122263409	8	-	0.00615584	PN-122263413	chr10_Comp_1255	1	2	1
chr10	122263422	122263423	BN-122263422	8	-	0.00615584	PN-122263413	chr10_Comp_1255	1	2	1
chr10	122263401	122263402	BP-122263401	20	+	2.45e-11	PP-122263087	chr10_Comp_1255	1	2	1
chr10	22567833	22567834	BN-22567833	11	-	3.62e-05	PN-22567818	chr10_Comp_1259	1	2	1
chr10	22567804	22567805	BP-22567804	14	+	2.14e-07	PP-22567533	chr10_Comp_1259	1	2	1
chr10	22567821	22567822	BN-22567821	7	-	0.0176945	PN-22567818	chr10_Comp_1259	1	2	1
chr10	28209713	28209714	BP-28209713	11	+	5.65e-05	PP-28209427	chr10_Comp_1266	1	2	1
chr10	28209720	28209721	BN-28209720	11	-	4.33e-05	PN-28209684	chr10_Comp_1266	1	2	1
chr10	28209732	28209733	BN-28209732	8	-	0.00505575	PN-28209684	chr10_Comp_1266	1	2	1
chr10	61846394	61846395	BN-61846394	9	-	0.00268653	PN-61846275	chr10_Comp_1267	1	2	1
chr10	61846400	61846401	BN-61846400	12	-	2.45e-05	PN-61846275	chr10_Comp_1267	1	2	1
chr10	61846382	61846383	BP-61846382	15	+	5.37e-08	PP-61845967	chr10_Comp_1267	1	2	1
chr10	82079288	82079289	BN-82079288	14	-	2.54e-06	PN-82079206	chr10_Comp_1270	1	2	1
chr10	82079274	82079275	BN-82079274	11	-	0.000337497	PN-82079206	chr10_Comp_1270	1	2	1
chr10	82079266	82079267	BP-82079266	13	+	1.26e-05	PP-82078993	chr10_Comp_1270	1	2	1
chr10	59449747	59449748	BP-59449747	34	+	1.15e-14	PP-59449475	chr10_Comp_1273	1	2	1
chr10	59449737	59449738	BN-59449737	10	-	0.029101	PN-59449754	chr10_Comp_1273	1	2	1
chr10	59449750	59449751	BN-59449750	11	-	0.0104327	PN-59449754	chr10_Comp_1273	1	2	1
chr10	17192825	17192826	BN-17192825	18	-	9.5e-07	PN-17192755	chr10_Comp_1276	1	2	1
chr10	17192834	17192835	BN-17192834	37	-	5.96e-23	PN-17192755	chr10_Comp_1276	1	2	1
chr10	17192823	17192824	BP-17192823	32	+	9.42e-20	PP-17192503	chr10_Comp_1276	1	2	1
chr10	115669584	115669585	BN-115669584	16	-	2.84e-05	PN-115669573	chr10_Comp_1281	1	2	1
chr10	115669563	115669564	BP-115669563	48	+	2.11e-33	PP-115669235	chr10_Comp_1281	1	2	1
chr10	115669575	115669576	BN-115669575	40	-	1.83e-25	PN-115669573	chr10_Comp_1281	1	2	1
chr10	124140005	124140006	BN-124140005	24	-	5.43e-16	PN-124139983	chr10_Comp_1284	1	2	1
chr10	124140013	124140014	BN-124140013	9	-	0.00317061	PN-124139983	chr10_Comp_1284	1	2	1
chr10	124139999	124140000	BP-124139999	8	+	0.00553736	PP-124139686	chr10_Comp_1284	1	2	1
chr10	108365782	108365783	BN-108365782	14	-	8.08e-06	PN-108365716	chr10_Comp_1287	1	2	1
chr10	108365761	108365762	BP-108365761	12	+	0.00012045	PP-108365443	chr10_Comp_1287	1	2	1
chr10	108365767	108365768	BN-108365767	10	-	0.00307845	PN-108365716	chr10_Comp_1287	1	2	1
chr10	10143531	10143532	BN-10143531	12	-	0.000171453	PN-10143529	chr10_Comp_1288	1	2	1
chr10	10143548	10143549	BN-10143548	21	-	1.51e-11	PN-10143529	chr10_Comp_1288	1	2	1
chr10	10143523	10143524	BP-10143523	11	+	7.51e-05	PP-10143279	chr10_Comp_1288	1	2	1
chr10	65677096	65677097	BP-65677096	13	+	4.17e-05	PP-65676800	chr10_Comp_1292	1	2	1
chr10	65677103	65677104	BN-65677103	17	-	4.82e-08	PN-65677038	chr10_Comp_1292	1	2	1
chr10	65677109	65677110	BN-65677109	9	-	0.0113606	PN-65677038	chr10_Comp_1292	1	2	1
chr10	131070253	131070254	BN-131070253	8	-	0.00342268	PN-131070284	chr10_Comp_1295	1	2	1
chr10	131070245	131070246	BP-131070245	7	+	0.00870181	PP-131070050	chr10_Comp_1295	1	2	1
chr10	131070260	131070261	BN-131070260	8	-	0.00342268	PN-131070284	chr10_Comp_1295	1	2	1
chr10	62807085	62807086	BN-62807085	8	-	0.00652631	PN-62807086	chr10_Comp_1297	1	2	1
chr10	62807077	62807078	BP-62807077	22	+	1.2e-13	PP-62806752	chr10_Comp_1297	1	2	1
chr10	62807093	62807094	BN-62807093	9	-	0.00155155	PN-62807086	chr10_Comp_1297	1	2	1
chr10	90199829	90199830	BN-90199829	8	-	0.0329614	PN-90199779	chr10_Comp_1299	1	2	1
chr10	90199814	90199815	BN-90199814	15	-	1.41e-06	PN-90199779	chr10_Comp_1299	1	2	1
chr10	90199803	90199804	BP-90199803	13	+	5.95e-05	PP-90199526	chr10_Comp_1299	1	2	1
chr10	55029590	55029591	BN-55029590	19	-	4.74e-08	PN-55029517	chr10_Comp_1302	1	2	1
chr10	55029572	55029573	BP-55029572	12	+	0.00199683	PP-55029195	chr10_Comp_1302	1	2	1
chr10	55029578	55029579	BN-55029578	17	-	1.29e-06	PN-55029517	chr10_Comp_1302	1	2	1
chr10	27826205	27826206	BN-27826205	7	-	0.027542	PN-27826226	chr10_Comp_1309	1	2	1
chr10	27826184	27826185	BP-27826184	27	+	1.23e-19	PP-27825949	chr10_Comp_1309	1	2	1
chr10	27826190	27826191	BN-27826190	9	-	0.00185855	PN-27826226	chr10_Comp_1309	1	2	1
chr10	3873195	3873196	BN-3873195	10	-	0.000757109	PN-3873191	chr10_Comp_1310	1	2	1
chr10	3873201	3873202	BN-3873201	9	-	0.00320323	PN-3873191	chr10_Comp_1310	1	2	1
chr10	3873184	3873185	BP-3873184	20	+	4.34e-11	PP-3872982	chr10_Comp_1310	1	2	1
chr10	18311233	18311234	BN-18311233	8	-	0.00645444	PN-18311206	chr10_Comp_1312	1	2	1
chr10	18311210	18311211	BP-18311210	9	+	0.00152545	PP-18310820	chr10_Comp_1312	1	2	1
chr10	18311216	18311217	BN-18311216	9	-	0.00153163	PN-18311206	chr10_Comp_1312	1	2	1
chr10	84972804	84972805	BN-84972804	13	-	7.14e-05	PN-84972786	chr10_Comp_1318	1	2	1
chr10	84972787	84972788	BP-84972787	10	+	0.0010776	PP-84972618	chr10_Comp_1318	1	2	1
chr10	84972799	84972800	BN-84972799	14	-	1.51e-05	PN-84972786	chr10_Comp_1318	1	2	1
chr10	4746646	4746647	BN-4746646	8	-	0.00314473	PN-4746650	chr10_Comp_1319	1	2	1
chr10	4746641	4746642	BN-4746641	7	-	0.0131542	PN-4746650	chr10_Comp_1319	1	2	1
chr10	4746631	4746632	BP-4746631	9	+	0.0019743	PP-4746387	chr10_Comp_1319	1	2	1
chr10	111745718	111745719	BP-111745718	39	+	1.04e-19	PP-111745369	chr10_Comp_1324	1	2	1
chr10	111745727	111745728	BN-111745727	21	-	3.6e-06	PN-111745713	chr10_Comp_1324	1	2	1
chr10	111745735	111745736	BN-111745735	19	-	4.7e-05	PN-111745713	chr10_Comp_1324	1	2	1
chr10	123660376	123660377	BN-123660376	15	-	2.3e-06	PN-123660357	chr10_Comp_1327	1	2	1
chr10	123660367	123660368	BP-123660367	12	+	9.08e-05	PP-123660057	chr10_Comp_1327	1	2	1
chr10	123660389	123660390	BN-123660389	16	-	4.15e-07	PN-123660357	chr10_Comp_1327	1	2	1
chr10	66334253	66334254	BN-66334253	13	-	0.000511463	PN-66334245	chr10_Comp_1334	1	2	1
chr10	66334242	66334243	BP-66334242	19	+	3.24e-09	PP-66333990	chr10_Comp_1334	1	2	1
chr10	66334258	66334259	BN-66334258	16	-	7.19e-06	PN-66334245	chr10_Comp_1334	1	2	1
chr10	63575468	63575469	BN-63575468	18	-	1.16e-09	PN-63575477	chr10_Comp_1336	1	2	1
chr10	63575463	63575464	BN-63575463	26	-	2.54e-17	PN-63575477	chr10_Comp_1336	1	2	1
chr10	63575447	63575448	BP-63575447	24	+	3.1e-14	PP-63575232	chr10_Comp_1336	1	2	1
chr11	42267396	42267397	BN-42267396	9	-	0.000673413	PN-42267404	chr11_Comp_809	1	2	1
chr11	42267381	42267382	BN-42267381	6	-	0.0481005	PN-42267404	chr11_Comp_809	1	2	1
chr11	42267378	42267379	BP-42267378	13	+	3.66e-07	PP-42267146	chr11_Comp_809	1	2	1
chr11	83385487	83385488	BP-83385487	27	+	3.43e-14	PP-83385121	chr11_Comp_810	1	2	1
chr11	83385497	83385498	BN-83385497	20	-	3.67e-10	PN-83385499	chr11_Comp_810	1	2	1
chr11	83385491	83385492	BN-83385491	13	-	7.31e-05	PN-83385499	chr11_Comp_810	1	2	1
chr11	103026334	103026335	BP-103026334	8	+	0.004005	PP-103026136	chr11_Comp_815	1	2	1
chr11	103026342	103026343	BN-103026342	6	-	0.0494921	PN-103026368	chr11_Comp_815	1	2	1
chr11	103026336	103026337	BN-103026336	7	-	0.0137777	PN-103026368	chr11_Comp_815	1	2	1
chr11	58693449	58693450	BN-58693449	9	-	0.00295421	PN-58693425	chr11_Comp_817	1	2	1
chr11	58693435	58693436	BN-58693435	17	-	2.41e-09	PN-58693425	chr11_Comp_817	1	2	1
chr11	58693428	58693429	BP-58693428	7	+	0.0267962	PP-58693260	chr11_Comp_817	1	2	1
chr11	23412807	23412808	BN-23412807	55	-	3.54e-28	PN-23412606	chr11_Comp_823	1	2	1
chr11	23412798	23412799	BP-23412798	39	+	8.82e-17	PP-23412160	chr11_Comp_823	1	2	1
chr11	23412817	23412818	BN-23412817	59	-	9.68e-32	PN-23412606	chr11_Comp_823	1	2	1
chr11	109007770	109007771	BN-109007770	22	-	3.72e-12	PN-109007690	chr11_Comp_824	1	2	1
chr11	109007776	109007777	BN-109007776	15	-	2.08e-06	PN-109007690	chr11_Comp_824	1	2	1
chr11	109007760	109007761	BP-109007760	33	+	8.24e-23	PP-109007381	chr11_Comp_824	1	2	1
chr11	130144938	130144939	BP-130144938	12	+	2.07e-06	PP-130144538	chr11_Comp_825	1	2	1
chr11	130144946	130144947	BN-130144946	9	-	0.000763005	PN-130144931	chr11_Comp_825	1	2	1
chr11	130144960	130144961	BN-130144960	9	-	0.000763005	PN-130144931	chr11_Comp_825	1	2	1
chr11	65188502	65188503	BP-65188502	15	+	1.38e-07	PP-65188315	chr11_Comp_826	1	2	1
chr11	65188520	65188521	BN-65188520	14	-	5.78e-06	PN-65188522	chr11_Comp_826	1	2	1
chr11	65188512	65188513	BN-65188512	14	-	5.78e-06	PN-65188522	chr11_Comp_826	1	2	1
chr11	83221976	83221977	BP-83221976	100	+	1.85e-94	PP-83221706	chr11_Comp_828	1	2	1
chr11	83221984	83221985	BN-83221984	25	-	3.78e-13	PN-83221984	chr11_Comp_828	1	2	1
chr11	83221969	83221970	BN-83221969	10	-	0.0137364	PN-83221984	chr11_Comp_828	1	2	1
chr11	29939553	29939554	BN-29939553	10	-	0.00119478	PN-29939481	chr11_Comp_829	1	2	1
chr11	29939548	29939549	BN-29939548	21	-	1.71e-12	PN-29939481	chr11_Comp_829	1	2	1
chr11	29939535	29939536	BP-29939535	17	+	8.86e-09	PP-29939271	chr11_Comp_829	1	2	1
chr11	16711414	16711415	BN-16711414	32	-	7.2e-24	PN-16711430	chr11_Comp_831	1	2	1
chr11	16711420	16711421	BN-16711420	18	-	1.06e-09	PN-16711430	chr11_Comp_831	1	2	1
chr11	16711405	16711406	BP-16711405	11	+	4.45e-05	PP-16711033	chr11_Comp_831	1	2	1
chr11	72575070	72575071	BN-72575070	14	-	1.47e-06	PN-72574651	chr11_Comp_832	1	2	1
chr11	72575059	72575060	BN-72575059	7	-	0.0484263	PN-72574651	chr11_Comp_832	1	2	1
chr11	98069679	98069680	BN-98069679	8	-	0.00689272	PN-98069703	chr11_Comp_835	1	2	1
chr11	98069668	98069669	BP-98069668	7	+	0.00769217	PP-98069430	chr11_Comp_835	1	2	1
chr11	98069689	98069690	BN-98069689	13	-	1.99e-06	PN-98069703	chr11_Comp_835	1	2	1
chr11	23369531	23369532	BN-23369531	8	-	0.0123648	PN-23369480	chr11_Comp_837	1	2	1
chr11	23369526	23369527	BN-23369526	12	-	3.27e-05	PN-23369480	chr11_Comp_837	1	2	1
chr11	23369518	23369519	BP-23369518	7	+	0.0295908	PP-23369206	chr11_Comp_837	1	2	1
chr11	24056322	24056323	BP-24056322	10	+	0.00216481	PP-24055945	chr11_Comp_843	1	2	1
chr11	24056331	24056332	BN-24056331	9	-	0.0059014	PN-24056381	chr11_Comp_843	1	2	1
chr11	24056341	24056342	BN-24056341	9	-	0.0059014	PN-24056381	chr11_Comp_843	1	2	1
chr11	22905780	22905781	BP-22905780	7	+	0.0142638	PP-22905567	chr11_Comp_848	1	2	1
chr11	22905796	22905797	BN-22905796	20	-	4.29e-12	PN-22905808	chr11_Comp_848	1	2	1
chr11	22905805	22905806	BN-22905805	8	-	0.0114237	PN-22905808	chr11_Comp_848	1	2	1
chr11	15716816	15716817	BN-15716816	73	-	2.69e-53	PN-15716799	chr11_Comp_852	1	2	1
chr11	15716827	15716828	BN-15716827	153	-	1.88e-157	PN-15716799	chr11_Comp_852	1	2	1
chr11	15716804	15716805	BP-15716804	63	+	1.93e-36	PP-15716422	chr11_Comp_852	1	2	1
chr11	17040621	17040622	BN-17040621	10	-	0.00157588	PN-17040625	chr11_Comp_853	1	2	1
chr11	17040609	17040610	BP-17040609	42	+	5.82e-30	PP-17040220	chr11_Comp_853	1	2	1
chr11	17040616	17040617	BN-17040616	21	-	3.38e-12	PN-17040625	chr11_Comp_853	1	2	1
chr11	17342879	17342880	BN-17342879	9	-	0.00141038	PN-17342890	chr11_Comp_854	1	2	1
chr11	17342887	17342888	BN-17342887	12	-	9.73e-06	PN-17342890	chr11_Comp_854	1	2	1
chr11	17342868	17342869	BP-17342868	18	+	2.73e-10	PP-17342652	chr11_Comp_854	1	2	1
chr11	110902820	110902821	BP-110902820	12	+	0.00160589	PP-110902499	chr11_Comp_856	1	2	1
chr11	110902824	110902825	BN-110902824	11	-	0.00221018	PN-110902803	chr11_Comp_856	1	2	1
chr11	110902835	110902836	BN-110902835	18	-	4.49e-08	PN-110902803	chr11_Comp_856	1	2	1
chr11	107251221	107251222	BP-107251221	16	+	6.1e-09	PP-107251053	chr11_Comp_864	1	2	1
chr11	107251234	107251235	BN-107251234	7	-	0.0218247	PN-107251260	chr11_Comp_864	1	2	1
chr11	107251240	107251241	BN-107251240	7	-	0.0218247	PN-107251260	chr11_Comp_864	1	2	1
chr11	42056519	42056520	BP-42056519	10	+	0.000766318	PP-42056205	chr11_Comp_866	1	2	1
chr11	42056542	42056543	BN-42056542	7	-	0.0405732	PN-42056553	chr11_Comp_866	1	2	1
chr11	42056529	42056530	BN-42056529	8	-	0.0121559	PN-42056553	chr11_Comp_866	1	2	1
chr11	13856813	13856814	BN-13856813	8	-	0.0136354	PN-13856766	chr11_Comp_868	1	2	1
chr11	13856808	13856809	BN-13856808	15	-	1.9e-07	PN-13856766	chr11_Comp_868	1	2	1
chr11	23388695	23388696	BN-23388695	8	-	0.0340941	PN-23388703	chr11_Comp_869	1	2	1
chr11	23388682	23388683	BP-23388682	9	+	0.00113805	PP-23388409	chr11_Comp_869	1	2	1
chr11	23388701	23388702	BN-23388701	27	-	3.76e-17	PN-23388703	chr11_Comp_869	1	2	1
chr11	76706563	76706564	BN-76706563	19	-	2.59e-09	PN-76706508	chr11_Comp_870	1	2	1
chr11	76706549	76706550	BN-76706549	13	-	7.48e-05	PN-76706508	chr11_Comp_870	1	2	1
chr11	76706547	76706548	BP-76706547	14	+	6.29e-06	PP-76706265	chr11_Comp_870	1	2	1
chr11	113966741	113966742	BN-113966741	49	-	1.69e-36	PN-113966734	chr11_Comp_872	1	2	1
chr11	113966741	113966742	BP-113966741	13	+	0.000285585	PP-113966537	chr11_Comp_872	1	2	1
chr11	24574289	24574290	BP-24574289	13	+	7.89e-06	PP-24573930	chr11_Comp_876	1	2	1
chr11	24574308	24574309	BN-24574308	15	-	6.21e-06	PN-24574261	chr11_Comp_876	1	2	1
chr11	24574298	24574299	BN-24574298	47	-	1.54e-37	PN-24574261	chr11_Comp_876	1	2	1
chr11	84050975	84050976	BN-84050975	9	-	0.0089662	PN-84051018	chr11_Comp_882	1	2	1
chr11	84050981	84050982	BN-84050981	14	-	5.78e-06	PN-84051018	chr11_Comp_882	1	2	1
chr11	84050973	84050974	BP-84050973	38	+	1.03e-30	PP-84050637	chr11_Comp_882	1	2	1
chr11	125464718	125464719	BN-125464718	7	-	0.0102117	PN-125464713	chr11_Comp_892	1	2	1
chr11	125464713	125464714	BN-125464713	6	-	0.0388388	PN-125464713	chr11_Comp_892	1	2	1
chr11	125464703	125464704	BP-125464703	12	+	5.45e-06	PP-125464506	chr11_Comp_892	1	2	1
chr11	128911677	128911678	BP-128911677	16	+	1.95e-06	PP-128911396	chr11_Comp_893	1	2	1
chr11	128911694	128911695	BN-128911694	14	-	4.22e-06	PN-128911658	chr11_Comp_893	1	2	1
chr11	128911684	128911685	BN-128911684	9	-	0.00751148	PN-128911658	chr11_Comp_893	1	2	1
chr11	102921263	102921264	BN-102921263	16	-	7.1e-07	PN-102921266	chr11_Comp_894	1	2	1
chr11	102921255	102921256	BN-102921255	54	-	5.33e-47	PN-102921266	chr11_Comp_894	1	2	1
chr11	102921247	102921248	BP-102921247	24	+	5.11e-12	PP-102920953	chr11_Comp_894	1	2	1
chr11	20053489	20053490	BP-20053489	22	+	1.55e-12	PP-20053240	chr11_Comp_895	1	2	1
chr11	20053497	20053498	BN-20053497	17	-	1.3e-07	PN-20053509	chr11_Comp_895	1	2	1
chr11	20053507	20053508	BN-20053507	19	-	3.44e-09	PN-20053509	chr11_Comp_895	1	2	1
chr11	33295680	33295681	BN-33295680	18	-	1.56e-08	PN-33295664	chr11_Comp_896	1	2	1
chr11	33295656	33295657	BP-33295656	11	+	0.000263629	PP-33295317	chr11_Comp_896	1	2	1
chr11	33295666	33295667	BN-33295666	13	-	7.14e-05	PN-33295664	chr11_Comp_896	1	2	1
chr11	62328481	62328482	BP-62328481	11	+	0.00031813	PP-62328249	chr11_Comp_897	1	2	1
chr11	62328503	62328504	BN-62328503	10	-	0.00253904	PN-62328511	chr11_Comp_897	1	2	1
chr11	34285112	34285113	BN-34285112	18	-	6.78e-09	PN-34285096	chr11_Comp_898	1	2	1
chr11	34285111	34285112	BP-34285111	9	+	0.000820214	PP-34284824	chr11_Comp_898	1	2	1
chr11	34285119	34285120	BN-34285119	11	-	0.00080047	PN-34285096	chr11_Comp_898	1	2	1
chr11	32019519	32019520	BP-32019519	7	+	0.0464679	PP-32019276	chr11_Comp_905	1	2	1
chr11	32019525	32019526	BN-32019525	12	-	6.6e-05	PN-32019504	chr11_Comp_905	1	2	1
chr11	32019516	32019517	BN-32019516	9	-	0.00532271	PN-32019504	chr11_Comp_905	1	2	1
chr11	89903495	89903496	BN-89903495	16	-	6.1e-08	PN-89903475	chr11_Comp_908	1	2	1
chr11	89903487	89903488	BP-89903487	8	+	0.00915399	PP-89903171	chr11_Comp_908	1	2	1
chr11	89903508	89903509	BN-89903508	11	-	0.000316654	PN-89903475	chr11_Comp_908	1	2	1
chr11	117821294	117821295	BP-117821294	8	+	0.0121103	PP-117820945	chr11_Comp_912	1	2	1
chr11	117821292	117821293	BN-117821292	8	-	0.00890602	PN-117821243	chr11_Comp_912	1	2	1
chr11	117821305	117821306	BN-117821305	10	-	0.000500138	PN-117821243	chr11_Comp_912	1	2	1
chr11	4722086	4722087	BN-4722086	24	-	3.12e-14	PN-4721868	chr11_Comp_914	1	2	1
chr11	4722066	4722067	BP-4722066	47	+	9.71e-40	PP-4721633	chr11_Comp_914	1	2	1
chr11	23412749	23412750	BN-23412749	38	-	1.42e-14	PN-23412606	chr11_Comp_917	1	2	1
chr11	23412740	23412741	BN-23412740	36	-	3.63e-13	PN-23412606	chr11_Comp_917	1	2	1
chr11	23412728	23412729	BP-23412728	119	+	1.68e-101	PP-23412160	chr11_Comp_917	1	2	1
chr11	49499356	49499357	BN-49499356	10	-	0.00256269	PN-49499359	chr11_Comp_918	1	2	1
chr11	49499366	49499367	BN-49499366	8	-	0.0297302	PN-49499359	chr11_Comp_918	1	2	1
chr11	49499348	49499349	BP-49499348	13	+	0.000462545	PP-49499167	chr11_Comp_918	1	2	1
chr11	27073531	27073532	BP-27073531	40	+	3.54e-32	PP-27073118	chr11_Comp_921	1	2	1
chr11	27073550	27073551	BN-27073550	29	-	6.39e-19	PN-27073416	chr11_Comp_921	1	2	1
chr11	27073534	27073535	BN-27073534	19	-	1.43e-09	PN-27073416	chr11_Comp_921	1	2	1
chr11	81142936	81142937	BN-81142936	7	-	0.0291916	PN-81142921	chr11_Comp_922	1	2	1
chr11	81142924	81142925	BN-81142924	7	-	0.0291916	PN-81142921	chr11_Comp_922	1	2	1
chr11	81142918	81142919	BP-81142918	19	+	9.7e-13	PP-81142409	chr11_Comp_922	1	2	1
chr11	86794003	86794004	BN-86794003	10	-	0.00626473	PN-86794022	chr11_Comp_923	1	2	1
chr11	86794017	86794018	BN-86794017	12	-	0.000462868	PN-86794022	chr11_Comp_923	1	2	1
chr11	86793996	86793997	BP-86793996	13	+	3.61e-05	PP-86793788	chr11_Comp_923	1	2	1
chr11	97927862	97927863	BP-97927862	24	+	4.9e-08	PP-97927549	chr11_Comp_924	1	2	1
chr11	97927879	97927880	BN-97927879	24	-	1.04e-08	PN-97927820	chr11_Comp_924	1	2	1
chr11	97927865	97927866	BN-97927865	19	-	1.41e-05	PN-97927820	chr11_Comp_924	1	2	1
chr11	112112438	112112439	BN-112112438	21	-	4.33e-10	PN-112112183	chr11_Comp_925	1	2	1
chr11	112112427	112112428	BP-112112427	18	+	1.15e-08	PP-112111843	chr11_Comp_925	1	2	1
chr11	112112446	112112447	BN-112112446	20	-	2.75e-09	PN-112112183	chr11_Comp_925	1	2	1
chr11	72145781	72145782	BP-72145781	14	+	6.46e-06	PP-72145483	chr11_Comp_926	1	2	1
chr11	72145796	72145797	BN-72145796	12	-	0.000589156	PN-72145755	chr11_Comp_926	1	2	1
chr11	72145787	72145788	BN-72145787	42	-	1.5e-31	PN-72145755	chr11_Comp_926	1	2	1
chr11	25274872	25274873	BN-25274872	29	-	1.47e-15	PN-25274592	chr11_Comp_928	1	2	1
chr11	25274857	25274858	BN-25274857	15	-	6.91e-05	PN-25274592	chr11_Comp_928	1	2	1
chr11	25274869	25274870	BP-25274869	28	+	2.78e-16	PP-25274473	chr11_Comp_928	1	2	1
chr11	134135635	134135636	BN-134135635	21	-	3.86e-14	PN-134135630	chr11_Comp_929	1	2	1
chr11	134135651	134135652	BN-134135651	7	-	0.0201735	PN-134135630	chr11_Comp_929	1	2	1
chr11	134135627	134135628	BP-134135627	10	+	0.000202521	PP-134135332	chr11_Comp_929	1	2	1
chr11	84490409	84490410	BN-84490409	9	-	0.0017235	PN-84490405	chr11_Comp_933	1	2	1
chr11	84490421	84490422	BN-84490421	7	-	0.0261023	PN-84490405	chr11_Comp_933	1	2	1
chr11	84490399	84490400	BP-84490399	8	+	0.0037959	PP-84490190	chr11_Comp_933	1	2	1
chr11	128287149	128287150	BN-128287149	19	-	7.43e-09	PN-128287130	chr11_Comp_937	1	2	1
chr11	128287142	128287143	BN-128287142	14	-	3.28e-05	PN-128287130	chr11_Comp_937	1	2	1
chr11	128287127	128287128	BP-128287127	75	+	1.68e-70	PP-128286859	chr11_Comp_937	1	2	1
chr11	10087043	10087044	BP-10087043	15	+	1.51e-06	PP-10086901	chr11_Comp_938	1	2	1
chr11	10087067	10087068	BN-10087067	10	-	0.00160088	PN-10087077	chr11_Comp_938	1	2	1
chr11	104017246	104017247	BN-104017246	11	-	2.36e-05	PN-104017251	chr11_Comp_940	1	2	1
chr11	104017230	104017231	BP-104017230	9	+	0.00116337	PP-104016935	chr11_Comp_940	1	2	1
chr11	104017252	104017253	BN-104017252	6	-	0.0499276	PN-104017251	chr11_Comp_940	1	2	1
chr11	80493844	80493845	BN-80493844	8	-	0.0137133	PN-80493889	chr11_Comp_943	1	2	1
chr11	80493837	80493838	BP-80493837	10	+	0.000429975	PP-80493566	chr11_Comp_943	1	2	1
chr11	80493838	80493839	BN-80493838	18	-	5.18e-10	PN-80493889	chr11_Comp_943	1	2	1
chr11	13116379	13116380	BP-13116379	7	+	0.0371695	PP-13116150	chr11_Comp_946	1	2	1
chr11	13116388	13116389	BN-13116388	12	-	1.61e-05	PN-13116406	chr11_Comp_946	1	2	1
chr11	13116382	13116383	BN-13116382	7	-	0.0290604	PN-13116406	chr11_Comp_946	1	2	1
chr11	120078315	120078316	BN-120078315	10	-	0.00228835	PN-120078310	chr11_Comp_948	1	2	1
chr11	120078304	120078305	BN-120078304	8	-	0.0273744	PN-120078310	chr11_Comp_948	1	2	1
chr11	120078295	120078296	BP-120078295	11	+	0.000831205	PP-120078075	chr11_Comp_948	1	2	1
chr11	4882100	4882101	BN-4882100	11	-	0.000110435	PN-4882101	chr11_Comp_950	1	2	1
chr11	4882083	4882084	BP-4882083	9	+	0.00141125	PP-4881798	chr11_Comp_950	1	2	1
chr11	4882091	4882092	BN-4882091	7	-	0.0328601	PN-4882101	chr11_Comp_950	1	2	1
chr11	19552728	19552729	BP-19552728	9	+	0.00195358	PP-19552500	chr11_Comp_956	1	2	1
chr11	19552737	19552738	BN-19552737	12	-	1.89e-05	PN-19552675	chr11_Comp_956	1	2	1
chr11	19552753	19552754	BN-19552753	10	-	0.000501756	PN-19552675	chr11_Comp_956	1	2	1
chr11	34190503	34190504	BN-34190503	12	-	0.00331375	PN-34190543	chr11_Comp_957	1	2	1
chr11	34190490	34190491	BP-34190490	29	+	3.35e-14	PP-34190262	chr11_Comp_957	1	2	1
chr11	34190509	34190510	BN-34190509	11	-	0.0101613	PN-34190543	chr11_Comp_957	1	2	1
chr11	96117459	96117460	BP-96117459	21	+	2.99e-07	PP-96117279	chr11_Comp_958	1	2	1
chr11	96117474	96117475	BN-96117474	16	-	1.99e-05	PN-96117431	chr11_Comp_958	1	2	1
chr11	96117488	96117489	BN-96117488	13	-	0.00110466	PN-96117431	chr11_Comp_958	1	2	1
chr11	23084580	23084581	BP-23084580	7	+	0.0234187	PP-23084374	chr11_Comp_961	1	2	1
chr11	23084572	23084573	BN-23084572	8	-	0.00573787	PN-23084552	chr11_Comp_961	1	2	1
chr11	23084588	23084589	BN-23084588	8	-	0.00573787	PN-23084552	chr11_Comp_961	1	2	1
chr11	5581440	5581441	BN-5581440	21	-	2.08e-13	PN-5581454	chr11_Comp_963	1	2	1
chr11	5581432	5581433	BP-5581432	7	+	0.00759896	PP-5581160	chr11_Comp_963	1	2	1
chr11	5581446	5581447	BN-5581446	8	-	0.00890176	PN-5581454	chr11_Comp_963	1	2	1
chr11	21658894	21658895	BP-21658894	7	+	0.0166959	PP-21658669	chr11_Comp_965	1	2	1
chr11	21658908	21658909	BN-21658908	7	-	0.0156271	PN-21658908	chr11_Comp_965	1	2	1
chr11	21658913	21658914	BN-21658913	9	-	0.000842132	PN-21658908	chr11_Comp_965	1	2	1
chr11	128405774	128405775	BP-128405774	12	+	1.2e-05	PP-128405522	chr11_Comp_971	1	2	1
chr11	128405804	128405805	BN-128405804	7	-	0.0355202	PN-128405809	chr11_Comp_971	1	2	1
chr11	128405788	128405789	BN-128405788	9	-	0.00266074	PN-128405809	chr11_Comp_971	1	2	1
chr11	42743112	42743113	BP-42743112	14	+	1.64e-07	PP-42742871	chr11_Comp_972	1	2	1
chr11	42743131	42743132	BN-42743131	22	-	1.6e-14	PN-42743152	chr11_Comp_972	1	2	1
chr11	42743118	42743119	BN-42743118	8	-	0.00827047	PN-42743152	chr11_Comp_972	1	2	1
chr11	86912890	86912891	BN-86912890	8	-	0.0121232	PN-86912899	chr11_Comp_974	1	2	1
chr11	86912884	86912885	BN-86912884	12	-	3.16e-05	PN-86912899	chr11_Comp_974	1	2	1
chr11	86912881	86912882	BP-86912881	13	+	6.15e-06	PP-86912467	chr11_Comp_974	1	2	1
chr11	47226057	47226058	BN-47226057	14	-	3.81e-06	PN-47226044	chr11_Comp_978	1	2	1
chr11	47226069	47226070	BN-47226069	8	-	0.0238008	PN-47226044	chr11_Comp_978	1	2	1
chr11	47226049	47226050	BP-47226049	7	+	0.044912	PP-47225811	chr11_Comp_978	1	2	1
chr11	13528346	13528347	BN-13528346	12	-	1.47e-05	PN-13528335	chr11_Comp_983	1	2	1
chr11	13528354	13528355	BN-13528354	8	-	0.00769735	PN-13528335	chr11_Comp_983	1	2	1
chr11	13528340	13528341	BP-13528340	15	+	6.94e-08	PP-13528066	chr11_Comp_983	1	2	1
chr11	95650478	95650479	BN-95650478	8	-	0.00392511	PN-95650478	chr11_Comp_986	1	2	1
chr11	95650487	95650488	BN-95650487	8	-	0.00392511	PN-95650478	chr11_Comp_986	1	2	1
chr11	95650467	95650468	BP-95650467	8	+	0.00355589	PP-95650290	chr11_Comp_986	1	2	1
chr11	14837463	14837464	BN-14837463	9	-	0.00225256	PN-14837476	chr11_Comp_987	1	2	1
chr11	14837473	14837474	BN-14837473	10	-	0.000505592	PN-14837476	chr11_Comp_987	1	2	1
chr11	14837453	14837454	BP-14837453	9	+	0.0010521	PP-14837267	chr11_Comp_987	1	2	1
chr11	10691351	10691352	BP-10691351	10	+	0.000518952	PP-10690878	chr11_Comp_988	1	2	1
chr11	10691357	10691358	BN-10691357	11	-	3.16e-05	PN-10691119	chr11_Comp_988	1	2	1
chr11	10691363	10691364	BN-10691363	15	-	1.37e-08	PN-10691119	chr11_Comp_988	1	2	1
chr11	89991507	89991508	BP-89991507	9	+	0.00585274	PP-89991203	chr11_Comp_990	1	2	1
chr11	89991508	89991509	BN-89991508	9	-	0.0115967	PN-89991513	chr11_Comp_990	1	2	1
chr11	89991514	89991515	BN-89991514	8	-	0.0360328	PN-89991513	chr11_Comp_990	1	2	1
chr11	48297034	48297035	BN-48297034	20	-	1.15e-12	PN-48297019	chr11_Comp_991	1	2	1
chr11	48297029	48297030	BP-48297029	7	+	0.00908367	PP-48296762	chr11_Comp_991	1	2	1
chr11	34999707	34999708	BP-34999707	13	+	5.24e-06	PP-34999351	chr11_Comp_992	1	2	1
chr11	34999719	34999720	BN-34999719	9	-	0.00693035	PN-34999611	chr11_Comp_992	1	2	1
chr11	34999713	34999714	BN-34999713	19	-	3.11e-10	PN-34999611	chr11_Comp_992	1	2	1
chr11	95461756	95461757	BP-95461756	11	+	0.000125429	PP-95461484	chr11_Comp_996	1	2	1
chr11	95461779	95461780	BN-95461779	10	-	0.00146196	PN-95461754	chr11_Comp_996	1	2	1
chr11	95461764	95461765	BN-95461764	9	-	0.00567596	PN-95461754	chr11_Comp_996	1	2	1
chr11	26494949	26494950	BN-26494949	12	-	8.08e-05	PN-26494920	chr11_Comp_997	1	2	1
chr11	26494925	26494926	BP-26494925	16	+	1.39e-07	PP-26494634	chr11_Comp_997	1	2	1
chr11	26494936	26494937	BN-26494936	9	-	0.00611306	PN-26494920	chr11_Comp_997	1	2	1
chr11	31896454	31896455	BN-31896454	7	-	0.0486249	PN-31896434	chr11_Comp_998	1	2	1
chr11	31896438	31896439	BP-31896438	19	+	2.68e-11	PP-31896166	chr11_Comp_998	1	2	1
chr11	31896460	31896461	BN-31896460	8	-	0.015139	PN-31896434	chr11_Comp_998	1	2	1
chr11	36457882	36457883	BN-36457882	18	-	3.16e-09	PN-36457705	chr11_Comp_1006	1	2	1
chr11	36457870	36457871	BN-36457870	14	-	4.66e-06	PN-36457705	chr11_Comp_1006	1	2	1
chr11	36457862	36457863	BP-36457862	19	+	2.02e-11	PP-36457497	chr11_Comp_1006	1	2	1
chr11	76633430	76633431	BN-76633430	19	-	7.43e-08	PN-76633424	chr11_Comp_1007	1	2	1
chr11	76633412	76633413	BP-76633412	77	+	8.47e-64	PP-76633113	chr11_Comp_1007	1	2	1
chr11	76633423	76633424	BN-76633423	55	-	7.89e-44	PN-76633424	chr11_Comp_1007	1	2	1
chr11	115558802	115558803	BP-115558802	7	+	0.0163915	PP-115558441	chr11_Comp_1009	1	2	1
chr11	115558824	115558825	BN-115558824	11	-	0.000287682	PN-115558808	chr11_Comp_1009	1	2	1
chr11	115558811	115558812	BN-115558811	11	-	0.000287682	PN-115558808	chr11_Comp_1009	1	2	1
chr11	111258197	111258198	BN-111258197	8	-	0.00659711	PN-111258115	chr11_Comp_1012	1	2	1
chr11	111258176	111258177	BP-111258176	11	+	4.72e-05	PP-111257848	chr11_Comp_1012	1	2	1
chr11	111258192	111258193	BN-111258192	7	-	0.0244367	PN-111258115	chr11_Comp_1012	1	2	1
chr11	85172673	85172674	BP-85172673	35	+	1.34e-20	PP-85172345	chr11_Comp_1013	1	2	1
chr11	85172666	85172667	BN-85172666	10	-	0.0176391	PN-85172687	chr11_Comp_1013	1	2	1
chr11	73624678	73624679	BN-73624678	12	-	7.09e-06	PN-73624681	chr11_Comp_1015	1	2	1
chr11	73624691	73624692	BN-73624691	9	-	0.00112893	PN-73624681	chr11_Comp_1015	1	2	1
chr11	73624662	73624663	BP-73624662	6	+	0.0431591	PP-73624452	chr11_Comp_1015	1	2	1
chr11	100627394	100627395	BP-100627394	175	+	4.54e-200	PP-100627129	chr11_Comp_1017	1	2	1
chr11	100627397	100627398	BN-100627397	101	-	8.58e-87	PN-100627392	chr11_Comp_1017	1	2	1
chr11	100627402	100627403	BN-100627402	32	-	1.17e-13	PN-100627392	chr11_Comp_1017	1	2	1
chr11	7289707	7289708	BN-7289707	36	-	1.16e-18	PN-7289701	chr11_Comp_1023	1	2	1
chr11	7289701	7289702	BN-7289701	83	-	1.85e-69	PN-7289701	chr11_Comp_1023	1	2	1
chr11	7289686	7289687	BP-7289686	70	+	7.2e-57	PP-7289331	chr11_Comp_1023	1	2	1
chr11	64146030	64146031	BN-64146030	20	-	7.72e-09	PN-64146041	chr11_Comp_1024	1	2	1
chr11	64146024	64146025	BP-64146024	43	+	1.17e-32	PP-64145703	chr11_Comp_1024	1	2	1
chr11	42341769	42341770	BP-42341769	18	+	9e-10	PP-42341405	chr11_Comp_1026	1	2	1
chr11	42341780	42341781	BN-42341780	16	-	3.15e-08	PN-42341680	chr11_Comp_1026	1	2	1
chr11	42341792	42341793	BN-42341792	15	-	2.11e-07	PN-42341680	chr11_Comp_1026	1	2	1
chr11	68873866	68873867	BN-68873866	13	-	0.000238835	PN-68873783	chr11_Comp_1027	1	2	1
chr11	68873850	68873851	BP-68873850	10	+	0.00198551	PP-68873542	chr11_Comp_1027	1	2	1
chr11	68873882	68873883	BN-68873882	11	-	0.00329404	PN-68873783	chr11_Comp_1027	1	2	1
chr11	22500078	22500079	BN-22500078	10	-	0.000226545	PN-22499972	chr11_Comp_1030	1	2	1
chr11	22500084	22500085	BN-22500084	9	-	0.00111625	PN-22499972	chr11_Comp_1030	1	2	1
chr11	22500068	22500069	BP-22500068	7	+	0.0209409	PP-22499742	chr11_Comp_1030	1	2	1
chr11	25085650	25085651	BN-25085650	23	-	1.07e-11	PN-25085581	chr11_Comp_1033	1	2	1
chr11	25085640	25085641	BN-25085640	14	-	6.16e-05	PN-25085581	chr11_Comp_1033	1	2	1
chr11	25085628	25085629	BP-25085628	146	+	1.94e-170	PP-25085303	chr11_Comp_1033	1	2	1
chr11	100751930	100751931	BN-100751930	7	-	0.0148204	PN-100751819	chr11_Comp_1034	1	2	1
chr11	100751923	100751924	BP-100751923	7	+	0.0240188	PP-100751589	chr11_Comp_1034	1	2	1
chr11	100751935	100751936	BN-100751935	7	-	0.0148204	PN-100751819	chr11_Comp_1034	1	2	1
chr11	25507113	25507114	BN-25507113	7	-	0.0205333	PN-25507135	chr11_Comp_1036	1	2	1
chr11	25507097	25507098	BP-25507097	7	+	0.0187775	PP-25506759	chr11_Comp_1036	1	2	1
chr11	25507120	25507121	BN-25507120	8	-	0.00535411	PN-25507135	chr11_Comp_1036	1	2	1
chr11	36489691	36489692	BN-36489691	16	-	5.36e-07	PN-36489684	chr11_Comp_1039	1	2	1
chr11	36489670	36489671	BP-36489670	8	+	0.00746267	PP-36489454	chr11_Comp_1039	1	2	1
chr11	36489680	36489681	BN-36489680	15	-	2.91e-06	PN-36489684	chr11_Comp_1039	1	2	1
chr11	74088962	74088963	BN-74088962	47	-	7.02e-26	PN-74088871	chr11_Comp_1041	1	2	1
chr11	74088952	74088953	BN-74088952	83	-	9.41e-64	PN-74088871	chr11_Comp_1041	1	2	1
chr11	74088940	74088941	BP-74088940	45	+	2.89e-29	PP-74088492	chr11_Comp_1041	1	2	1
chr11	97210027	97210028	BN-97210027	7	-	0.039845	PN-97210005	chr11_Comp_1049	1	2	1
chr11	97210016	97210017	BN-97210016	16	-	2.02e-08	PN-97210005	chr11_Comp_1049	1	2	1
chr11	97210010	97210011	BP-97210010	11	+	0.000296606	PP-97209739	chr11_Comp_1049	1	2	1
chr11	32876973	32876974	BP-32876973	15	+	1.66e-07	PP-32876567	chr11_Comp_1050	1	2	1
chr11	32876996	32876997	BN-32876996	8	-	0.0106258	PN-32876983	chr11_Comp_1050	1	2	1
chr11	32876984	32876985	BN-32876984	14	-	7.21e-07	PN-32876983	chr11_Comp_1050	1	2	1
chr11	110952200	110952201	BN-110952200	8	-	0.0262699	PN-110952199	chr11_Comp_1051	1	2	1
chr11	110952183	110952184	BP-110952183	25	+	4.7e-13	PP-110951919	chr11_Comp_1051	1	2	1
chr11	110952187	110952188	BN-110952187	14	-	4.69e-06	PN-110952199	chr11_Comp_1051	1	2	1
chr11	18597128	18597129	BP-18597128	17	+	1.79e-08	PP-18596765	chr11_Comp_1052	1	2	1
chr11	18597140	18597141	BN-18597140	25	-	8.31e-15	PN-18597053	chr11_Comp_1052	1	2	1
chr11	18597124	18597125	BN-18597124	46	-	8.65e-38	PN-18597053	chr11_Comp_1052	1	2	1
chr11	58703718	58703719	BP-58703718	48	+	1.28e-39	PP-58703405	chr11_Comp_1053	1	2	1
chr11	58703733	58703734	BN-58703733	24	-	2.85e-11	PN-58703734	chr11_Comp_1053	1	2	1
chr11	58703725	58703726	BN-58703725	33	-	3.54e-19	PN-58703734	chr11_Comp_1053	1	2	1
chr11	96092378	96092379	BN-96092378	14	-	2.4e-07	PN-96091982	chr11_Comp_1056	1	2	1
chr11	96092358	96092359	BP-96092358	15	+	5.57e-08	PP-96092127	chr11_Comp_1056	1	2	1
chr11	96092373	96092374	BN-96092373	27	-	2.18e-20	PN-96091982	chr11_Comp_1056	1	2	1
chr11	100990314	100990315	BP-100990314	18	+	6.48e-09	PP-100990051	chr11_Comp_1057	1	2	1
chr11	100990336	100990337	BN-100990336	9	-	0.00178085	PN-100990308	chr11_Comp_1057	1	2	1
chr11	100990321	100990322	BN-100990321	7	-	0.0267177	PN-100990308	chr11_Comp_1057	1	2	1
chr11	110565850	110565851	BN-110565850	8	-	0.00318622	PN-110565822	chr11_Comp_1060	1	2	1
chr11	110565858	110565859	BN-110565858	7	-	0.0132996	PN-110565822	chr11_Comp_1060	1	2	1
chr11	110565840	110565841	BP-110565840	16	+	1.75e-08	PP-110565626	chr11_Comp_1060	1	2	1
chr11	44999477	44999478	BN-44999477	10	-	0.000550097	PN-44999464	chr11_Comp_1063	1	2	1
chr11	44999466	44999467	BP-44999466	10	+	0.00146525	PP-44999216	chr11_Comp_1063	1	2	1
chr11	44999491	44999492	BN-44999491	12	-	2.12e-05	PN-44999464	chr11_Comp_1063	1	2	1
chr11	23080398	23080399	BN-23080398	7	-	0.0381905	PN-23080494	chr11_Comp_1064	1	2	1
chr11	23080412	23080413	BN-23080412	9	-	0.00294849	PN-23080494	chr11_Comp_1064	1	2	1
chr11	23080384	23080385	BP-23080384	10	+	0.000172992	PP-23080231	chr11_Comp_1064	1	2	1
chr11	120380563	120380564	BP-120380563	18	+	6.07e-09	PP-120380183	chr11_Comp_1066	1	2	1
chr11	120380580	120380581	BN-120380580	7	-	0.028337	PN-120380620	chr11_Comp_1066	1	2	1
chr11	120380569	120380570	BN-120380569	8	-	0.00788256	PN-120380620	chr11_Comp_1066	1	2	1
chr11	76947487	76947488	BN-76947487	16	-	1.57e-08	PN-76947501	chr11_Comp_1068	1	2	1
chr11	76947500	76947501	BN-76947500	13	-	4.49e-06	PN-76947501	chr11_Comp_1068	1	2	1
chr11	76947479	76947480	BP-76947479	11	+	0.000116894	PP-76947240	chr11_Comp_1068	1	2	1
chr11	24365558	24365559	BP-24365558	9	+	0.0115489	PP-24365311	chr11_Comp_1075	1	2	1
chr11	24365573	24365574	BN-24365573	12	-	1.49e-05	PN-24365555	chr11_Comp_1075	1	2	1
chr11	24365581	24365582	BN-24365581	9	-	0.00190081	PN-24365555	chr11_Comp_1075	1	2	1
chr11	7915917	7915918	BN-7915917	11	-	5.59e-05	PN-7915896	chr11_Comp_1077	1	2	1
chr11	7915897	7915898	BP-7915897	13	+	4.47e-06	PP-7915684	chr11_Comp_1077	1	2	1
chr11	7915902	7915903	BN-7915902	8	-	0.00599266	PN-7915896	chr11_Comp_1077	1	2	1
chr11	74195909	74195910	BP-74195909	17	+	3.84e-08	PP-74195525	chr11_Comp_1083	1	2	1
chr11	74195898	74195899	BN-74195898	10	-	0.011341	PN-74195925	chr11_Comp_1083	1	2	1
chr11	74195912	74195913	BN-74195912	14	-	6.25e-05	PN-74195925	chr11_Comp_1083	1	2	1
chr11	25086546	25086547	BN-25086546	8	-	0.0148232	PN-25086488	chr11_Comp_1084	1	2	1
chr11	25086553	25086554	BN-25086553	10	-	0.000993057	PN-25086488	chr11_Comp_1084	1	2	1
chr11	25086547	25086548	BP-25086547	9	+	0.00434837	PP-25086372	chr11_Comp_1084	1	2	1
chr11	35359662	35359663	BN-35359662	10	-	0.0021351	PN-35359361	chr11_Comp_1085	1	2	1
chr11	35359677	35359678	BN-35359677	14	-	4.6e-06	PN-35359361	chr11_Comp_1085	1	2	1
chr11	35359666	35359667	BP-35359666	9	+	0.00317891	PP-35359086	chr11_Comp_1085	1	2	1
chr11	110176279	110176280	BP-110176279	28	+	5.14e-14	PP-110175943	chr11_Comp_1089	1	2	1
chr11	110176281	110176282	BN-110176281	16	-	0.000184902	PN-110176226	chr11_Comp_1089	1	2	1
chr11	110176270	110176271	BN-110176270	19	-	3.33e-06	PN-110176226	chr11_Comp_1089	1	2	1
chr11	119099797	119099798	BP-119099797	9	+	0.00268804	PP-119099653	chr11_Comp_1091	1	2	1
chr11	119099806	119099807	BN-119099806	8	-	0.00434545	PN-119099805	chr11_Comp_1091	1	2	1
chr11	119099819	119099820	BN-119099819	7	-	0.0172472	PN-119099805	chr11_Comp_1091	1	2	1
chr11	107385616	107385617	BN-107385616	7	-	0.0226398	PN-107385600	chr11_Comp_1092	1	2	1
chr11	107385630	107385631	BN-107385630	7	-	0.0226398	PN-107385600	chr11_Comp_1092	1	2	1
chr11	107385606	107385607	BP-107385606	15	+	1.87e-07	PP-107385315	chr11_Comp_1092	1	2	1
chr11	84698974	84698975	BP-84698974	28	+	6.93e-14	PP-84698628	chr11_Comp_1094	1	2	1
chr11	84698985	84698986	BN-84698985	16	-	9.34e-06	PN-84699003	chr11_Comp_1094	1	2	1
chr11	84698990	84698991	BN-84698990	13	-	0.000623889	PN-84699003	chr11_Comp_1094	1	2	1
chr11	31665663	31665664	BN-31665663	125	-	2.59e-109	PN-31665680	chr11_Comp_1097	1	2	1
chr11	31665655	31665656	BP-31665655	224	+	2.83e-268	PP-31665387	chr11_Comp_1097	1	2	1
chr11	31665676	31665677	BN-31665676	129	-	1.84e-114	PN-31665680	chr11_Comp_1097	1	2	1
chr11	43803069	43803070	BN-43803069	6	-	0.0455853	PN-43803070	chr11_Comp_1099	1	2	1
chr11	43803081	43803082	BN-43803081	6	-	0.0455853	PN-43803070	chr11_Comp_1099	1	2	1
chr11	43803059	43803060	BP-43803059	10	+	0.000104622	PP-43802771	chr11_Comp_1099	1	2	1
chr11	10073624	10073625	BP-10073624	9	+	0.00300381	PP-10073486	chr11_Comp_1100	1	2	1
chr11	10073643	10073644	BN-10073643	10	-	0.00134005	PN-10073816	chr11_Comp_1100	1	2	1
chr11	10073633	10073634	BN-10073633	11	-	0.000308688	PN-10073816	chr11_Comp_1100	1	2	1
chr11	119275862	119275863	BN-119275862	7	-	0.0351104	PN-119275811	chr11_Comp_1104	1	2	1
chr11	119275842	119275843	BP-119275842	7	+	0.0260381	PP-119275553	chr11_Comp_1104	1	2	1
chr11	119275857	119275858	BN-119275857	12	-	2.36e-05	PN-119275811	chr11_Comp_1104	1	2	1
chr11	47966274	47966275	BN-47966274	37	-	1.34e-28	PN-47966262	chr11_Comp_1107	1	2	1
chr11	47966260	47966261	BN-47966260	10	-	0.00215123	PN-47966262	chr11_Comp_1107	1	2	1
chr11	47966256	47966257	BP-47966256	33	+	3.82e-25	PP-47965902	chr11_Comp_1107	1	2	1
chr11	13885702	13885703	BN-13885702	15	-	5.53e-08	PN-13885719	chr11_Comp_1108	1	2	1
chr11	13885684	13885685	BP-13885684	7	+	0.0172248	PP-13885331	chr11_Comp_1108	1	2	1
chr11	13885691	13885692	BN-13885691	13	-	2.5e-06	PN-13885719	chr11_Comp_1108	1	2	1
chr11	75563737	75563738	BP-75563737	7	+	0.0295873	PP-75563531	chr11_Comp_1110	1	2	1
chr11	75563740	75563741	BN-75563740	7	-	0.0379003	PN-75563758	chr11_Comp_1110	1	2	1
chr11	75563745	75563746	BN-75563745	7	-	0.0379003	PN-75563758	chr11_Comp_1110	1	2	1
chr11	116817298	116817299	BN-116817298	15	-	8.18e-06	PN-116817277	chr11_Comp_1114	1	2	1
chr11	116817310	116817311	BN-116817310	12	-	0.00066519	PN-116817277	chr11_Comp_1114	1	2	1
chr11	116817290	116817291	BP-116817290	14	+	6.31e-05	PP-116817000	chr11_Comp_1114	1	2	1
chr11	62092950	62092951	BN-62092950	12	-	6.65e-05	PN-62092935	chr11_Comp_1118	1	2	1
chr11	62092939	62092940	BP-62092939	21	+	7.2e-11	PP-62092686	chr11_Comp_1118	1	2	1
chr11	62092943	62092944	BN-62092943	13	-	1.29e-05	PN-62092935	chr11_Comp_1118	1	2	1
chr11	25549735	25549736	BP-25549735	19	+	5.73e-08	PP-25549370	chr11_Comp_1123	1	2	1
chr11	25549742	25549743	BN-25549742	12	-	0.00111533	PN-25549724	chr11_Comp_1123	1	2	1
chr11	25549751	25549752	BN-25549751	13	-	0.000294296	PN-25549724	chr11_Comp_1123	1	2	1
chr11	86886534	86886535	BN-86886534	6	-	0.0390123	PN-86886547	chr11_Comp_1126	1	2	1
chr11	86886529	86886530	BP-86886529	6	+	0.0465181	PP-86886369	chr11_Comp_1126	1	2	1
chr11	86886527	86886528	BN-86886527	8	-	0.00234158	PN-86886547	chr11_Comp_1126	1	2	1
chr11	102529067	102529068	BN-102529067	8	-	0.00631806	PN-102529009	chr11_Comp_1130	1	2	1
chr11	102529059	102529060	BN-102529059	7	-	0.0235727	PN-102529009	chr11_Comp_1130	1	2	1
chr11	102529056	102529057	BP-102529056	8	+	0.00471957	PP-102528735	chr11_Comp_1130	1	2	1
chr11	43928780	43928781	BN-43928780	16	-	8.11e-06	PN-43928792	chr11_Comp_1132	1	2	1
chr11	43928769	43928770	BP-43928769	19	+	2.37e-09	PP-43928430	chr11_Comp_1132	1	2	1
chr11	43928768	43928769	BN-43928768	10	-	0.0192751	PN-43928792	chr11_Comp_1132	1	2	1
chr11	28234623	28234624	BN-28234623	9	-	0.0211508	PN-28234635	chr11_Comp_1137	1	2	1
chr11	28234631	28234632	BN-28234631	14	-	2.73e-05	PN-28234635	chr11_Comp_1137	1	2	1
chr11	28234622	28234623	BP-28234622	16	+	9.95e-07	PP-28234146	chr11_Comp_1137	1	2	1
chr11	24869884	24869885	BP-24869884	24	+	1.99e-14	PP-24869580	chr11_Comp_1138	1	2	1
chr11	24869901	24869902	BN-24869901	32	-	1.6e-21	PN-24869884	chr11_Comp_1138	1	2	1
chr11	24869895	24869896	BN-24869895	12	-	0.000339038	PN-24869884	chr11_Comp_1138	1	2	1
chr11	98710640	98710641	BN-98710640	10	-	0.000831444	PN-98710633	chr11_Comp_1139	1	2	1
chr11	98710630	98710631	BN-98710630	12	-	3.56e-05	PN-98710633	chr11_Comp_1139	1	2	1
chr11	98710614	98710615	BP-98710614	10	+	0.0005199	PP-98710390	chr11_Comp_1139	1	2	1
chr11	85279975	85279976	BP-85279975	9	+	0.00654925	PP-85279618	chr11_Comp_1146	1	2	1
chr11	85279995	85279996	BN-85279995	11	-	0.000452615	PN-85279960	chr11_Comp_1146	1	2	1
chr11	85279988	85279989	BN-85279988	11	-	0.000452615	PN-85279960	chr11_Comp_1146	1	2	1
chr11	25675604	25675605	BP-25675604	11	+	0.000156908	PP-25675267	chr11_Comp_1148	1	2	1
chr11	25675627	25675628	BN-25675627	12	-	3.68e-05	PN-25675658	chr11_Comp_1148	1	2	1
chr11	25675611	25675612	BN-25675611	17	-	3.62e-09	PN-25675658	chr11_Comp_1148	1	2	1
chr11	134508424	134508425	BN-134508424	12	-	0.000143715	PN-134508425	chr11_Comp_1149	1	2	1
chr11	134508417	134508418	BP-134508417	23	+	2.35e-13	PP-134508041	chr11_Comp_1149	1	2	1
chr11	134508436	134508437	BN-134508436	14	-	5.89e-06	PN-134508425	chr11_Comp_1149	1	2	1
chr11	125023737	125023738	BN-125023737	11	-	7.47e-05	PN-125023747	chr11_Comp_1151	1	2	1
chr11	125023745	125023746	BN-125023745	9	-	0.00176056	PN-125023747	chr11_Comp_1151	1	2	1
chr11	125023731	125023732	BP-125023731	15	+	1.11e-07	PP-125023516	chr11_Comp_1151	1	2	1
chr11	109886707	109886708	BN-109886707	12	-	5e-05	PN-109886257	chr11_Comp_1154	1	2	1
chr11	109886701	109886702	BN-109886701	10	-	0.0010894	PN-109886257	chr11_Comp_1154	1	2	1
chr11	109886700	109886701	BP-109886700	16	+	9.86e-08	PP-109886135	chr11_Comp_1154	1	2	1
chr11	24789091	24789092	BP-24789091	20	+	6.07e-10	PP-24788763	chr11_Comp_1155	1	2	1
chr11	24789102	24789103	BN-24789102	15	-	7.22e-06	PN-24789116	chr11_Comp_1155	1	2	1
chr11	24789112	24789113	BN-24789112	19	-	7.82e-09	PN-24789116	chr11_Comp_1155	1	2	1
chr11	4666474	4666475	BN-4666474	28	-	3.5e-16	PN-4666387	chr11_Comp_1156	1	2	1
chr11	4666466	4666467	BN-4666466	24	-	1.44e-12	PN-4666387	chr11_Comp_1156	1	2	1
chr11	4666468	4666469	BP-4666468	24	+	7.97e-12	PP-4666159	chr11_Comp_1156	1	2	1
chr11	81736018	81736019	BP-81736018	25	+	1.5e-16	PP-81735723	chr11_Comp_1158	1	2	1
chr11	81736037	81736038	BN-81736037	12	-	1.62e-05	PN-81735987	chr11_Comp_1158	1	2	1
chr11	81736024	81736025	BN-81736024	7	-	0.0291487	PN-81735987	chr11_Comp_1158	1	2	1
chr11	87536496	87536497	BN-87536496	7	-	0.0198211	PN-87536466	chr11_Comp_1161	1	2	1
chr11	87536476	87536477	BP-87536476	22	+	4.27e-15	PP-87536177	chr11_Comp_1161	1	2	1
chr11	87536486	87536487	BN-87536486	9	-	0.00117244	PN-87536466	chr11_Comp_1161	1	2	1
chr11	97878591	97878592	BN-97878591	65	-	2.09e-60	PN-97878433	chr11_Comp_1169	1	2	1
chr11	97878585	97878586	BN-97878585	26	-	4.85e-15	PN-97878433	chr11_Comp_1169	1	2	1
chr11	97878574	97878575	BP-97878574	29	+	1.02e-17	PP-97878199	chr11_Comp_1169	1	2	1
chr11	25846494	25846495	BP-25846494	9	+	0.00158418	PP-25846286	chr11_Comp_1170	1	2	1
chr11	25846505	25846506	BN-25846505	12	-	1.85e-05	PN-25846468	chr11_Comp_1170	1	2	1
chr11	25846513	25846514	BN-25846513	14	-	4.95e-07	PN-25846468	chr11_Comp_1170	1	2	1
chr11	26348438	26348439	BN-26348438	15	-	4.28e-08	PN-26348378	chr11_Comp_1174	1	2	1
chr11	26348427	26348428	BN-26348427	13	-	2.01e-06	PN-26348378	chr11_Comp_1174	1	2	1
chr11	26348416	26348417	BP-26348416	7	+	0.0217832	PP-26348031	chr11_Comp_1174	1	2	1
chr11	41265768	41265769	BN-41265768	8	-	0.00615584	PN-41265802	chr11_Comp_1175	1	2	1
chr11	41265777	41265778	BN-41265777	7	-	0.0230673	PN-41265802	chr11_Comp_1175	1	2	1
chr11	41265757	41265758	BP-41265757	7	+	0.0389484	PP-41265354	chr11_Comp_1175	1	2	1
chr11	26716624	26716625	BN-26716624	14	-	1.64e-05	PN-26716310	chr11_Comp_1178	1	2	1
chr11	26716606	26716607	BP-26716606	12	+	0.000165755	PP-26716110	chr11_Comp_1178	1	2	1
chr11	26716616	26716617	BN-26716616	13	-	7.67e-05	PN-26716310	chr11_Comp_1178	1	2	1
chr11	93091258	93091259	BP-93091258	20	+	9.4e-11	PP-93091076	chr11_Comp_1181	1	2	1
chr11	93091272	93091273	BN-93091272	23	-	7.18e-13	PN-93091240	chr11_Comp_1181	1	2	1
chr11	40256745	40256746	BP-40256745	9	+	0.00158183	PP-40256513	chr11_Comp_1184	1	2	1
chr11	40256759	40256760	BN-40256759	21	-	1.14e-13	PN-40256768	chr11_Comp_1184	1	2	1
chr11	40256769	40256770	BN-40256769	9	-	0.00179256	PN-40256768	chr11_Comp_1184	1	2	1
chr11	27561822	27561823	BP-27561822	34	+	6.02e-22	PP-27561530	chr11_Comp_1185	1	2	1
chr11	27561826	27561827	BN-27561826	17	-	8.79e-08	PN-27561760	chr11_Comp_1185	1	2	1
chr11	27561842	27561843	BN-27561842	15	-	2.78e-06	PN-27561760	chr11_Comp_1185	1	2	1
chr11	129713905	129713906	BN-129713905	6	-	0.0454181	PN-129713880	chr11_Comp_1187	1	2	1
chr11	129713891	129713892	BN-129713891	9	-	0.000610421	PN-129713880	chr11_Comp_1187	1	2	1
chr11	129713882	129713883	BP-129713882	19	+	1.02e-10	PP-129713616	chr11_Comp_1187	1	2	1
chr11	73939760	73939761	BN-73939760	6	-	0.0483734	PN-73939739	chr11_Comp_1188	1	2	1
chr11	73939747	73939748	BP-73939747	8	+	0.00454887	PP-73939553	chr11_Comp_1188	1	2	1
chr11	73939755	73939756	BN-73939755	6	-	0.0483734	PN-73939739	chr11_Comp_1188	1	2	1
chr11	81669630	81669631	BN-81669630	7	-	0.0109464	PN-81669495	chr11_Comp_1190	1	2	1
chr11	81669626	81669627	BP-81669626	6	+	0.0454443	PP-81669201	chr11_Comp_1190	1	2	1
chr11	81669635	81669636	BN-81669635	7	-	0.0109464	PN-81669495	chr11_Comp_1190	1	2	1
chr11	10256635	10256636	BN-10256635	7	-	0.0467532	PN-10256660	chr11_Comp_1198	1	2	1
chr11	10256643	10256644	BP-10256643	10	+	0.000768745	PP-10256348	chr11_Comp_1198	1	2	1
chr11	10256650	10256651	BN-10256650	18	-	5.96e-10	PN-10256660	chr11_Comp_1198	1	2	1
chr11	38063693	38063694	BP-38063693	13	+	2.08e-06	PP-38063391	chr11_Comp_1202	1	2	1
chr11	38063703	38063704	BN-38063703	6	-	0.0486143	PN-38063570	chr11_Comp_1202	1	2	1
chr11	38063698	38063699	BN-38063698	7	-	0.0134757	PN-38063570	chr11_Comp_1202	1	2	1
chr11	91329667	91329668	BN-91329667	41	-	3.43e-32	PN-91329461	chr11_Comp_1207	1	2	1
chr11	91329647	91329648	BP-91329647	71	+	1.01e-66	PP-91329168	chr11_Comp_1207	1	2	1
chr11	91329655	91329656	BN-91329655	16	-	3.39e-07	PN-91329461	chr11_Comp_1207	1	2	1
chr11	101876606	101876607	BN-101876606	9	-	0.00783036	PN-101876517	chr11_Comp_1209	1	2	1
chr11	101876594	101876595	BP-101876594	11	+	0.00110861	PP-101876245	chr11_Comp_1209	1	2	1
chr11	101876599	101876600	BN-101876599	13	-	2.39e-05	PN-101876517	chr11_Comp_1209	1	2	1
chr11	26926070	26926071	BP-26926070	21	+	7.27e-12	PP-26925832	chr11_Comp_1213	1	2	1
chr11	26926077	26926078	BN-26926077	10	-	0.00101551	PN-26926091	chr11_Comp_1213	1	2	1
chr11	26926088	26926089	BN-26926088	8	-	0.0150702	PN-26926091	chr11_Comp_1213	1	2	1
chr11	83416575	83416576	BN-83416575	7	-	0.0205948	PN-83416591	chr11_Comp_1214	1	2	1
chr11	83416584	83416585	BN-83416584	7	-	0.0205948	PN-83416591	chr11_Comp_1214	1	2	1
chr11	83416567	83416568	BP-83416567	16	+	2.08e-09	PP-83416300	chr11_Comp_1214	1	2	1
chr11	28219820	28219821	BN-28219820	30	-	7.79e-11	PN-28219688	chr11_Comp_1215	1	2	1
chr11	28219814	28219815	BP-28219814	15	+	0.00113996	PP-28219384	chr11_Comp_1215	1	2	1
chr11	28219809	28219810	BN-28219809	38	-	1.05e-16	PN-28219688	chr11_Comp_1215	1	2	1
chr11	129731963	129731964	BP-129731963	29	+	9.32e-22	PP-129731687	chr11_Comp_1216	1	2	1
chr11	129731974	129731975	BN-129731974	16	-	2.45e-08	PN-129731961	chr11_Comp_1216	1	2	1
chr11	129731984	129731985	BN-129731984	12	-	3.5e-05	PN-129731961	chr11_Comp_1216	1	2	1
chr11	7606444	7606445	BP-7606444	15	+	1.11e-07	PP-7606181	chr11_Comp_1218	1	2	1
chr11	7606462	7606463	BN-7606462	8	-	0.0126847	PN-7606427	chr11_Comp_1218	1	2	1
chr11	7606451	7606452	BN-7606451	9	-	0.00337766	PN-7606427	chr11_Comp_1218	1	2	1
chr11	94596109	94596110	BP-94596109	6	+	0.0256994	PP-94595755	chr11_Comp_1220	1	2	1
chr11	94596132	94596133	BN-94596132	7	-	0.0167972	PN-94596119	chr11_Comp_1220	1	2	1
chr11	94596121	94596122	BN-94596121	8	-	0.00421027	PN-94596119	chr11_Comp_1220	1	2	1
chr11	41276861	41276862	BN-41276861	21	-	2.53e-11	PN-41276864	chr11_Comp_1229	1	2	1
chr11	41276854	41276855	BN-41276854	81	-	1.14e-85	PN-41276864	chr11_Comp_1229	1	2	1
chr11	41276845	41276846	BP-41276845	33	+	1.05e-23	PP-41276526	chr11_Comp_1229	1	2	1
chr11	112331334	112331335	BP-112331334	33	+	1.29e-26	PP-112331019	chr11_Comp_1231	1	2	1
chr11	112331346	112331347	BN-112331346	7	-	0.0443699	PN-112331350	chr11_Comp_1231	1	2	1
chr11	112331341	112331342	BN-112331341	17	-	3.83e-09	PN-112331350	chr11_Comp_1231	1	2	1
chr11	24284627	24284628	BP-24284627	25	+	4.57e-12	PP-24284318	chr11_Comp_1239	1	2	1
chr11	24284637	24284638	BN-24284637	17	-	2.01e-05	PN-24284604	chr11_Comp_1239	1	2	1
chr11	24284632	24284633	BN-24284632	30	-	5.3e-15	PN-24284604	chr11_Comp_1239	1	2	1
chr11	42216305	42216306	BN-42216305	15	-	5.96e-06	PN-42216251	chr11_Comp_1241	1	2	1
chr11	42216291	42216292	BP-42216291	9	+	0.0282243	PP-42215843	chr11_Comp_1241	1	2	1
chr11	42216293	42216294	BN-42216293	22	-	1.96e-11	PN-42216251	chr11_Comp_1241	1	2	1
chr11	30292739	30292740	BP-30292739	13	+	1.18e-05	PP-30292375	chr11_Comp_1243	1	2	1
chr11	30292743	30292744	BN-30292743	10	-	0.000965843	PN-30292731	chr11_Comp_1243	1	2	1
chr11	30292751	30292752	BN-30292751	9	-	0.00395948	PN-30292731	chr11_Comp_1243	1	2	1
chr12	22826879	22826880	BN-22826879	68	-	5.88e-58	PN-22826885	chr12_Comp_833	1	2	1
chr12	22826858	22826859	BP-22826858	30	+	2.76e-17	PP-22826599	chr12_Comp_833	1	2	1
chr12	22826873	22826874	BN-22826873	41	-	7e-27	PN-22826885	chr12_Comp_833	1	2	1
chr12	9905665	9905666	BP-9905665	23	+	3.44e-13	PP-9905451	chr12_Comp_835	1	2	1
chr12	9905673	9905674	BN-9905673	14	-	7.31e-07	PN-9905739	chr12_Comp_835	1	2	1
chr12	9905684	9905685	BN-9905684	8	-	0.0106924	PN-9905739	chr12_Comp_835	1	2	1
chr12	60650641	60650642	BP-60650641	29	+	7.47e-20	PP-60650441	chr12_Comp_841	1	2	1
chr12	60650657	60650658	BN-60650657	8	-	0.0258936	PN-60650676	chr12_Comp_841	1	2	1
chr12	60650652	60650653	BN-60650652	11	-	0.000519279	PN-60650676	chr12_Comp_841	1	2	1
chr12	15337035	15337036	BN-15337035	8	-	0.00165855	PN-15336862	chr12_Comp_842	1	2	1
chr12	15337023	15337024	BP-15337023	9	+	0.000843565	PP-15336591	chr12_Comp_842	1	2	1
chr12	15337028	15337029	BN-15337028	6	-	0.0308104	PN-15336862	chr12_Comp_842	1	2	1
chr12	81066786	81066787	BN-81066786	19	-	8.6e-07	PN-81066759	chr12_Comp_848	1	2	1
chr12	81066763	81066764	BP-81066763	42	+	6.72e-28	PP-81066510	chr12_Comp_848	1	2	1
chr12	81066771	81066772	BN-81066771	31	-	4.55e-16	PN-81066759	chr12_Comp_848	1	2	1
chr12	67701973	67701974	BN-67701973	8	-	0.00325871	PN-67701982	chr12_Comp_851	1	2	1
chr12	67701967	67701968	BN-67701967	7	-	0.013553	PN-67701982	chr12_Comp_851	1	2	1
chr12	67701969	67701970	BP-67701969	7	+	0.010434	PP-67701784	chr12_Comp_851	1	2	1
chr12	76114864	76114865	BP-76114864	11	+	5.82e-05	PP-76114591	chr12_Comp_854	1	2	1
chr12	76114875	76114876	BN-76114875	10	-	0.000525825	PN-76114878	chr12_Comp_854	1	2	1
chr12	76114888	76114889	BN-76114888	7	-	0.0323466	PN-76114878	chr12_Comp_854	1	2	1
chr12	20090394	20090395	BP-20090394	10	+	0.00157514	PP-20090041	chr12_Comp_856	1	2	1
chr12	20090405	20090406	BN-20090405	15	-	2.47e-06	PN-20090363	chr12_Comp_856	1	2	1
chr12	20090398	20090399	BN-20090398	13	-	6.1e-05	PN-20090363	chr12_Comp_856	1	2	1
chr12	76309722	76309723	BN-76309722	9	-	0.00095078	PN-76309687	chr12_Comp_857	1	2	1
chr12	76309714	76309715	BP-76309714	10	+	0.000500253	PP-76309476	chr12_Comp_857	1	2	1
chr12	76309713	76309714	BN-76309713	8	-	0.00428701	PN-76309687	chr12_Comp_857	1	2	1
chr12	56314598	56314599	BP-56314598	14	+	3.34e-07	PP-56314415	chr12_Comp_858	1	2	1
chr12	56314608	56314609	BN-56314608	10	-	9.87e-05	PN-56314550	chr12_Comp_858	1	2	1
chr12	1686171	1686172	BP-1686171	8	+	0.00382122	PP-1686015	chr12_Comp_861	1	2	1
chr12	1686192	1686193	BN-1686192	7	-	0.023521	PN-1686250	chr12_Comp_861	1	2	1
chr12	1686184	1686185	BN-1686184	7	-	0.023521	PN-1686250	chr12_Comp_861	1	2	1
chr12	47432231	47432232	BP-47432231	12	+	9.11e-06	PP-47431895	chr12_Comp_862	1	2	1
chr12	47432247	47432248	BN-47432247	8	-	0.0107263	PN-47432154	chr12_Comp_862	1	2	1
chr12	47432242	47432243	BN-47432242	15	-	1.11e-07	PN-47432154	chr12_Comp_862	1	2	1
chr12	28836533	28836534	BN-28836533	18	-	1.42e-10	PN-28836587	chr12_Comp_864	1	2	1
chr12	28836542	28836543	BN-28836542	8	-	0.00853923	PN-28836587	chr12_Comp_864	1	2	1
chr12	28836525	28836526	BP-28836525	13	+	3.06e-06	PP-28836324	chr12_Comp_864	1	2	1
chr12	105760821	105760822	BN-105760821	19	-	3.41e-07	PN-105760849	chr12_Comp_866	1	2	1
chr12	105760834	105760835	BN-105760834	33	-	1.29e-18	PN-105760849	chr12_Comp_866	1	2	1
chr12	102415532	102415533	BN-102415532	21	-	0.000151196	PN-102415507	chr12_Comp_867	1	2	1
chr12	102415524	102415525	BN-102415524	23	-	1.59e-05	PN-102415507	chr12_Comp_867	1	2	1
chr12	81783142	81783143	BN-81783142	17	-	9.11e-05	PN-81783181	chr12_Comp_871	1	2	1
chr12	81783127	81783128	BN-81783127	14	-	0.00305673	PN-81783181	chr12_Comp_871	1	2	1
chr12	81783123	81783124	BP-81783123	29	+	9.09e-11	PP-81782965	chr12_Comp_871	1	2	1
chr12	122582672	122582673	BN-122582672	15	-	1.83e-05	PN-122582638	chr12_Comp_872	1	2	1
chr12	122582660	122582661	BP-122582660	19	+	1.15e-08	PP-122582339	chr12_Comp_872	1	2	1
chr12	109923208	109923209	BP-109923208	10	+	0.000714609	PP-109922857	chr12_Comp_873	1	2	1
chr12	109923219	109923220	BN-109923219	13	-	7.88e-06	PN-109923208	chr12_Comp_873	1	2	1
chr12	109923231	109923232	BN-109923231	12	-	4.25e-05	PN-109923208	chr12_Comp_873	1	2	1
chr12	23533251	23533252	BN-23533251	9	-	0.00805513	PN-23533268	chr12_Comp_874	1	2	1
chr12	23533258	23533259	BN-23533258	21	-	7.61e-12	PN-23533268	chr12_Comp_874	1	2	1
chr12	23533251	23533252	BP-23533251	8	+	0.00485766	PP-23533035	chr12_Comp_874	1	2	1
chr12	63432237	63432238	BN-63432237	22	-	5.42e-08	PN-63432326	chr12_Comp_877	1	2	1
chr12	63432229	63432230	BP-63432229	37	+	5.66e-21	PP-63431939	chr12_Comp_877	1	2	1
chr12	63432222	63432223	BN-63432222	11	-	0.045916	PN-63432326	chr12_Comp_877	1	2	1
chr12	102894654	102894655	BN-102894654	11	-	0.00039543	PN-102894675	chr12_Comp_879	1	2	1
chr12	102894668	102894669	BN-102894668	23	-	4.97e-14	PN-102894675	chr12_Comp_879	1	2	1
chr12	102894648	102894649	BP-102894648	25	+	6.09e-15	PP-102894398	chr12_Comp_879	1	2	1
chr12	50966329	50966330	BN-50966329	9	-	0.00274067	PN-50966348	chr12_Comp_883	1	2	1
chr12	50966308	50966309	BP-50966308	24	+	2.12e-16	PP-50966082	chr12_Comp_883	1	2	1
chr12	50966316	50966317	BN-50966316	14	-	7.2e-07	PN-50966348	chr12_Comp_883	1	2	1
chr12	52124717	52124718	BP-52124717	28	+	2.22e-19	PP-52124467	chr12_Comp_884	1	2	1
chr12	52124727	52124728	BN-52124727	15	-	2.04e-07	PN-52124734	chr12_Comp_884	1	2	1
chr12	78461072	78461073	BN-78461072	13	-	0.000114543	PN-78460923	chr12_Comp_885	1	2	1
chr12	78461065	78461066	BP-78461065	9	+	0.021473	PP-78460648	chr12_Comp_885	1	2	1
chr12	78461061	78461062	BN-78461061	17	-	1.85e-07	PN-78460923	chr12_Comp_885	1	2	1
chr12	90385538	90385539	BN-90385538	7	-	0.0147265	PN-90385513	chr12_Comp_886	1	2	1
chr12	90385521	90385522	BP-90385521	7	+	0.0464679	PP-90385241	chr12_Comp_886	1	2	1
chr12	90385529	90385530	BN-90385529	10	-	0.000149552	PN-90385513	chr12_Comp_886	1	2	1
chr12	47146423	47146424	BP-47146423	98	+	3.25e-92	PP-47146037	chr12_Comp_888	1	2	1
chr12	47146429	47146430	BN-47146429	38	-	8.15e-21	PN-47146448	chr12_Comp_888	1	2	1
chr12	47146441	47146442	BN-47146441	20	-	1.09e-06	PN-47146448	chr12_Comp_888	1	2	1
chr12	65552860	65552861	BN-65552860	10	-	0.000323119	PN-65552853	chr12_Comp_892	1	2	1
chr12	65552839	65552840	BP-65552839	8	+	0.0121454	PP-65552617	chr12_Comp_892	1	2	1
chr12	65552851	65552852	BN-65552851	9	-	0.00152323	PN-65552853	chr12_Comp_892	1	2	1
chr12	938322	938323	BN-938322	8	-	0.00488311	PN-938325	chr12_Comp_902	1	2	1
chr12	938336	938337	BN-938336	9	-	0.00110636	PN-938325	chr12_Comp_902	1	2	1
chr12	938307	938308	BP-938307	15	+	3.31e-08	PP-938145	chr12_Comp_902	1	2	1
chr12	73117475	73117476	BN-73117475	8	-	0.00554418	PN-73117408	chr12_Comp_904	1	2	1
chr12	73117465	73117466	BN-73117465	9	-	0.00128276	PN-73117408	chr12_Comp_904	1	2	1
chr12	73117460	73117461	BP-73117460	7	+	0.0226747	PP-73117148	chr12_Comp_904	1	2	1
chr12	60812498	60812499	BP-60812498	6	+	0.036936	PP-60812275	chr12_Comp_909	1	2	1
chr12	60812513	60812514	BN-60812513	12	-	1.81e-05	PN-60812542	chr12_Comp_909	1	2	1
chr12	60812525	60812526	BN-60812525	8	-	0.00870199	PN-60812542	chr12_Comp_909	1	2	1
chr12	71424823	71424824	BN-71424823	26	-	3.7e-16	PN-71424805	chr12_Comp_911	1	2	1
chr12	71424817	71424818	BN-71424817	9	-	0.0108751	PN-71424805	chr12_Comp_911	1	2	1
chr12	19628944	19628945	BP-19628944	7	+	0.0278177	PP-19628712	chr12_Comp_912	1	2	1
chr12	19628961	19628962	BN-19628961	7	-	0.0391975	PN-19628956	chr12_Comp_912	1	2	1
chr12	19628950	19628951	BN-19628950	9	-	0.0030594	PN-19628956	chr12_Comp_912	1	2	1
chr12	26582193	26582194	BN-26582193	30	-	5.78e-15	PN-26582146	chr12_Comp_916	1	2	1
chr12	26582172	26582173	BP-26582172	143	+	2.11e-170	PP-26581884	chr12_Comp_916	1	2	1
chr12	26582183	26582184	BN-26582183	24	-	3.67e-10	PN-26582146	chr12_Comp_916	1	2	1
chr12	65050429	65050430	BN-65050429	10	-	0.00107795	PN-65050362	chr12_Comp_918	1	2	1
chr12	65050417	65050418	BN-65050417	12	-	4.93e-05	PN-65050362	chr12_Comp_918	1	2	1
chr12	65050407	65050408	BP-65050407	7	+	0.0162114	PP-65050021	chr12_Comp_918	1	2	1
chr12	77264020	77264021	BN-77264020	49	-	9.12e-37	PN-77264032	chr12_Comp_919	1	2	1
chr12	77263999	77264000	BP-77263999	33	+	1.91e-19	PP-77263815	chr12_Comp_919	1	2	1
chr12	77264014	77264015	BN-77264014	64	-	9.51e-55	PN-77264032	chr12_Comp_919	1	2	1
chr12	51531287	51531288	BN-51531287	8	-	0.0114079	PN-51530943	chr12_Comp_920	1	2	1
chr12	51531277	51531278	BN-51531277	8	-	0.0114079	PN-51530943	chr12_Comp_920	1	2	1
chr12	51531268	51531269	BP-51531268	10	+	0.000936761	PP-51530727	chr12_Comp_920	1	2	1
chr12	96111883	96111884	BN-96111883	44	-	3.36e-31	PN-96111895	chr12_Comp_926	1	2	1
chr12	96111895	96111896	BN-96111895	28	-	3.48e-15	PN-96111895	chr12_Comp_926	1	2	1
chr12	64988234	64988235	BN-64988234	32	-	1.1e-22	PN-64988229	chr12_Comp_928	1	2	1
chr12	64988222	64988223	BN-64988222	17	-	2.94e-08	PN-64988229	chr12_Comp_928	1	2	1
chr12	64988215	64988216	BP-64988215	24	+	2.05e-13	PP-64988037	chr12_Comp_928	1	2	1
chr12	59353947	59353948	BN-59353947	15	-	5.85e-07	PN-59353690	chr12_Comp_929	1	2	1
chr12	59353958	59353959	BN-59353958	25	-	6.17e-16	PN-59353690	chr12_Comp_929	1	2	1
chr12	59353938	59353939	BP-59353938	17	+	9.46e-09	PP-59353462	chr12_Comp_929	1	2	1
chr12	85788777	85788778	BP-85788777	10	+	0.00030525	PP-85788463	chr12_Comp_932	1	2	1
chr12	85788805	85788806	BN-85788805	14	-	7.09e-07	PN-85788763	chr12_Comp_932	1	2	1
chr12	85788793	85788794	BN-85788793	14	-	7.09e-07	PN-85788763	chr12_Comp_932	1	2	1
chr12	96132046	96132047	BN-96132046	9	-	0.00165821	PN-96132072	chr12_Comp_938	1	2	1
chr12	96132034	96132035	BN-96132034	9	-	0.00165821	PN-96132072	chr12_Comp_938	1	2	1
chr12	96132018	96132019	BP-96132018	9	+	0.00221461	PP-96131874	chr12_Comp_938	1	2	1
chr12	122595814	122595815	BN-122595814	14	-	2.03e-05	PN-122595764	chr12_Comp_942	1	2	1
chr12	122595822	122595823	BP-122595822	12	+	0.00174947	PP-122595524	chr12_Comp_942	1	2	1
chr12	122595825	122595826	BN-122595825	21	-	7.99e-11	PN-122595764	chr12_Comp_942	1	2	1
chr12	12556923	12556924	BN-12556923	9	-	0.048697	PN-12556956	chr12_Comp_944	1	2	1
chr12	12556914	12556915	BP-12556914	12	+	0.000362549	PP-12556688	chr12_Comp_944	1	2	1
chr12	70111797	70111798	BN-70111797	7	-	0.0155609	PN-70111808	chr12_Comp_951	1	2	1
chr12	70111787	70111788	BP-70111787	10	+	0.000652654	PP-70111573	chr12_Comp_951	1	2	1
chr12	70111803	70111804	BN-70111803	8	-	0.00384275	PN-70111808	chr12_Comp_951	1	2	1
chr12	63034064	63034065	BN-63034064	8	-	0.0301439	PN-63033870	chr12_Comp_952	1	2	1
chr12	63034073	63034074	BN-63034073	8	-	0.0301439	PN-63033870	chr12_Comp_952	1	2	1
chr12	63034072	63034073	BP-63034072	12	+	0.000457317	PP-63033715	chr12_Comp_952	1	2	1
chr12	26676716	26676717	BN-26676716	13	-	2.81e-06	PN-26676725	chr12_Comp_955	1	2	1
chr12	26676709	26676710	BP-26676709	13	+	1.15e-06	PP-26676490	chr12_Comp_955	1	2	1
chr12	26676725	26676726	BN-26676725	7	-	0.0295873	PN-26676725	chr12_Comp_955	1	2	1
chr12	77268189	77268190	BN-77268189	11	-	0.000400313	PN-77268149	chr12_Comp_956	1	2	1
chr12	77268194	77268195	BN-77268194	9	-	0.0064222	PN-77268149	chr12_Comp_956	1	2	1
chr12	77268187	77268188	BP-77268187	11	+	0.0001661	PP-77267845	chr12_Comp_956	1	2	1
chr12	71999015	71999016	BP-71999015	361	+	0	PP-71998699	chr12_Comp_958	1	2	1
chr12	71999035	71999036	BN-71999035	122	-	1.3e-91	PN-71999023	chr12_Comp_958	1	2	1
chr12	71999024	71999025	BN-71999024	44	-	2e-16	PN-71999023	chr12_Comp_958	1	2	1
chr12	76833777	76833778	BN-76833777	26	-	1.19e-13	PN-76833674	chr12_Comp_960	1	2	1
chr12	76833769	76833770	BN-76833769	18	-	2.9e-07	PN-76833674	chr12_Comp_960	1	2	1
chr12	76833758	76833759	BP-76833758	68	+	1.3e-55	PP-76833421	chr12_Comp_960	1	2	1
chr12	63335091	63335092	BP-63335091	10	+	9.72e-05	PP-63334855	chr12_Comp_965	1	2	1
chr12	63335100	63335101	BN-63335100	6	-	0.0289479	PN-63335112	chr12_Comp_965	1	2	1
chr12	63335108	63335109	BN-63335108	7	-	0.0071137	PN-63335112	chr12_Comp_965	1	2	1
chr12	63600863	63600864	BN-63600863	19	-	5.1e-10	PN-63600850	chr12_Comp_967	1	2	1
chr12	63600856	63600857	BP-63600856	25	+	7.9e-17	PP-63600522	chr12_Comp_967	1	2	1
chr12	63600873	63600874	BN-63600873	10	-	0.00230226	PN-63600850	chr12_Comp_967	1	2	1
chr12	29879823	29879824	BP-29879823	194	+	1.01e-223	PP-29879562	chr12_Comp_971	1	2	1
chr12	29879844	29879845	BN-29879844	72	-	6.03e-49	PN-29879782	chr12_Comp_971	1	2	1
chr12	29879831	29879832	BN-29879831	57	-	1.12e-33	PN-29879782	chr12_Comp_971	1	2	1
chr12	100665859	100665860	BN-100665859	7	-	0.00624094	PN-100665946	chr12_Comp_975	1	2	1
chr12	100665845	100665846	BN-100665845	6	-	0.0260167	PN-100665946	chr12_Comp_975	1	2	1
chr12	100665854	100665855	BP-100665854	6	+	0.0315087	PP-100665644	chr12_Comp_975	1	2	1
chr12	53194792	53194793	BN-53194792	17	-	3.54e-06	PN-53194787	chr12_Comp_976	1	2	1
chr12	53194779	53194780	BN-53194779	26	-	5.26e-13	PN-53194787	chr12_Comp_976	1	2	1
chr12	53194772	53194773	BP-53194772	37	+	7.67e-22	PP-53194499	chr12_Comp_976	1	2	1
chr12	40299165	40299166	BP-40299165	9	+	0.0222304	PP-40298880	chr12_Comp_980	1	2	1
chr12	40299166	40299167	BN-40299166	22	-	5.41e-12	PN-40299102	chr12_Comp_980	1	2	1
chr12	40299173	40299174	BN-40299173	9	-	0.0143871	PN-40299102	chr12_Comp_980	1	2	1
chr12	105608823	105608824	BN-105608823	7	-	0.0186549	PN-105608665	chr12_Comp_985	1	2	1
chr12	105608814	105608815	BP-105608814	9	+	0.00356934	PP-105608638	chr12_Comp_985	1	2	1
chr12	105608834	105608835	BN-105608834	10	-	0.000217564	PN-105608665	chr12_Comp_985	1	2	1
chr12	93382722	93382723	BN-93382722	10	-	0.000444472	PN-93382728	chr12_Comp_986	1	2	1
chr12	93382735	93382736	BN-93382735	7	-	0.0291487	PN-93382728	chr12_Comp_986	1	2	1
chr12	93382713	93382714	BP-93382713	8	+	0.0057047	PP-93382463	chr12_Comp_986	1	2	1
chr12	115049588	115049589	BP-115049588	11	+	0.000326103	PP-115049318	chr12_Comp_988	1	2	1
chr12	115049594	115049595	BN-115049594	12	-	1.22e-05	PN-115049599	chr12_Comp_988	1	2	1
chr12	115049607	115049608	BN-115049607	8	-	0.00688115	PN-115049599	chr12_Comp_988	1	2	1
chr12	32458225	32458226	BN-32458225	12	-	3.27e-05	PN-32458198	chr12_Comp_993	1	2	1
chr12	32458207	32458208	BP-32458207	10	+	0.000331599	PP-32457941	chr12_Comp_993	1	2	1
chr12	32458216	32458217	BN-32458216	9	-	0.00327928	PN-32458198	chr12_Comp_993	1	2	1
chr12	60950869	60950870	BP-60950869	13	+	4.73e-06	PP-60950447	chr12_Comp_997	1	2	1
chr12	60950882	60950883	BN-60950882	16	-	1.26e-08	PN-60950894	chr12_Comp_997	1	2	1
chr12	60950890	60950891	BN-60950890	12	-	2.19e-05	PN-60950894	chr12_Comp_997	1	2	1
chr12	116659597	116659598	BN-116659597	16	-	3.11e-08	PN-116659559	chr12_Comp_1001	1	2	1
chr12	116659580	116659581	BP-116659580	9	+	0.00260972	PP-116659220	chr12_Comp_1001	1	2	1
chr12	116659586	116659587	BN-116659586	15	-	2.09e-07	PN-116659559	chr12_Comp_1001	1	2	1
chr12	9230573	9230574	BN-9230573	11	-	0.00159294	PN-9230587	chr12_Comp_1005	1	2	1
chr12	9230560	9230561	BN-9230560	10	-	0.00567835	PN-9230587	chr12_Comp_1005	1	2	1
chr12	9230549	9230550	BP-9230549	91	+	1.5e-94	PP-9230325	chr12_Comp_1005	1	2	1
chr12	91029172	91029173	BN-91029172	39	-	1.29e-17	PN-91029024	chr12_Comp_1008	1	2	1
chr12	91029181	91029182	BN-91029181	64	-	1.77e-40	PN-91029024	chr12_Comp_1008	1	2	1
chr12	91029162	91029163	BP-91029162	22	+	3.64e-06	PP-91028819	chr12_Comp_1008	1	2	1
chr12	78934629	78934630	BN-78934629	8	-	0.00241625	PN-78934613	chr12_Comp_1009	1	2	1
chr12	78934645	78934646	BN-78934645	9	-	0.000488549	PN-78934613	chr12_Comp_1009	1	2	1
chr12	78934637	78934638	BP-78934637	9	+	0.000986813	PP-78934340	chr12_Comp_1009	1	2	1
chr12	122905923	122905924	BN-122905923	17	-	4.46e-07	PN-122905859	chr12_Comp_1015	1	2	1
chr12	122905903	122905904	BP-122905903	12	+	0.00168371	PP-122905528	chr12_Comp_1015	1	2	1
chr12	122905911	122905912	BN-122905911	15	-	1.12e-05	PN-122905859	chr12_Comp_1015	1	2	1
chr12	59597030	59597031	BN-59597030	8	-	0.00508305	PN-59597031	chr12_Comp_1020	1	2	1
chr12	59597015	59597016	BN-59597015	10	-	0.000236546	PN-59597031	chr12_Comp_1020	1	2	1
chr12	59597007	59597008	BP-59597007	13	+	7.22e-07	PP-59596800	chr12_Comp_1020	1	2	1
chr12	65257774	65257775	BP-65257774	11	+	7.9e-05	PP-65257550	chr12_Comp_1025	1	2	1
chr12	65257788	65257789	BN-65257788	9	-	0.000745394	PN-65257756	chr12_Comp_1025	1	2	1
chr12	65257777	65257778	BN-65257777	8	-	0.00347734	PN-65257756	chr12_Comp_1025	1	2	1
chr12	77216201	77216202	BN-77216201	19	-	1.61e-10	PN-77215918	chr12_Comp_1036	1	2	1
chr12	77216182	77216183	BP-77216182	7	+	0.0144275	PP-77215692	chr12_Comp_1036	1	2	1
chr12	77216193	77216194	BN-77216193	10	-	0.00136303	PN-77215918	chr12_Comp_1036	1	2	1
chr12	112439438	112439439	BN-112439438	8	-	0.0277804	PN-112439418	chr12_Comp_1048	1	2	1
chr12	112439447	112439448	BN-112439447	11	-	0.000579266	PN-112439418	chr12_Comp_1048	1	2	1
chr12	81937591	81937592	BP-81937591	20	+	2.11e-09	PP-81937210	chr12_Comp_1049	1	2	1
chr12	81937605	81937606	BN-81937605	13	-	0.000379102	PN-81937550	chr12_Comp_1049	1	2	1
chr12	81937618	81937619	BN-81937618	21	-	1.01e-09	PN-81937550	chr12_Comp_1049	1	2	1
chr12	119284003	119284004	BN-119284003	10	-	0.00103111	PN-119283982	chr12_Comp_1052	1	2	1
chr12	119283988	119283989	BN-119283988	9	-	0.00419117	PN-119283982	chr12_Comp_1052	1	2	1
chr12	119283992	119283993	BP-119283992	10	+	0.00145392	PP-119283629	chr12_Comp_1052	1	2	1
chr12	69974486	69974487	BN-69974486	7	-	0.0470322	PN-69974496	chr12_Comp_1058	1	2	1
chr12	69974499	69974500	BN-69974499	24	-	1.12e-15	PN-69974496	chr12_Comp_1058	1	2	1
chr12	69974477	69974478	BP-69974477	24	+	3.96e-15	PP-69974213	chr12_Comp_1058	1	2	1
chr12	29908899	29908900	BP-29908899	16	+	9.82e-08	PP-29908532	chr12_Comp_1062	1	2	1
chr12	29908906	29908907	BN-29908906	7	-	0.0422281	PN-29908887	chr12_Comp_1062	1	2	1
chr12	29908916	29908917	BN-29908916	13	-	6.24e-06	PN-29908887	chr12_Comp_1062	1	2	1
chr12	19733168	19733169	BP-19733168	25	+	2.64e-15	PP-19732950	chr12_Comp_1065	1	2	1
chr12	19733174	19733175	BN-19733174	10	-	0.000602488	PN-19733190	chr12_Comp_1065	1	2	1
chr12	19733189	19733190	BN-19733189	10	-	0.000602488	PN-19733190	chr12_Comp_1065	1	2	1
chr12	53340829	53340830	BN-53340829	8	-	0.00654587	PN-53340838	chr12_Comp_1067	1	2	1
chr12	53340840	53340841	BN-53340840	7	-	0.0242785	PN-53340838	chr12_Comp_1067	1	2	1
chr12	53340820	53340821	BP-53340820	8	+	0.00785102	PP-53340408	chr12_Comp_1067	1	2	1
chr12	82756611	82756612	BP-82756611	6	+	0.041636	PP-82756427	chr12_Comp_1068	1	2	1
chr12	82756634	82756635	BN-82756634	7	-	0.0112951	PN-82756609	chr12_Comp_1068	1	2	1
chr12	82756622	82756623	BN-82756622	6	-	0.0421462	PN-82756609	chr12_Comp_1068	1	2	1
chr12	18571632	18571633	BN-18571632	16	-	7.35e-08	PN-18571634	chr12_Comp_1069	1	2	1
chr12	18571630	18571631	BP-18571630	7	+	0.0198059	PP-18571319	chr12_Comp_1069	1	2	1
chr12	18571625	18571626	BN-18571625	9	-	0.00587355	PN-18571634	chr12_Comp_1069	1	2	1
chr12	73430944	73430945	BN-73430944	8	-	0.0070116	PN-73430910	chr12_Comp_1073	1	2	1
chr12	73430932	73430933	BN-73430932	12	-	1.26e-05	PN-73430910	chr12_Comp_1073	1	2	1
chr12	73430921	73430922	BP-73430921	32	+	8.27e-24	PP-73430705	chr12_Comp_1073	1	2	1
chr12	3750945	3750946	BN-3750945	13	-	2.58e-06	PN-3750927	chr12_Comp_1082	1	2	1
chr12	3750937	3750938	BP-3750937	28	+	1.05e-19	PP-3750652	chr12_Comp_1082	1	2	1
chr12	3750958	3750959	BN-3750958	9	-	0.00194865	PN-3750927	chr12_Comp_1082	1	2	1
chr12	15833112	15833113	BN-15833112	9	-	0.00395068	PN-15833215	chr12_Comp_1093	1	2	1
chr12	15833103	15833104	BP-15833103	20	+	1.06e-11	PP-15832930	chr12_Comp_1093	1	2	1
chr12	15833125	15833126	BN-15833125	10	-	0.000963375	PN-15833215	chr12_Comp_1093	1	2	1
chr12	92328374	92328375	BP-92328374	9	+	0.00334311	PP-92328101	chr12_Comp_1096	1	2	1
chr12	92328384	92328385	BN-92328384	10	-	0.00157756	PN-92328343	chr12_Comp_1096	1	2	1
chr12	92328391	92328392	BN-92328391	17	-	1.17e-08	PN-92328343	chr12_Comp_1096	1	2	1
chr12	52326477	52326478	BN-52326477	16	-	5.29e-08	PN-52326474	chr12_Comp_1097	1	2	1
chr12	52326469	52326470	BN-52326469	13	-	1.16e-05	PN-52326474	chr12_Comp_1097	1	2	1
chr12	52326460	52326461	BP-52326460	21	+	2.04e-10	PP-52326275	chr12_Comp_1097	1	2	1
chr12	32510727	32510728	BN-32510727	7	-	0.0396761	PN-32510712	chr12_Comp_1099	1	2	1
chr12	32510719	32510720	BN-32510719	17	-	2.7e-09	PN-32510712	chr12_Comp_1099	1	2	1
chr12	32510709	32510710	BP-32510709	10	+	0.00104938	PP-32510430	chr12_Comp_1099	1	2	1
chr12	25992472	25992473	BN-25992472	13	-	0.000124381	PN-25992465	chr12_Comp_1103	1	2	1
chr12	25992484	25992485	BN-25992484	13	-	0.000124381	PN-25992465	chr12_Comp_1103	1	2	1
chr12	25992467	25992468	BP-25992467	13	+	1.95e-05	PP-25992195	chr12_Comp_1103	1	2	1
chr12	63626841	63626842	BP-63626841	16	+	2.13e-07	PP-63626614	chr12_Comp_1104	1	2	1
chr12	63626854	63626855	BN-63626854	7	-	0.0383007	PN-63626837	chr12_Comp_1104	1	2	1
chr12	63626849	63626850	BN-63626849	10	-	0.000691657	PN-63626837	chr12_Comp_1104	1	2	1
chr12	70182358	70182359	BN-70182358	7	-	0.013546	PN-70182376	chr12_Comp_1106	1	2	1
chr12	70182364	70182365	BN-70182364	7	-	0.013546	PN-70182376	chr12_Comp_1106	1	2	1
chr12	70182343	70182344	BP-70182343	8	+	0.00340872	PP-70182079	chr12_Comp_1106	1	2	1
chr12	13469497	13469498	BN-13469497	11	-	0.00240419	PN-13469514	chr12_Comp_1107	1	2	1
chr12	13469503	13469504	BP-13469503	8	+	0.0163705	PP-13469202	chr12_Comp_1107	1	2	1
chr12	13469505	13469506	BN-13469505	9	-	0.0249285	PN-13469514	chr12_Comp_1107	1	2	1
chr12	25659011	25659012	BN-25659011	10	-	0.000383152	PN-25659140	chr12_Comp_1116	1	2	1
chr12	25659025	25659026	BN-25659025	8	-	0.00729851	PN-25659140	chr12_Comp_1116	1	2	1
chr12	25659005	25659006	BP-25659005	6	+	0.0421667	PP-25658805	chr12_Comp_1116	1	2	1
chr12	30517641	30517642	BN-30517641	8	-	0.00760945	PN-30517570	chr12_Comp_1120	1	2	1
chr12	30517630	30517631	BP-30517630	8	+	0.00615584	PP-30517325	chr12_Comp_1120	1	2	1
chr12	30517655	30517656	BN-30517655	7	-	0.0275186	PN-30517570	chr12_Comp_1120	1	2	1
chr12	121851987	121851988	BN-121851987	15	-	1.32e-06	PN-121851993	chr12_Comp_1124	1	2	1
chr12	121851978	121851979	BP-121851978	25	+	3.84e-15	PP-121851721	chr12_Comp_1124	1	2	1
chr12	121851995	121851996	BN-121851995	13	-	3.6e-05	PN-121851993	chr12_Comp_1124	1	2	1
chr12	45557076	45557077	BN-45557076	14	-	6.98e-07	PN-45557042	chr12_Comp_1127	1	2	1
chr12	45557066	45557067	BP-45557066	7	+	0.0157751	PP-45556683	chr12_Comp_1127	1	2	1
chr12	45557068	45557069	BN-45557068	7	-	0.035809	PN-45557042	chr12_Comp_1127	1	2	1
chr12	10873949	10873950	BN-10873949	7	-	0.0268782	PN-10873935	chr12_Comp_1129	1	2	1
chr12	10873939	10873940	BP-10873939	7	+	0.0267273	PP-10873632	chr12_Comp_1129	1	2	1
chr12	10873960	10873961	BN-10873960	7	-	0.0268782	PN-10873935	chr12_Comp_1129	1	2	1
chr12	79119016	79119017	BN-79119016	8	-	0.0404328	PN-79119046	chr12_Comp_1133	1	2	1
chr12	79119002	79119003	BP-79119002	18	+	3.89e-09	PP-79118765	chr12_Comp_1133	1	2	1
chr12	79119011	79119012	BN-79119011	10	-	0.00391531	PN-79119046	chr12_Comp_1133	1	2	1
chr12	81417507	81417508	BN-81417507	29	-	8e-20	PN-81417503	chr12_Comp_1135	1	2	1
chr12	81417497	81417498	BN-81417497	16	-	1.25e-07	PN-81417503	chr12_Comp_1135	1	2	1
chr12	81417488	81417489	BP-81417488	15	+	9.95e-08	PP-81417081	chr12_Comp_1135	1	2	1
chr12	101247860	101247861	BP-101247860	17	+	1.4e-08	PP-101247581	chr12_Comp_1141	1	2	1
chr12	101247867	101247868	BN-101247867	24	-	2.46e-16	PN-101247854	chr12_Comp_1141	1	2	1
chr12	101247876	101247877	BN-101247876	15	-	9e-08	PN-101247854	chr12_Comp_1141	1	2	1
chr12	31613198	31613199	BN-31613198	98	-	1.19e-78	PN-31613190	chr12_Comp_1145	1	2	1
chr12	31613182	31613183	BN-31613182	44	-	6.96e-22	PN-31613190	chr12_Comp_1145	1	2	1
chr12	31613173	31613174	BP-31613173	247	+	5.1e-303	PP-31612829	chr12_Comp_1145	1	2	1
chr12	80763148	80763149	BN-80763148	13	-	1.45e-05	PN-80763124	chr12_Comp_1147	1	2	1
chr12	80763153	80763154	BN-80763153	10	-	0.0014823	PN-80763124	chr12_Comp_1147	1	2	1
chr12	80763140	80763141	BP-80763140	13	+	1.35e-05	PP-80762799	chr12_Comp_1147	1	2	1
chr12	122582639	122582640	BN-122582639	19	-	2.73e-08	PN-122582638	chr12_Comp_1150	1	2	1
chr12	122582633	122582634	BN-122582633	40	-	5.51e-28	PN-122582638	chr12_Comp_1150	1	2	1
chr12	122582624	122582625	BP-122582624	27	+	1.5e-15	PP-122582339	chr12_Comp_1150	1	2	1
chr12	48149426	48149427	BN-48149426	7	-	0.0204129	PN-48149409	chr12_Comp_1153	1	2	1
chr12	48149438	48149439	BN-48149438	15	-	2.41e-08	PN-48149409	chr12_Comp_1153	1	2	1
chr12	22909445	22909446	BN-22909445	20	-	4.3e-06	PN-22909351	chr12_Comp_1154	1	2	1
chr12	22909456	22909457	BN-22909456	20	-	4.3e-06	PN-22909351	chr12_Comp_1154	1	2	1
chr12	22909432	22909433	BP-22909432	17	+	0.0023761	PP-22909151	chr12_Comp_1154	1	2	1
chr12	45747206	45747207	BN-45747206	16	-	3.36e-07	PN-45747079	chr12_Comp_1156	1	2	1
chr12	45747196	45747197	BP-45747196	10	+	0.00271726	PP-45746752	chr12_Comp_1156	1	2	1
chr12	45747222	45747223	BN-45747222	28	-	5.8e-18	PN-45747079	chr12_Comp_1156	1	2	1
chr12	81772388	81772389	BN-81772388	9	-	0.0030637	PN-81772471	chr12_Comp_1161	1	2	1
chr12	81772379	81772380	BN-81772379	12	-	2.96e-05	PN-81772471	chr12_Comp_1161	1	2	1
chr12	81772367	81772368	BP-81772367	8	+	0.00821038	PP-81772223	chr12_Comp_1161	1	2	1
chr12	22909338	22909339	BP-22909338	33	+	1.02e-12	PP-22909151	chr12_Comp_1162	1	2	1
chr12	22909355	22909356	BN-22909355	32	-	1.65e-14	PN-22909351	chr12_Comp_1162	1	2	1
chr12	22909345	22909346	BN-22909345	38	-	1.64e-19	PN-22909351	chr12_Comp_1162	1	2	1
chr12	65176825	65176826	BN-65176825	11	-	0.000146273	PN-65176797	chr12_Comp_1166	1	2	1
chr12	65176813	65176814	BP-65176813	7	+	0.0329168	PP-65176567	chr12_Comp_1166	1	2	1
chr12	65176820	65176821	BN-65176820	14	-	8.24e-07	PN-65176797	chr12_Comp_1166	1	2	1
chr12	74344271	74344272	BP-74344271	23	+	4.05e-15	PP-74343951	chr12_Comp_1168	1	2	1
chr12	74344279	74344280	BN-74344279	8	-	0.00923199	PN-74344194	chr12_Comp_1168	1	2	1
chr12	74344265	74344266	BN-74344265	7	-	0.032309	PN-74344194	chr12_Comp_1168	1	2	1
chr12	75789573	75789574	BP-75789573	36	+	1.54e-21	PP-75789398	chr12_Comp_1173	1	2	1
chr12	75789591	75789592	BN-75789591	42	-	3.06e-30	PN-75789607	chr12_Comp_1173	1	2	1
chr12	75789579	75789580	BN-75789579	20	-	4.33e-09	PN-75789607	chr12_Comp_1173	1	2	1
chr12	114993466	114993467	BN-114993466	11	-	0.000338333	PN-114993471	chr12_Comp_1175	1	2	1
chr12	114993460	114993461	BP-114993460	50	+	3.4e-44	PP-114993155	chr12_Comp_1175	1	2	1
chr12	114993480	114993481	BN-114993480	28	-	2.78e-19	PN-114993471	chr12_Comp_1175	1	2	1
chr12	119861932	119861933	BN-119861932	30	-	6.41e-20	PN-119861859	chr12_Comp_1178	1	2	1
chr12	119861910	119861911	BP-119861910	14	+	0.000107827	PP-119861580	chr12_Comp_1178	1	2	1
chr12	119861921	119861922	BN-119861921	18	-	9.89e-09	PN-119861859	chr12_Comp_1178	1	2	1
chr12	82808063	82808064	BN-82808063	12	-	0.000245676	PN-82807960	chr12_Comp_1179	1	2	1
chr12	82808077	82808078	BN-82808077	13	-	5.48e-05	PN-82807960	chr12_Comp_1179	1	2	1
chr12	82808047	82808048	BP-82808047	17	+	1.76e-07	PP-82807765	chr12_Comp_1179	1	2	1
chr12	121068531	121068532	BN-121068531	13	-	3.41e-06	PN-121068541	chr12_Comp_1182	1	2	1
chr12	121068520	121068521	BP-121068520	7	+	0.0152775	PP-121068272	chr12_Comp_1182	1	2	1
chr12	121068537	121068538	BN-121068537	10	-	0.000524286	PN-121068541	chr12_Comp_1182	1	2	1
chr12	20796659	20796660	BN-20796659	13	-	1.57e-05	PN-20796510	chr12_Comp_1183	1	2	1
chr12	20796654	20796655	BP-20796654	10	+	0.00131985	PP-20796338	chr12_Comp_1183	1	2	1
chr12	20796667	20796668	BN-20796667	10	-	0.00156923	PN-20796510	chr12_Comp_1183	1	2	1
chr12	55242530	55242531	BP-55242530	11	+	8.68e-05	PP-55242132	chr12_Comp_1184	1	2	1
chr12	55242538	55242539	BN-55242538	9	-	0.00197095	PN-55242414	chr12_Comp_1184	1	2	1
chr12	55242553	55242554	BN-55242553	12	-	1.57e-05	PN-55242414	chr12_Comp_1184	1	2	1
chr12	74086516	74086517	BN-74086516	7	-	0.0107198	PN-74086546	chr12_Comp_1185	1	2	1
chr12	74086528	74086529	BN-74086528	6	-	0.0403984	PN-74086546	chr12_Comp_1185	1	2	1
chr12	74086507	74086508	BP-74086507	9	+	0.00097382	PP-74086276	chr12_Comp_1185	1	2	1
chr12	105475101	105475102	BN-105475101	7	-	0.0321341	PN-105475100	chr12_Comp_1191	1	2	1
chr12	105475092	105475093	BP-105475092	7	+	0.0107636	PP-105474780	chr12_Comp_1191	1	2	1
chr12	105475107	105475108	BN-105475107	7	-	0.0321341	PN-105475100	chr12_Comp_1191	1	2	1
chr12	81624093	81624094	BP-81624093	8	+	0.00386793	PP-81623908	chr12_Comp_1192	1	2	1
chr12	81624115	81624116	BN-81624115	9	-	0.00144927	PN-81624060	chr12_Comp_1192	1	2	1
chr12	81624107	81624108	BN-81624107	7	-	0.0230673	PN-81624060	chr12_Comp_1192	1	2	1
chr12	67894260	67894261	BN-67894260	14	-	1.27e-05	PN-67894257	chr12_Comp_1194	1	2	1
chr12	67894251	67894252	BN-67894251	28	-	9.98e-18	PN-67894257	chr12_Comp_1194	1	2	1
chr12	67894239	67894240	BP-67894239	32	+	3.39e-23	PP-67894041	chr12_Comp_1194	1	2	1
chr12	100126116	100126117	BP-100126116	8	+	0.0317685	PP-100125801	chr12_Comp_1197	1	2	1
chr12	100126127	100126128	BN-100126127	12	-	1.81e-05	PN-100126111	chr12_Comp_1197	1	2	1
chr12	100126119	100126120	BN-100126119	9	-	0.00217163	PN-100126111	chr12_Comp_1197	1	2	1
chr12	89024706	89024707	BP-89024706	53	+	1.64e-47	PP-89024370	chr12_Comp_1200	1	2	1
chr12	89024718	89024719	BN-89024718	24	-	8.93e-14	PN-89024679	chr12_Comp_1200	1	2	1
chr12	89024729	89024730	BN-89024729	53	-	2.75e-46	PN-89024679	chr12_Comp_1200	1	2	1
chr12	78792862	78792863	BP-78792862	10	+	0.000421576	PP-78792530	chr12_Comp_1203	1	2	1
chr12	78792867	78792868	BN-78792867	19	-	2.95e-11	PN-78792852	chr12_Comp_1203	1	2	1
chr12	78792874	78792875	BN-78792874	9	-	0.00270695	PN-78792852	chr12_Comp_1203	1	2	1
chr12	20064031	20064032	BN-20064031	13	-	0.000144552	PN-20063949	chr12_Comp_1205	1	2	1
chr12	20064027	20064028	BP-20064027	8	+	0.0419854	PP-20063627	chr12_Comp_1205	1	2	1
chr12	20064044	20064045	BN-20064044	14	-	3.28e-05	PN-20063949	chr12_Comp_1205	1	2	1
chr12	113364500	113364501	BP-113364500	6	+	0.0400534	PP-113364230	chr12_Comp_1207	1	2	1
chr12	113364510	113364511	BN-113364510	8	-	0.00853533	PN-113364524	chr12_Comp_1207	1	2	1
chr12	113364521	113364522	BN-113364521	11	-	9.51e-05	PN-113364524	chr12_Comp_1207	1	2	1
chr12	61299973	61299974	BN-61299973	9	-	0.00213622	PN-61299970	chr12_Comp_1217	1	2	1
chr12	61299966	61299967	BP-61299966	7	+	0.0308248	PP-61299807	chr12_Comp_1217	1	2	1
chr12	61299987	61299988	BN-61299987	7	-	0.0304059	PN-61299970	chr12_Comp_1217	1	2	1
chr12	83149896	83149897	BP-83149896	14	+	4.97e-07	PP-83149667	chr12_Comp_1220	1	2	1
chr12	83149911	83149912	BN-83149911	8	-	0.0211524	PN-83149932	chr12_Comp_1220	1	2	1
chr12	83149898	83149899	BN-83149898	11	-	0.000379712	PN-83149932	chr12_Comp_1220	1	2	1
chr12	40409808	40409809	BP-40409808	14	+	6.56e-07	PP-40409642	chr12_Comp_1223	1	2	1
chr12	40409828	40409829	BN-40409828	10	-	0.00235477	PN-40409861	chr12_Comp_1223	1	2	1
chr12	40409817	40409818	BN-40409817	17	-	2.55e-08	PN-40409861	chr12_Comp_1223	1	2	1
chr12	42675340	42675341	BN-42675340	22	-	3.59e-12	PN-42675247	chr12_Comp_1226	1	2	1
chr12	42675331	42675332	BP-42675331	8	+	0.0219611	PP-42674977	chr12_Comp_1226	1	2	1
chr12	117371097	117371098	BN-117371097	10	-	0.000532177	PN-117371090	chr12_Comp_1229	1	2	1
chr12	117371089	117371090	BP-117371089	20	+	2.54e-11	PP-117370868	chr12_Comp_1229	1	2	1
chr12	117371112	117371113	BN-117371112	13	-	3.48e-06	PN-117371090	chr12_Comp_1229	1	2	1
chr12	40344306	40344307	BN-40344306	8	-	0.0207445	PN-40344310	chr12_Comp_1231	1	2	1
chr12	40344311	40344312	BN-40344311	17	-	1.16e-08	PN-40344310	chr12_Comp_1231	1	2	1
chr12	40344291	40344292	BP-40344291	6	+	0.0492472	PP-40344087	chr12_Comp_1231	1	2	1
chr12	90057760	90057761	BN-90057760	7	-	0.010783	PN-90057764	chr12_Comp_1233	1	2	1
chr12	90057770	90057771	BN-90057770	6	-	0.0405916	PN-90057764	chr12_Comp_1233	1	2	1
chr12	90057762	90057763	BP-90057762	12	+	7.84e-06	PP-90057498	chr12_Comp_1233	1	2	1
chr12	93395382	93395383	BP-93395382	7	+	0.0283149	PP-93395057	chr12_Comp_1235	1	2	1
chr12	93395388	93395389	BN-93395388	23	-	1.74e-14	PN-93395392	chr12_Comp_1235	1	2	1
chr12	93395377	93395378	BN-93395377	15	-	2.84e-07	PN-93395392	chr12_Comp_1235	1	2	1
chr12	20328882	20328883	BP-20328882	42	+	4.92e-33	PP-20328661	chr12_Comp_1237	1	2	1
chr12	20328894	20328895	BN-20328894	14	-	2.85e-06	PN-20328901	chr12_Comp_1237	1	2	1
chr12	20328879	20328880	BN-20328879	12	-	7.9e-05	PN-20328901	chr12_Comp_1237	1	2	1
chr12	103640447	103640448	BN-103640447	11	-	0.000394732	PN-103640409	chr12_Comp_1238	1	2	1
chr12	103640455	103640456	BN-103640455	13	-	1.7e-05	PN-103640409	chr12_Comp_1238	1	2	1
chr12	103640443	103640444	BP-103640443	8	+	0.0195635	PP-103640148	chr12_Comp_1238	1	2	1
chr12	115695717	115695718	BN-115695717	12	-	2.45e-05	PN-115695713	chr12_Comp_1241	1	2	1
chr12	115695713	115695714	BP-115695713	17	+	3.89e-10	PP-115695474	chr12_Comp_1241	1	2	1
chr12	115695703	115695704	BN-115695703	8	-	0.0104358	PN-115695713	chr12_Comp_1241	1	2	1
chr12	79416728	79416729	BP-79416728	20	+	9.73e-11	PP-79416442	chr12_Comp_1243	1	2	1
chr12	79416737	79416738	BN-79416737	28	-	4.97e-19	PN-79416698	chr12_Comp_1243	1	2	1
chr12	79416743	79416744	BN-79416743	12	-	8.93e-05	PN-79416698	chr12_Comp_1243	1	2	1
chr12	45654179	45654180	BN-45654179	10	-	0.00451773	PN-45654122	chr12_Comp_1244	1	2	1
chr12	45654184	45654185	BP-45654184	9	+	0.00462761	PP-45653726	chr12_Comp_1244	1	2	1
chr12	45654191	45654192	BN-45654191	10	-	0.00451773	PN-45654122	chr12_Comp_1244	1	2	1
chr12	125831605	125831606	BN-125831605	7	-	0.0119247	PN-125831338	chr12_Comp_1246	1	2	1
chr12	125831596	125831597	BN-125831596	6	-	0.0440385	PN-125831338	chr12_Comp_1246	1	2	1
chr12	125831587	125831588	BP-125831587	10	+	0.000171481	PP-125831331	chr12_Comp_1246	1	2	1
chr12	102546366	102546367	BN-102546366	6	-	0.0477789	PN-102546396	chr12_Comp_1250	1	2	1
chr12	102546351	102546352	BP-102546351	6	+	0.02734	PP-102546143	chr12_Comp_1250	1	2	1
chr12	102546377	102546378	BN-102546377	6	-	0.0477789	PN-102546396	chr12_Comp_1250	1	2	1
chr12	11078534	11078535	BN-11078534	14	-	6.19e-07	PN-11078535	chr12_Comp_1251	1	2	1
chr12	11078542	11078543	BN-11078542	17	-	1.7e-09	PN-11078535	chr12_Comp_1251	1	2	1
chr12	11078518	11078519	BP-11078518	7	+	0.0209251	PP-11078219	chr12_Comp_1251	1	2	1
chr12	25654615	25654616	BN-25654615	13	-	0.000255618	PN-25654576	chr12_Comp_1253	1	2	1
chr12	25654602	25654603	BN-25654602	30	-	4.57e-18	PN-25654576	chr12_Comp_1253	1	2	1
chr12	25654594	25654595	BP-25654594	15	+	4.95e-05	PP-25654255	chr12_Comp_1253	1	2	1
chr12	938983	938984	BN-938983	18	-	2.85e-08	PN-938840	chr12_Comp_1254	1	2	1
chr12	938977	938978	BN-938977	36	-	2.31e-25	PN-938840	chr12_Comp_1254	1	2	1
chr12	938969	938970	BP-938969	74	+	5.14e-76	PP-938577	chr12_Comp_1254	1	2	1
chr12	40258033	40258034	BN-40258033	15	-	3.91e-06	PN-40257967	chr12_Comp_1257	1	2	1
chr12	40258021	40258022	BP-40258021	8	+	0.0270319	PP-40257674	chr12_Comp_1257	1	2	1
chr12	40258017	40258018	BN-40258017	17	-	1.31e-07	PN-40257967	chr12_Comp_1257	1	2	1
chr12	116560477	116560478	BP-116560477	14	+	2.47e-05	PP-116560200	chr12_Comp_1260	1	2	1
chr12	116560479	116560480	BN-116560479	14	-	4.81e-05	PN-116560392	chr12_Comp_1260	1	2	1
chr12	116560492	116560493	BN-116560492	12	-	0.000803847	PN-116560392	chr12_Comp_1260	1	2	1
chr12	62580490	62580491	BN-62580490	16	-	2.78e-07	PN-62580323	chr12_Comp_1262	1	2	1
chr12	62580471	62580472	BP-62580471	26	+	1.43e-14	PP-62580095	chr12_Comp_1262	1	2	1
chr12	62580477	62580478	BN-62580477	12	-	0.000193756	PN-62580323	chr12_Comp_1262	1	2	1
chr12	81937537	81937538	BP-81937537	21	+	3.28e-10	PP-81937210	chr12_Comp_1265	1	2	1
chr12	81937561	81937562	BN-81937561	31	-	1.5e-18	PN-81937550	chr12_Comp_1265	1	2	1
chr12	81937545	81937546	BN-81937545	51	-	3.98e-40	PN-81937550	chr12_Comp_1265	1	2	1
chr12	110602276	110602277	BP-110602276	20	+	1.5e-11	PP-110601966	chr12_Comp_1266	1	2	1
chr12	110602285	110602286	BN-110602285	7	-	0.0406992	PN-110602297	chr12_Comp_1266	1	2	1
chr12	110602297	110602298	BN-110602297	18	-	3.76e-10	PN-110602297	chr12_Comp_1266	1	2	1
chr12	46887663	46887664	BN-46887663	6	-	0.0425526	PN-46887740	chr12_Comp_1270	1	2	1
chr12	46887642	46887643	BP-46887642	6	+	0.0484239	PP-46887450	chr12_Comp_1270	1	2	1
chr12	46887650	46887651	BN-46887650	6	-	0.0425526	PN-46887740	chr12_Comp_1270	1	2	1
chr12	15921989	15921990	BN-15921989	7	-	0.041112	PN-15921717	chr12_Comp_1272	1	2	1
chr12	15921982	15921983	BP-15921982	11	+	0.000297909	PP-15921451	chr12_Comp_1272	1	2	1
chr12	15921994	15921995	BN-15921994	7	-	0.041112	PN-15921717	chr12_Comp_1272	1	2	1
chr12	39713642	39713643	BP-39713642	8	+	0.00539271	PP-39713422	chr12_Comp_1274	1	2	1
chr12	39713661	39713662	BN-39713661	7	-	0.0235597	PN-39713207	chr12_Comp_1274	1	2	1
chr12	39713653	39713654	BN-39713653	10	-	0.000785109	PN-39713653	chr12_Comp_1274	1	2	1
chr12	72943766	72943767	BP-72943766	43	+	3.63e-36	PP-72943434	chr12_Comp_1275	1	2	1
chr12	72943777	72943778	BN-72943777	13	-	4.11e-05	PN-72943739	chr12_Comp_1275	1	2	1
chr12	72943782	72943783	BN-72943782	9	-	0.0109422	PN-72943739	chr12_Comp_1275	1	2	1
chr12	52672486	52672487	BN-52672486	8	-	0.0203855	PN-52672493	chr12_Comp_1276	1	2	1
chr12	52672473	52672474	BP-52672473	14	+	5.15e-07	PP-52672242	chr12_Comp_1276	1	2	1
chr12	52672496	52672497	BN-52672496	16	-	7.43e-08	PN-52672493	chr12_Comp_1276	1	2	1
chr12	32533240	32533241	BN-32533240	92	-	6.24e-75	PN-32533215	chr12_Comp_1278	1	2	1
chr12	32533225	32533226	BN-32533225	27	-	7.49e-10	PN-32533215	chr12_Comp_1278	1	2	1
chr12	32533219	32533220	BP-32533219	40	+	5.09e-22	PP-32532916	chr12_Comp_1278	1	2	1
chr12	63850049	63850050	BN-63850049	9	-	0.00944939	PN-63850021	chr12_Comp_1283	1	2	1
chr12	63850035	63850036	BP-63850035	18	+	6.45e-09	PP-63849814	chr12_Comp_1283	1	2	1
chr12	63850043	63850044	BN-63850043	15	-	1.16e-06	PN-63850021	chr12_Comp_1283	1	2	1
chr12	43259431	43259432	BN-43259431	21	-	9.07e-08	PN-43259408	chr12_Comp_1285	1	2	1
chr12	43259417	43259418	BP-43259417	70	+	1.23e-61	PP-43259115	chr12_Comp_1285	1	2	1
chr12	43259422	43259423	BN-43259422	51	-	9.45e-35	PN-43259408	chr12_Comp_1285	1	2	1
chr12	61781258	61781259	BN-61781258	8	-	0.0131059	PN-61781265	chr12_Comp_1286	1	2	1
chr12	61781247	61781248	BP-61781247	16	+	2.26e-08	PP-61780960	chr12_Comp_1286	1	2	1
chr12	61781267	61781268	BN-61781267	13	-	6.57e-06	PN-61781265	chr12_Comp_1286	1	2	1
chr12	30701289	30701290	BP-30701289	29	+	1.42e-16	PP-30700981	chr12_Comp_1287	1	2	1
chr12	30701294	30701295	BN-30701294	9	-	0.0345161	PN-30701315	chr12_Comp_1287	1	2	1
chr12	30701310	30701311	BN-30701310	19	-	2.14e-08	PN-30701315	chr12_Comp_1287	1	2	1
chr12	101389917	101389918	BN-101389917	9	-	0.00186938	PN-101389898	chr12_Comp_1288	1	2	1
chr12	101389907	101389908	BP-101389907	10	+	0.000190881	PP-101389718	chr12_Comp_1288	1	2	1
chr12	101389929	101389930	BN-101389929	8	-	0.00765526	PN-101389898	chr12_Comp_1288	1	2	1
chr12	18626496	18626497	BP-18626496	7	+	0.0363786	PP-18626189	chr12_Comp_1289	1	2	1
chr12	18626500	18626501	BN-18626500	8	-	0.00787059	PN-18626491	chr12_Comp_1289	1	2	1
chr12	18626494	18626495	BN-18626494	19	-	1.29e-11	PN-18626491	chr12_Comp_1289	1	2	1
chr12	82580216	82580217	BN-82580216	12	-	0.000163328	PN-82580036	chr12_Comp_1294	1	2	1
chr12	82580198	82580199	BP-82580198	13	+	9.31e-06	PP-82579678	chr12_Comp_1294	1	2	1
chr12	82580205	82580206	BN-82580205	29	-	2.37e-19	PN-82580036	chr12_Comp_1294	1	2	1
chr12	45533198	45533199	BP-45533198	10	+	0.00105159	PP-45532998	chr12_Comp_1299	1	2	1
chr12	45533220	45533221	BN-45533220	7	-	0.0173159	PN-45533229	chr12_Comp_1299	1	2	1
chr12	45533205	45533206	BN-45533205	7	-	0.0173159	PN-45533229	chr12_Comp_1299	1	2	1
chr12	85795790	85795791	BP-85795790	6	+	0.0469462	PP-85795435	chr12_Comp_1300	1	2	1
chr12	85795806	85795807	BN-85795806	11	-	0.000629694	PN-85795776	chr12_Comp_1300	1	2	1
chr12	85795795	85795796	BN-85795795	12	-	0.000144049	PN-85795776	chr12_Comp_1300	1	2	1
chr12	28035043	28035044	BP-28035043	8	+	0.00355291	PP-28034777	chr12_Comp_1306	1	2	1
chr12	28035040	28035041	BN-28035040	7	-	0.0242336	PN-28035069	chr12_Comp_1306	1	2	1
chr12	28035049	28035050	BN-28035049	14	-	2.7e-07	PN-28035069	chr12_Comp_1306	1	2	1
chr12	82381196	82381197	BN-82381196	16	-	1.8e-08	PN-82381221	chr12_Comp_1310	1	2	1
chr12	82381205	82381206	BN-82381205	9	-	0.0029547	PN-82381221	chr12_Comp_1310	1	2	1
chr12	82381187	82381188	BP-82381187	7	+	0.00944963	PP-82380920	chr12_Comp_1310	1	2	1
chr12	34181809	34181810	BN-34181809	29	-	3.09e-19	PN-34181801	chr12_Comp_1314	1	2	1
chr12	34181793	34181794	BN-34181793	13	-	3.86e-05	PN-34181801	chr12_Comp_1314	1	2	1
chr12	34181801	34181802	BP-34181801	10	+	0.000616356	PP-34181578	chr12_Comp_1314	1	2	1
chr12	115789304	115789305	BP-115789304	18	+	1.32e-06	PP-115788961	chr12_Comp_1315	1	2	1
chr12	115789327	115789328	BN-115789327	18	-	1.39e-07	PN-115789274	chr12_Comp_1315	1	2	1
chr12	115789317	115789318	BN-115789317	28	-	5.73e-16	PN-115789274	chr12_Comp_1315	1	2	1
chr12	79452329	79452330	BP-79452329	7	+	0.0351816	PP-79452051	chr12_Comp_1316	1	2	1
chr12	79452337	79452338	BN-79452337	35	-	1.3e-26	PN-79452333	chr12_Comp_1316	1	2	1
chr12	79452330	79452331	BN-79452330	13	-	1.95e-05	PN-79452333	chr12_Comp_1316	1	2	1
chr12	94762267	94762268	BN-94762267	11	-	0.00894055	PN-94762259	chr12_Comp_1317	1	2	1
chr12	94762252	94762253	BP-94762252	40	+	5.32e-28	PP-94762001	chr12_Comp_1317	1	2	1
chr12	94762260	94762261	BN-94762260	37	-	2.5e-23	PN-94762259	chr12_Comp_1317	1	2	1
chr12	59200751	59200752	BP-59200751	33	+	4.32e-21	PP-59200438	chr12_Comp_1325	1	2	1
chr12	59200757	59200758	BN-59200757	21	-	5.07e-11	PN-59200770	chr12_Comp_1325	1	2	1
chr12	59200766	59200767	BN-59200766	13	-	7.26e-05	PN-59200770	chr12_Comp_1325	1	2	1
chr12	60238859	60238860	BN-60238859	16	-	8.88e-08	PN-60238863	chr12_Comp_1329	1	2	1
chr12	60238850	60238851	BP-60238850	10	+	0.00101321	PP-60238601	chr12_Comp_1329	1	2	1
chr12	60238864	60238865	BN-60238864	10	-	0.00169053	PN-60238863	chr12_Comp_1329	1	2	1
chr13	70981257	70981258	BP-70981257	6	+	0.030287	PP-70980927	chr13_Comp_651	1	2	1
chr13	70981265	70981266	BN-70981265	15	-	1.49e-07	PN-70981276	chr13_Comp_651	1	2	1
chr13	70981270	70981271	BN-70981270	7	-	0.0407812	PN-70981276	chr13_Comp_651	1	2	1
chr13	21804994	21804995	BN-21804994	7	-	0.0290162	PN-21805007	chr13_Comp_652	1	2	1
chr13	21804980	21804981	BN-21804980	15	-	6.03e-08	PN-21805007	chr13_Comp_652	1	2	1
chr13	21804958	21804959	BP-21804958	8	+	0.0073355	PP-21804761	chr13_Comp_652	1	2	1
chr13	86037152	86037153	BP-86037152	27	+	1.15e-18	PP-86036813	chr13_Comp_654	1	2	1
chr13	86037172	86037173	BN-86037172	9	-	0.0021393	PN-86037164	chr13_Comp_654	1	2	1
chr13	86037160	86037161	BN-86037160	10	-	0.000476583	PN-86037164	chr13_Comp_654	1	2	1
chr13	103581703	103581704	BP-103581703	11	+	0.000115567	PP-103581403	chr13_Comp_656	1	2	1
chr13	103581729	103581730	BN-103581729	17	-	2.94e-09	PN-103581735	chr13_Comp_656	1	2	1
chr13	103581724	103581725	BN-103581724	10	-	0.000765424	PN-103581735	chr13_Comp_656	1	2	1
chr13	64035567	64035568	BP-64035567	16	+	1.18e-08	PP-64035176	chr13_Comp_657	1	2	1
chr13	64035588	64035589	BN-64035588	11	-	0.000181385	PN-64035560	chr13_Comp_657	1	2	1
chr13	64035577	64035578	BN-64035577	18	-	4.53e-10	PN-64035560	chr13_Comp_657	1	2	1
chr13	107019375	107019376	BN-107019375	10	-	0.00246305	PN-107019367	chr13_Comp_658	1	2	1
chr13	107019354	107019355	BP-107019354	39	+	3.4e-31	PP-107019043	chr13_Comp_658	1	2	1
chr13	98702433	98702434	BP-98702433	6	+	0.0392525	PP-98702183	chr13_Comp_660	1	2	1
chr13	98702458	98702459	BN-98702458	8	-	0.00892894	PN-98702451	chr13_Comp_660	1	2	1
chr13	98702450	98702451	BN-98702450	9	-	0.00223806	PN-98702451	chr13_Comp_660	1	2	1
chr13	67119848	67119849	BN-67119848	9	-	0.0161541	PN-67119402	chr13_Comp_665	1	2	1
chr13	67119841	67119842	BP-67119841	18	+	7.98e-09	PP-67119102	chr13_Comp_665	1	2	1
chr13	67119853	67119854	BN-67119853	8	-	0.0475768	PN-67119402	chr13_Comp_665	1	2	1
chr13	83688197	83688198	BN-83688197	8	-	0.015302	PN-83688138	chr13_Comp_667	1	2	1
chr13	83688166	83688167	BP-83688166	17	+	1.12e-08	PP-83687888	chr13_Comp_667	1	2	1
chr13	83688177	83688178	BN-83688177	12	-	4.7e-05	PN-83688138	chr13_Comp_667	1	2	1
chr13	60459224	60459225	BP-60459224	8	+	0.00403707	PP-60458971	chr13_Comp_668	1	2	1
chr13	60459229	60459230	BN-60459229	11	-	0.000143228	PN-60459234	chr13_Comp_668	1	2	1
chr13	60459239	60459240	BN-60459239	9	-	0.00291421	PN-60459234	chr13_Comp_668	1	2	1
chr13	39816779	39816780	BP-39816779	43	+	6.19e-38	PP-39816465	chr13_Comp_672	1	2	1
chr13	39816790	39816791	BN-39816790	10	-	0.000426264	PN-39816742	chr13_Comp_672	1	2	1
chr13	39816800	39816801	BN-39816800	12	-	1.54e-05	PN-39816742	chr13_Comp_672	1	2	1
chr13	61602010	61602011	BN-61602010	26	-	1.77e-18	PN-61602021	chr13_Comp_679	1	2	1
chr13	61602017	61602018	BN-61602017	8	-	0.00963691	PN-61602021	chr13_Comp_679	1	2	1
chr13	61602005	61602006	BP-61602005	13	+	1.82e-05	PP-61601725	chr13_Comp_679	1	2	1
chr13	92832139	92832140	BP-92832139	7	+	0.028791	PP-92831881	chr13_Comp_680	1	2	1
chr13	92832145	92832146	BN-92832145	15	-	1.72e-07	PN-92832103	chr13_Comp_680	1	2	1
chr13	92832159	92832160	BN-92832159	11	-	0.000181133	PN-92832103	chr13_Comp_680	1	2	1
chr13	29046202	29046203	BN-29046202	9	-	0.000858082	PN-29046188	chr13_Comp_681	1	2	1
chr13	29046182	29046183	BN-29046182	9	-	0.000858082	PN-29046188	chr13_Comp_681	1	2	1
chr13	29046174	29046175	BP-29046174	12	+	1.29e-05	PP-29045987	chr13_Comp_681	1	2	1
chr13	90709757	90709758	BN-90709757	13	-	1.4e-05	PN-90709702	chr13_Comp_688	1	2	1
chr13	90709741	90709742	BN-90709741	8	-	0.0196117	PN-90709702	chr13_Comp_688	1	2	1
chr13	77407693	77407694	BN-77407693	20	-	7.08e-07	PN-77407701	chr13_Comp_695	1	2	1
chr13	77407679	77407680	BN-77407679	11	-	0.0383961	PN-77407701	chr13_Comp_695	1	2	1
chr13	24550693	24550694	BP-24550693	18	+	7.24e-10	PP-24550480	chr13_Comp_697	1	2	1
chr13	24550710	24550711	BN-24550710	15	-	1.74e-06	PN-24550727	chr13_Comp_697	1	2	1
chr13	24550715	24550716	BN-24550715	22	-	2.8e-12	PN-24550727	chr13_Comp_697	1	2	1
chr13	95865966	95865967	BN-95865966	13	-	5.69e-06	PN-95865969	chr13_Comp_698	1	2	1
chr13	95865944	95865945	BN-95865944	8	-	0.0121444	PN-95865969	chr13_Comp_698	1	2	1
chr13	95865937	95865938	BP-95865937	25	+	3.27e-15	PP-95865643	chr13_Comp_698	1	2	1
chr13	67227393	67227394	BN-67227393	10	-	0.000496825	PN-67227408	chr13_Comp_699	1	2	1
chr13	67227401	67227402	BN-67227401	12	-	1.86e-05	PN-67227408	chr13_Comp_699	1	2	1
chr13	67227391	67227392	BP-67227391	16	+	7.31e-08	PP-67227121	chr13_Comp_699	1	2	1
chr13	27480555	27480556	BP-27480555	6	+	0.0333239	PP-27480332	chr13_Comp_700	1	2	1
chr13	27480575	27480576	BN-27480575	8	-	0.00814623	PN-27480579	chr13_Comp_700	1	2	1
chr13	27480583	27480584	BN-27480583	15	-	6.09e-08	PN-27480579	chr13_Comp_700	1	2	1
chr13	64536288	64536289	BP-64536288	7	+	0.00626564	PP-64536052	chr13_Comp_704	1	2	1
chr13	64536318	64536319	BN-64536318	6	-	0.028614	PN-64536347	chr13_Comp_704	1	2	1
chr13	64536308	64536309	BN-64536308	6	-	0.028614	PN-64536347	chr13_Comp_704	1	2	1
chr13	51311255	51311256	BN-51311255	10	-	0.00103997	PN-51311248	chr13_Comp_705	1	2	1
chr13	51311267	51311268	BN-51311267	12	-	4.71e-05	PN-51311248	chr13_Comp_705	1	2	1
chr13	100292552	100292553	BP-100292552	16	+	1.17e-08	PP-100292305	chr13_Comp_707	1	2	1
chr13	100292549	100292550	BN-100292549	11	-	0.000213228	PN-100292456	chr13_Comp_707	1	2	1
chr13	100292563	100292564	BN-100292563	8	-	0.0145254	PN-100292456	chr13_Comp_707	1	2	1
chr13	108061626	108061627	BN-108061626	21	-	1.71e-13	PN-108061539	chr13_Comp_709	1	2	1
chr13	108061606	108061607	BP-108061606	10	+	0.000193388	PP-108061281	chr13_Comp_709	1	2	1
chr13	108061635	108061636	BN-108061635	7	-	0.0298089	PN-108061539	chr13_Comp_709	1	2	1
chr13	62964962	62964963	BP-62964962	8	+	0.00412636	PP-62964819	chr13_Comp_710	1	2	1
chr13	62964983	62964984	BN-62964983	8	-	0.00278596	PN-62964978	chr13_Comp_710	1	2	1
chr13	62964977	62964978	BN-62964977	6	-	0.0439121	PN-62964978	chr13_Comp_710	1	2	1
chr13	70112698	70112699	BN-70112698	11	-	0.00100394	PN-70112698	chr13_Comp_711	1	2	1
chr13	70112690	70112691	BP-70112690	6	+	0.0343199	PP-70112349	chr13_Comp_711	1	2	1
chr13	70112709	70112710	BN-70112709	15	-	2.14e-06	PN-70112698	chr13_Comp_711	1	2	1
chr13	97897293	97897294	BN-97897293	10	-	0.00224229	PN-97897086	chr13_Comp_714	1	2	1
chr13	97897275	97897276	BN-97897275	15	-	8.85e-07	PN-97897086	chr13_Comp_714	1	2	1
chr13	24421917	24421918	BP-24421917	10	+	0.000429518	PP-24421645	chr13_Comp_716	1	2	1
chr13	24421938	24421939	BN-24421938	10	-	0.000135236	PN-24421929	chr13_Comp_716	1	2	1
chr13	24421924	24421925	BN-24421924	6	-	0.0496073	PN-24421929	chr13_Comp_716	1	2	1
chr13	44714365	44714366	BN-44714365	11	-	0.00119494	PN-44714353	chr13_Comp_723	1	2	1
chr13	44714356	44714357	BP-44714356	27	+	9.62e-18	PP-44714091	chr13_Comp_723	1	2	1
chr13	44714384	44714385	BN-44714384	25	-	1.03e-14	PN-44714353	chr13_Comp_723	1	2	1
chr13	97114817	97114818	BN-97114817	6	-	0.0331204	PN-97114820	chr13_Comp_724	1	2	1
chr13	97114808	97114809	BP-97114808	8	+	0.00336985	PP-97114615	chr13_Comp_724	1	2	1
chr13	97114830	97114831	BN-97114830	7	-	0.00839319	PN-97114820	chr13_Comp_724	1	2	1
chr13	84831957	84831958	BN-84831957	8	-	0.00491553	PN-84831966	chr13_Comp_726	1	2	1
chr13	84831929	84831930	BP-84831929	7	+	0.017209	PP-84831681	chr13_Comp_726	1	2	1
chr13	84831938	84831939	BN-84831938	11	-	4.15e-05	PN-84831966	chr13_Comp_726	1	2	1
chr13	86290721	86290722	BN-86290721	9	-	0.00222131	PN-86290712	chr13_Comp_729	1	2	1
chr13	86290708	86290709	BN-86290708	7	-	0.0312599	PN-86290712	chr13_Comp_729	1	2	1
chr13	86290698	86290699	BP-86290698	12	+	1.99e-05	PP-86290378	chr13_Comp_729	1	2	1
chr13	23111130	23111131	BN-23111130	7	-	0.0102439	PN-23111226	chr13_Comp_733	1	2	1
chr13	23111105	23111106	BP-23111105	7	+	0.00883089	PP-23110829	chr13_Comp_733	1	2	1
chr13	23111120	23111121	BN-23111120	6	-	0.0389382	PN-23111226	chr13_Comp_733	1	2	1
chr13	91520758	91520759	BP-91520758	7	+	0.021754	PP-91520488	chr13_Comp_734	1	2	1
chr13	91520764	91520765	BN-91520764	10	-	0.000396376	PN-91520773	chr13_Comp_734	1	2	1
chr13	91520756	91520757	BN-91520756	7	-	0.0271473	PN-91520773	chr13_Comp_734	1	2	1
chr13	73707925	73707926	BN-73707925	22	-	9.56e-12	PN-73707899	chr13_Comp_735	1	2	1
chr13	73707933	73707934	BN-73707933	17	-	1.26e-07	PN-73707899	chr13_Comp_735	1	2	1
chr13	73707905	73707906	BP-73707905	14	+	5.53e-06	PP-73707670	chr13_Comp_735	1	2	1
chr13	51907306	51907307	BN-51907306	7	-	0.0360995	PN-51907301	chr13_Comp_739	1	2	1
chr13	51907280	51907281	BP-51907280	27	+	1.45e-18	PP-51906992	chr13_Comp_739	1	2	1
chr13	51907287	51907288	BN-51907287	17	-	2.02e-09	PN-51907301	chr13_Comp_739	1	2	1
chr13	38608681	38608682	BN-38608681	7	-	0.0184342	PN-38608701	chr13_Comp_741	1	2	1
chr13	38608673	38608674	BP-38608673	10	+	9.56e-05	PP-38608329	chr13_Comp_741	1	2	1
chr13	38608695	38608696	BN-38608695	12	-	6.47e-06	PN-38608701	chr13_Comp_741	1	2	1
chr13	81456560	81456561	BN-81456560	13	-	4.22e-05	PN-81456506	chr13_Comp_742	1	2	1
chr13	81456578	81456579	BN-81456578	15	-	1.59e-06	PN-81456506	chr13_Comp_742	1	2	1
chr13	81456544	81456545	BP-81456544	9	+	0.0331164	PP-81456154	chr13_Comp_742	1	2	1
chr13	62867334	62867335	BN-62867334	7	-	0.0250035	PN-62867364	chr13_Comp_744	1	2	1
chr13	62867328	62867329	BN-62867328	8	-	0.00678134	PN-62867364	chr13_Comp_744	1	2	1
chr13	62867314	62867315	BP-62867314	8	+	0.00355078	PP-62867033	chr13_Comp_744	1	2	1
chr13	26899567	26899568	BN-26899567	8	-	0.00585642	PN-26899574	chr13_Comp_746	1	2	1
chr13	26899560	26899561	BP-26899560	7	+	0.0153362	PP-26899325	chr13_Comp_746	1	2	1
chr13	100292601	100292602	BP-100292601	8	+	0.00945794	PP-100292305	chr13_Comp_747	1	2	1
chr13	100292632	100292633	BN-100292632	16	-	3.26e-08	PN-100292456	chr13_Comp_747	1	2	1
chr13	100292612	100292613	BN-100292612	11	-	0.000213228	PN-100292456	chr13_Comp_747	1	2	1
chr13	65727399	65727400	BN-65727399	7	-	0.0252202	PN-65727408	chr13_Comp_748	1	2	1
chr13	65727417	65727418	BN-65727417	9	-	0.00164232	PN-65727408	chr13_Comp_748	1	2	1
chr13	65727391	65727392	BP-65727391	9	+	0.00263254	PP-65727150	chr13_Comp_748	1	2	1
chr13	33595387	33595388	BN-33595387	14	-	1.2e-06	PN-33595390	chr13_Comp_751	1	2	1
chr13	33595392	33595393	BN-33595392	10	-	0.000885599	PN-33595390	chr13_Comp_751	1	2	1
chr13	33595380	33595381	BP-33595380	9	+	0.00104424	PP-33595121	chr13_Comp_751	1	2	1
chr13	111472493	111472494	BN-111472493	9	-	0.00293346	PN-111472404	chr13_Comp_752	1	2	1
chr13	111472504	111472505	BP-111472504	7	+	0.0201143	PP-111472191	chr13_Comp_752	1	2	1
chr13	111472513	111472514	BN-111472513	7	-	0.0380531	PN-111472404	chr13_Comp_752	1	2	1
chr13	36048160	36048161	BP-36048160	8	+	0.00390076	PP-36047881	chr13_Comp_754	1	2	1
chr13	36048184	36048185	BN-36048184	6	-	0.0386989	PN-36048202	chr13_Comp_754	1	2	1
chr13	63245167	63245168	BN-63245167	10	-	0.00049055	PN-63245169	chr13_Comp_755	1	2	1
chr13	63245159	63245160	BP-63245159	8	+	0.00701019	PP-63244935	chr13_Comp_755	1	2	1
chr13	63245160	63245161	BN-63245160	7	-	0.0309863	PN-63245169	chr13_Comp_755	1	2	1
chr13	66887082	66887083	BN-66887082	7	-	0.0265831	PN-66886919	chr13_Comp_766	1	2	1
chr13	66887057	66887058	BP-66887057	10	+	0.00171035	PP-66886743	chr13_Comp_766	1	2	1
chr13	66887072	66887073	BN-66887072	7	-	0.0265831	PN-66886919	chr13_Comp_766	1	2	1
chr13	43227305	43227306	BN-43227305	6	-	0.034627	PN-43227316	chr13_Comp_767	1	2	1
chr13	43227276	43227277	BP-43227276	10	+	0.000332787	PP-43227049	chr13_Comp_767	1	2	1
chr13	43227298	43227299	BN-43227298	6	-	0.034627	PN-43227316	chr13_Comp_767	1	2	1
chr13	40266248	40266249	BN-40266248	8	-	0.0230817	PN-40266235	chr13_Comp_772	1	2	1
chr13	40266270	40266271	BN-40266270	16	-	1.01e-07	PN-40266235	chr13_Comp_772	1	2	1
chr13	40266243	40266244	BP-40266243	8	+	0.0055482	PP-40266008	chr13_Comp_772	1	2	1
chr13	92896282	92896283	BP-92896282	7	+	0.0120152	PP-92895973	chr13_Comp_774	1	2	1
chr13	92896299	92896300	BN-92896299	6	-	0.0488786	PN-92896281	chr13_Comp_774	1	2	1
chr13	92896294	92896295	BN-92896294	9	-	0.000692193	PN-92896281	chr13_Comp_774	1	2	1
chr13	24768953	24768954	BN-24768953	7	-	0.0386767	PN-24768920	chr13_Comp_775	1	2	1
chr13	24768937	24768938	BP-24768937	12	+	7.48e-05	PP-24768671	chr13_Comp_775	1	2	1
chr13	24768944	24768945	BN-24768944	9	-	0.00300188	PN-24768920	chr13_Comp_775	1	2	1
chr13	85060388	85060389	BN-85060388	6	-	0.0497026	PN-85060395	chr13_Comp_778	1	2	1
chr13	85060399	85060400	BN-85060399	7	-	0.0138503	PN-85060395	chr13_Comp_778	1	2	1
chr13	85060380	85060381	BP-85060380	6	+	0.0331204	PP-85060132	chr13_Comp_778	1	2	1
chr13	80575043	80575044	BN-80575043	10	-	7.86e-05	PN-80574979	chr13_Comp_779	1	2	1
chr13	80575031	80575032	BP-80575031	7	+	0.0119152	PP-80574815	chr13_Comp_779	1	2	1
chr13	80575052	80575053	BN-80575052	9	-	0.000440705	PN-80574979	chr13_Comp_779	1	2	1
chr13	85004738	85004739	BP-85004738	11	+	6.85e-05	PP-85004486	chr13_Comp_781	1	2	1
chr13	85004758	85004759	BN-85004758	13	-	1.05e-05	PN-85004782	chr13_Comp_781	1	2	1
chr13	85004763	85004764	BN-85004763	8	-	0.016817	PN-85004782	chr13_Comp_781	1	2	1
chr13	72257207	72257208	BN-72257207	7	-	0.0173723	PN-72257201	chr13_Comp_782	1	2	1
chr13	72257194	72257195	BN-72257194	14	-	1.22e-07	PN-72257201	chr13_Comp_782	1	2	1
chr13	72257190	72257191	BP-72257190	9	+	0.000853233	PP-72256884	chr13_Comp_782	1	2	1
chr13	60818740	60818741	BN-60818740	7	-	0.0357072	PN-60818766	chr13_Comp_784	1	2	1
chr13	60818728	60818729	BN-60818728	8	-	0.0104162	PN-60818766	chr13_Comp_784	1	2	1
chr13	60818707	60818708	BP-60818707	8	+	0.00848947	PP-60818504	chr13_Comp_784	1	2	1
chr13	65110049	65110050	BP-65110049	10	+	0.000106635	PP-65109791	chr13_Comp_785	1	2	1
chr13	65110069	65110070	BN-65110069	9	-	0.00107396	PN-65110070	chr13_Comp_785	1	2	1
chr13	65110058	65110059	BN-65110058	10	-	0.000216777	PN-65110070	chr13_Comp_785	1	2	1
chr13	71527907	71527908	BP-71527907	6	+	0.0366941	PP-71527509	chr13_Comp_790	1	2	1
chr13	71527918	71527919	BN-71527918	11	-	1.85e-05	PN-71527781	chr13_Comp_790	1	2	1
chr13	71527898	71527899	BN-71527898	6	-	0.0446313	PN-71527781	chr13_Comp_790	1	2	1
chr13	21259464	21259465	BN-21259464	7	-	0.0307625	PN-21259470	chr13_Comp_793	1	2	1
chr13	21259470	21259471	BN-21259470	9	-	0.00217163	PN-21259470	chr13_Comp_793	1	2	1
chr13	40381929	40381930	BN-40381929	8	-	0.00584112	PN-40381940	chr13_Comp_799	1	2	1
chr13	40381937	40381938	BN-40381937	8	-	0.00584112	PN-40381940	chr13_Comp_799	1	2	1
chr13	40381910	40381911	BP-40381910	7	+	0.0188299	PP-40381656	chr13_Comp_799	1	2	1
chr13	83045831	83045832	BN-83045831	62	-	2.08e-44	PN-83045789	chr13_Comp_805	1	2	1
chr13	83045809	83045810	BP-83045809	70	+	7.93e-54	PP-83045460	chr13_Comp_805	1	2	1
chr13	83045820	83045821	BN-83045820	19	-	8.04e-06	PN-83045789	chr13_Comp_805	1	2	1
chr13	73460744	73460745	BP-73460744	11	+	2.53e-05	PP-73460201	chr13_Comp_810	1	2	1
chr13	73460756	73460757	BN-73460756	10	-	5.71e-05	PN-73460581	chr13_Comp_810	1	2	1
chr13	73460773	73460774	BN-73460773	6	-	0.0317683	PN-73460581	chr13_Comp_810	1	2	1
chr13	84148209	84148210	BN-84148209	7	-	0.0127219	PN-84148215	chr13_Comp_812	1	2	1
chr13	84148174	84148175	BP-84148174	8	+	0.0041624	PP-84147887	chr13_Comp_812	1	2	1
chr13	84148196	84148197	BN-84148196	7	-	0.0127219	PN-84148215	chr13_Comp_812	1	2	1
chr13	28000385	28000386	BN-28000385	9	-	0.00544145	PN-28000273	chr13_Comp_813	1	2	1
chr13	28000401	28000402	BN-28000401	13	-	1.33e-05	PN-28000273	chr13_Comp_813	1	2	1
chr13	28000379	28000380	BP-28000379	14	+	1.64e-06	PP-28000059	chr13_Comp_813	1	2	1
chr13	83466303	83466304	BP-83466303	10	+	0.000129999	PP-83465888	chr13_Comp_816	1	2	1
chr13	83466314	83466315	BN-83466314	7	-	0.0115016	PN-83466101	chr13_Comp_816	1	2	1
chr13	83466334	83466335	BN-83466334	11	-	1.69e-05	PN-83466101	chr13_Comp_816	1	2	1
chr13	50962229	50962230	BN-50962229	8	-	0.0142181	PN-50962187	chr13_Comp_823	1	2	1
chr13	50962217	50962218	BP-50962217	8	+	0.00647509	PP-50961844	chr13_Comp_823	1	2	1
chr13	50962209	50962210	BN-50962209	10	-	0.000938655	PN-50962187	chr13_Comp_823	1	2	1
chr13	76336519	76336520	BN-76336519	8	-	0.0106976	PN-76336522	chr13_Comp_826	1	2	1
chr13	76336511	76336512	BP-76336511	10	+	0.00030525	PP-76336242	chr13_Comp_826	1	2	1
chr13	76336534	76336535	BN-76336534	22	-	3.84e-14	PN-76336522	chr13_Comp_826	1	2	1
chr13	61000575	61000576	BP-61000575	12	+	3.67e-05	PP-61000306	chr13_Comp_827	1	2	1
chr13	61000598	61000599	BN-61000598	11	-	8.58e-05	PN-61000583	chr13_Comp_827	1	2	1
chr13	61000581	61000582	BN-61000581	15	-	5.81e-08	PN-61000583	chr13_Comp_827	1	2	1
chr13	95764072	95764073	BN-95764072	16	-	6.31e-08	PN-95764037	chr13_Comp_829	1	2	1
chr13	95764066	95764067	BP-95764066	7	+	0.0499038	PP-95763850	chr13_Comp_829	1	2	1
chr13	95764061	95764062	BN-95764061	9	-	0.00545828	PN-95764037	chr13_Comp_829	1	2	1
chr13	24369205	24369206	BN-24369205	28	-	2.92e-19	PN-24369010	chr13_Comp_832	1	2	1
chr13	24369194	24369195	BP-24369194	8	+	0.0185699	PP-24368819	chr13_Comp_832	1	2	1
chr13	24369218	24369219	BN-24369218	11	-	0.000343859	PN-24369010	chr13_Comp_832	1	2	1
chr13	51845139	51845140	BN-51845139	7	-	0.00882314	PN-51844839	chr13_Comp_833	1	2	1
chr13	51845118	51845119	BP-51845118	12	+	5.09e-06	PP-51844644	chr13_Comp_833	1	2	1
chr13	51845133	51845134	BN-51845133	7	-	0.00882314	PN-51844839	chr13_Comp_833	1	2	1
chr13	63402680	63402681	BN-63402680	11	-	0.000284498	PN-63402589	chr13_Comp_839	1	2	1
chr13	63402670	63402671	BP-63402670	40	+	7.96e-33	PP-63402242	chr13_Comp_839	1	2	1
chr13	63402691	63402692	BN-63402691	9	-	0.00494347	PN-63402589	chr13_Comp_839	1	2	1
chr13	87608852	87608853	BN-87608852	7	-	0.0105686	PN-87608766	chr13_Comp_842	1	2	1
chr13	87608858	87608859	BN-87608858	6	-	0.0399359	PN-87608766	chr13_Comp_842	1	2	1
chr13	87608830	87608831	BP-87608830	26	+	1.67e-18	PP-87608607	chr13_Comp_842	1	2	1
chr13	79421233	79421234	BN-79421233	11	-	5.19e-05	PN-79421253	chr13_Comp_856	1	2	1
chr13	79421247	79421248	BN-79421247	7	-	0.0216403	PN-79421253	chr13_Comp_856	1	2	1
chr13	79421225	79421226	BP-79421225	20	+	7.79e-13	PP-79420986	chr13_Comp_856	1	2	1
chr13	112868715	112868716	BP-112868715	7	+	0.0267565	PP-112868487	chr13_Comp_858	1	2	1
chr13	112868733	112868734	BN-112868733	9	-	0.00273769	PN-112868661	chr13_Comp_858	1	2	1
chr13	112868720	112868721	BN-112868720	12	-	2.52e-05	PN-112868661	chr13_Comp_858	1	2	1
chr13	50690990	50690991	BP-50690990	9	+	0.00136465	PP-50690808	chr13_Comp_859	1	2	1
chr13	50691019	50691020	BN-50691019	7	-	0.0199552	PN-50691004	chr13_Comp_859	1	2	1
chr13	50691006	50691007	BN-50691006	10	-	0.000242195	PN-50691004	chr13_Comp_859	1	2	1
chr13	22287259	22287260	BN-22287259	65	-	6.46e-56	PN-22287244	chr13_Comp_861	1	2	1
chr13	22287251	22287252	BP-22287251	22	+	1.34e-10	PP-22286912	chr13_Comp_861	1	2	1
chr13	22287273	22287274	BN-22287273	18	-	4.28e-07	PN-22287244	chr13_Comp_861	1	2	1
chr13	32367483	32367484	BN-32367483	8	-	0.0094321	PN-32367389	chr13_Comp_863	1	2	1
chr13	32367480	32367481	BP-32367480	17	+	9.71e-10	PP-32367142	chr13_Comp_863	1	2	1
chr13	32367492	32367493	BN-32367492	11	-	0.00011061	PN-32367389	chr13_Comp_863	1	2	1
chr13	41196399	41196400	BN-41196399	11	-	6.73e-05	PN-41196402	chr13_Comp_864	1	2	1
chr13	41196389	41196390	BP-41196389	10	+	0.000158495	PP-41196136	chr13_Comp_864	1	2	1
chr13	41196404	41196405	BN-41196404	7	-	0.0250035	PN-41196402	chr13_Comp_864	1	2	1
chr13	104873941	104873942	BN-104873941	9	-	0.00204231	PN-104873963	chr13_Comp_865	1	2	1
chr13	104873935	104873936	BP-104873935	8	+	0.00936889	PP-104873621	chr13_Comp_865	1	2	1
chr13	104873952	104873953	BN-104873952	8	-	0.00825703	PN-104873963	chr13_Comp_865	1	2	1
chr13	89354853	89354854	BP-89354853	121	+	1.89e-105	PP-89354460	chr13_Comp_870	1	2	1
chr13	89354878	89354879	BN-89354878	34	-	1.12e-13	PN-89354780	chr13_Comp_870	1	2	1
chr13	89354868	89354869	BN-89354868	55	-	1.74e-31	PN-89354780	chr13_Comp_870	1	2	1
chr13	101095756	101095757	BN-101095756	15	-	4e-07	PN-101095759	chr13_Comp_872	1	2	1
chr13	101095761	101095762	BN-101095761	8	-	0.0190247	PN-101095759	chr13_Comp_872	1	2	1
chr13	101095751	101095752	BP-101095751	10	+	0.000540215	PP-101095443	chr13_Comp_872	1	2	1
chr13	35754248	35754249	BP-35754248	41	+	1.22e-32	PP-35753673	chr13_Comp_873	1	2	1
[truncated: 54,519 more rows]

## Sheet: GAT2_border_DHT
GATA2_border	Border_Start	Border_end	Border_ID	Depth	Strand	Chernoff	Peak_ID	Comp_ID	Plus_border	Negtive_border	Backbone
chr10	29512462	29512463	BP-29512462	8	+	0.00426333	PP-29512169	chr10_Comp_848	2	1	1
chr10	29512469	29512470	BP-29512469	8	+	0.00426333	PP-29512169	chr10_Comp_848	2	1	1
chr10	29512481	29512482	BN-29512481	12	-	6.73869e-06	PN-29512496	chr10_Comp_848	2	1	1
chr10	22016917	22016918	BP-22016917	12	+	0.00233024	PP-22016518	chr10_Comp_858	2	1	1
chr10	22016929	22016930	BP-22016929	11	+	0.00745398	PP-22016518	chr10_Comp_858	2	1	1
chr10	22016932	22016933	BN-22016932	17	-	3.63877e-07	PN-22016771	chr10_Comp_858	2	1	1
chr10	58500808	58500809	BN-58500808	13	-	5.49225e-06	PN-58500808	chr10_Comp_863	2	1	1
chr10	58500800	58500801	BP-58500800	20	+	1.46085e-11	PP-58500614	chr10_Comp_863	2	1	1
chr10	58500789	58500790	BP-58500789	8	+	0.0169464	PP-58500614	chr10_Comp_863	2	1	1
chr10	89407953	89407954	BN-89407953	7	-	0.048852	PN-89407946	chr10_Comp_864	2	1	1
chr10	89407944	89407945	BP-89407944	15	+	4.7344e-07	PP-89407676	chr10_Comp_864	2	1	1
chr10	89407957	89407958	BP-89407957	15	+	4.7344e-07	PP-89407676	chr10_Comp_864	2	1	1
chr10	125587144	125587145	BN-125587144	8	-	0.0315695	PN-125587158	chr10_Comp_866	2	1	1
chr10	125587135	125587136	BP-125587135	16	+	1.89904e-07	PP-125586815	chr10_Comp_866	2	1	1
chr10	125587143	125587144	BP-125587143	8	+	0.0298245	PP-125586815	chr10_Comp_866	2	1	1
chr10	31275059	31275060	BN-31275059	13	-	1.14597e-06	PN-31275042	chr10_Comp_867	2	1	1
chr10	31275043	31275044	BP-31275043	10	+	0.000375499	PP-31274876	chr10_Comp_867	2	1	1
chr10	31275037	31275038	BP-31275037	9	+	0.00173708	PP-31274876	chr10_Comp_867	2	1	1
chr10	79731135	79731136	BN-79731135	25	-	6.12016e-16	PN-79731127	chr10_Comp_870	2	1	1
chr10	79731109	79731110	BP-79731109	11	+	0.000416142	PP-79730864	chr10_Comp_870	2	1	1
chr10	79731126	79731127	BP-79731126	10	+	0.00174443	PP-79730864	chr10_Comp_870	2	1	1
chr10	96953831	96953832	BP-96953831	7	+	0.0217234	PP-96953592	chr10_Comp_873	2	1	1
chr10	96953810	96953811	BP-96953810	9	+	0.00133253	PP-96953592	chr10_Comp_873	2	1	1
chr10	96953839	96953840	BN-96953839	9	-	0.00066066	PN-96953832	chr10_Comp_873	2	1	1
chr10	130219150	130219151	BP-130219150	12	+	0.000476797	PP-130218924	chr10_Comp_875	2	1	1
chr10	130219138	130219139	BP-130219138	10	+	0.00641092	PP-130218924	chr10_Comp_875	2	1	1
chr10	130219159	130219160	BN-130219159	7	-	0.0219118	PN-130219148	chr10_Comp_875	2	1	1
chr10	68324994	68324995	BP-68324994	10	+	0.00333569	PP-68324553	chr10_Comp_878	2	1	1
chr10	68325003	68325004	BN-68325003	14	-	1.07671e-05	PN-68324911	chr10_Comp_878	2	1	1
chr10	68324985	68324986	BP-68324985	22	+	2.7693e-12	PP-68324553	chr10_Comp_878	2	1	1
chr10	52576145	52576146	BP-52576145	14	+	0.000619803	PP-52575782	chr10_Comp_880	2	1	1
chr10	52576127	52576128	BP-52576127	13	+	0.00205959	PP-52575782	chr10_Comp_880	2	1	1
chr10	52576147	52576148	BN-52576147	18	-	1.39238e-07	PN-52576108	chr10_Comp_880	2	1	1
chr10	62240906	62240907	BP-62240906	7	+	0.0339789	PP-62240648	chr10_Comp_881	2	1	1
chr10	62240909	62240910	BN-62240909	9	-	0.00221302	PN-62240848	chr10_Comp_881	2	1	1
chr10	62240898	62240899	BP-62240898	12	+	2.20963e-05	PP-62240648	chr10_Comp_881	2	1	1
chr10	85644209	85644210	BN-85644209	15	-	2.06966e-07	PN-85644035	chr10_Comp_883	2	1	1
chr10	85644189	85644190	BP-85644189	12	+	0.000335624	PP-85643851	chr10_Comp_883	2	1	1
chr10	85644175	85644176	BP-85644175	10	+	0.00487634	PP-85643851	chr10_Comp_883	2	1	1
chr10	131880199	131880200	BP-131880199	10	+	0.00290279	PP-131880073	chr10_Comp_884	2	1	1
chr10	131880232	131880233	BN-131880232	10	-	0.00197297	PN-131880349	chr10_Comp_884	2	1	1
chr10	131880220	131880221	BP-131880220	15	+	1.36538e-06	PP-131880073	chr10_Comp_884	2	1	1
chr10	21196112	21196113	BP-21196112	8	+	0.00940201	PP-21195807	chr10_Comp_887	2	1	1
chr10	21196119	21196120	BN-21196119	12	-	3.60202e-06	PN-21196154	chr10_Comp_887	2	1	1
chr10	21196091	21196092	BP-21196091	11	+	0.000110077	PP-21195807	chr10_Comp_887	2	1	1
chr10	59430288	59430289	BP-59430288	9	+	0.000886952	PP-59430022	chr10_Comp_889	2	1	1
chr10	59430314	59430315	BN-59430314	8	-	0.00627991	PN-59430266	chr10_Comp_889	2	1	1
chr10	59430298	59430299	BP-59430298	7	+	0.0162215	PP-59430022	chr10_Comp_889	2	1	1
chr10	44273862	44273863	BN-44273862	14	-	3.02879e-06	PN-44273706	chr10_Comp_897	2	1	1
chr10	44273841	44273842	BP-44273841	13	+	3.73231e-05	PP-44273469	chr10_Comp_897	2	1	1
chr10	44273831	44273832	BP-44273831	11	+	0.000744704	PP-44273469	chr10_Comp_897	2	1	1
chr10	80247752	80247753	BN-80247752	8	-	0.0026352	PN-80247794	chr10_Comp_898	2	1	1
chr10	80247741	80247742	BP-80247741	10	+	0.000727257	PP-80247581	chr10_Comp_898	2	1	1
chr10	80247747	80247748	BP-80247747	14	+	8.88056e-07	PP-80247581	chr10_Comp_898	2	1	1
chr10	93010147	93010148	BP-93010147	13	+	2.33948e-05	PP-93009945	chr10_Comp_900	2	1	1
chr10	93010163	93010164	BN-93010163	33	-	3.74487e-24	PN-93010182	chr10_Comp_900	2	1	1
chr10	93010157	93010158	BP-93010157	17	+	2.025e-08	PP-93009945	chr10_Comp_900	2	1	1
chr10	124874769	124874770	BN-124874769	33	-	5.07545e-21	PN-124874745	chr10_Comp_902	2	1	1
chr10	124874761	124874762	BP-124874761	31	+	7.96032e-19	PP-124874424	chr10_Comp_902	2	1	1
chr10	124874742	124874743	BP-124874742	11	+	0.00398593	PP-124874424	chr10_Comp_902	2	1	1
chr10	63545950	63545951	BP-63545950	19	+	2.63649e-10	PP-63545779	chr10_Comp_903	2	1	1
chr10	63545960	63545961	BP-63545960	11	+	0.000406157	PP-63545779	chr10_Comp_903	2	1	1
chr10	63545974	63545975	BN-63545974	11	-	0.000172406	PN-63545952	chr10_Comp_903	2	1	1
chr10	128248236	128248237	BP-128248236	8	+	0.0234429	PP-128247949	chr10_Comp_905	2	1	1
chr10	128248265	128248266	BN-128248265	19	-	1.71179e-11	PN-128248260	chr10_Comp_905	2	1	1
chr10	128248244	128248245	BP-128248244	16	+	1.04621e-07	PP-128247949	chr10_Comp_905	2	1	1
chr10	117972880	117972881	BP-117972880	9	+	0.0031789	PP-117972607	chr10_Comp_907	2	1	1
chr10	117972885	117972886	BP-117972885	14	+	9.31437e-07	PP-117972607	chr10_Comp_907	2	1	1
chr10	117972897	117972898	BN-117972897	8	-	0.00714761	PN-117972786	chr10_Comp_907	2	1	1
chr10	75335115	75335116	BP-75335115	25	+	9.73512e-17	PP-75334999	chr10_Comp_908	2	1	1
chr10	75335127	75335128	BP-75335127	10	+	0.000940304	PP-75334999	chr10_Comp_908	2	1	1
chr10	75335134	75335135	BN-75335134	19	-	1.44762e-10	PN-75335135	chr10_Comp_908	2	1	1
chr10	24518025	24518026	BP-24518025	7	+	0.0274571	PP-24517720	chr10_Comp_909	2	1	1
chr10	24518031	24518032	BN-24518031	7	-	0.0330879	PN-24518016	chr10_Comp_909	2	1	1
chr10	24518008	24518009	BP-24518008	7	+	0.0274571	PP-24517720	chr10_Comp_909	2	1	1
chr10	83030025	83030026	BP-83030025	41	+	1.79493e-21	PP-83029626	chr10_Comp_916	2	1	1
chr10	83030043	83030044	BN-83030043	60	-	4.42699e-41	PN-83029998	chr10_Comp_916	2	1	1
chr10	83030035	83030036	BP-83030035	144	+	2.64458e-146	PP-83029626	chr10_Comp_916	2	1	1
chr10	84277895	84277896	BP-84277895	8	+	0.011082	PP-84277604	chr10_Comp_919	2	1	1
chr10	84277886	84277887	BP-84277886	7	+	0.037586	PP-84277604	chr10_Comp_919	2	1	1
chr10	84277909	84277910	BN-84277909	8	-	0.0046125	PN-84277912	chr10_Comp_919	2	1	1
chr10	22836020	22836021	BN-22836020	12	-	2.08882e-05	PN-22836034	chr10_Comp_922	2	1	1
chr10	22836011	22836012	BP-22836011	12	+	6.04765e-05	PP-22835792	chr10_Comp_922	2	1	1
chr10	22836001	22836002	BP-22836001	8	+	0.0177427	PP-22835792	chr10_Comp_922	2	1	1
chr10	56210654	56210655	BP-56210654	11	+	0.000136653	PP-56210304	chr10_Comp_924	2	1	1
chr10	56210663	56210664	BN-56210663	13	-	1.61944e-06	PN-56210527	chr10_Comp_924	2	1	1
chr10	56210644	56210645	BP-56210644	7	+	0.0369189	PP-56210304	chr10_Comp_924	2	1	1
chr10	19745377	19745378	BP-19745377	8	+	0.00384681	PP-19745131	chr10_Comp_925	2	1	1
chr10	19745370	19745371	BP-19745370	8	+	0.00384681	PP-19745131	chr10_Comp_925	2	1	1
chr10	19745385	19745386	BN-19745385	8	-	0.00518435	PN-19745419	chr10_Comp_925	2	1	1
chr10	131618807	131618808	BN-131618807	12	-	2.96814e-06	PN-131618763	chr10_Comp_930	2	1	1
chr10	131618824	131618825	BP-131618824	6	+	0.0497026	PP-131618330	chr10_Comp_930	2	1	1
chr10	131618805	131618806	BP-131618805	7	+	0.0138503	PP-131618330	chr10_Comp_930	2	1	1
chr10	54977709	54977710	BP-54977709	22	+	1.71765e-10	PP-54977388	chr10_Comp_931	2	1	1
chr10	54977690	54977691	BP-54977690	13	+	0.000394516	PP-54977388	chr10_Comp_931	2	1	1
chr10	54977719	54977720	BN-54977719	12	-	0.000364037	PN-54977626	chr10_Comp_931	2	1	1
chr10	115902218	115902219	BP-115902218	8	+	0.00512293	PP-115901716	chr10_Comp_935	2	1	1
chr10	115902205	115902206	BP-115902205	8	+	0.00512293	PP-115901716	chr10_Comp_935	2	1	1
chr10	115902224	115902225	BN-115902224	7	-	0.0208136	PN-115902217	chr10_Comp_935	2	1	1
chr10	68681695	68681696	BP-68681695	18	+	3.60432e-08	PP-68681485	chr10_Comp_936	2	1	1
chr10	68681714	68681715	BN-68681714	10	-	0.00370833	PN-68681822	chr10_Comp_936	2	1	1
chr10	68681702	68681703	BP-68681702	30	+	6.52247e-19	PP-68681485	chr10_Comp_936	2	1	1
chr10	117829684	117829685	BP-117829684	7	+	0.0250707	PP-117829422	chr10_Comp_942	2	1	1
chr10	117829692	117829693	BP-117829692	10	+	0.000348821	PP-117829422	chr10_Comp_942	2	1	1
chr10	117829713	117829714	BN-117829713	8	-	0.00392511	PN-117829712	chr10_Comp_942	2	1	1
chr10	116415162	116415163	BP-116415162	10	+	0.000797705	PP-116414895	chr10_Comp_944	2	1	1
chr10	116415181	116415182	BP-116415181	27	+	4.53288e-19	PP-116414895	chr10_Comp_944	2	1	1
chr10	116415190	116415191	BN-116415190	7	-	0.0166373	PN-116415189	chr10_Comp_944	2	1	1
chr10	4970020	4970021	BP-4970020	8	+	0.00459228	PP-4969744	chr10_Comp_946	2	1	1
chr10	4970040	4970041	BN-4970040	6	-	0.032196	PN-4970061	chr10_Comp_946	2	1	1
chr10	4970014	4970015	BP-4970014	8	+	0.00459228	PP-4969744	chr10_Comp_946	2	1	1
chr10	106099982	106099983	BN-106099982	6	-	0.0378046	PN-106100013	chr10_Comp_949	2	1	1
chr10	106099946	106099947	BP-106099946	7	+	0.0236551	PP-106099809	chr10_Comp_949	2	1	1
chr10	106099966	106099967	BP-106099966	7	+	0.0236551	PP-106099809	chr10_Comp_949	2	1	1
chr10	117326757	117326758	BP-117326757	7	+	0.033909	PP-117326239	chr10_Comp_950	2	1	1
chr10	117326763	117326764	BN-117326763	11	-	9.56087e-05	PN-117326729	chr10_Comp_950	2	1	1
chr10	117326747	117326748	BP-117326747	7	+	0.033909	PP-117326239	chr10_Comp_950	2	1	1
chr10	119072123	119072124	BP-119072123	9	+	0.000745995	PP-119071672	chr10_Comp_956	2	1	1
chr10	119072132	119072133	BP-119072132	7	+	0.0143196	PP-119071672	chr10_Comp_956	2	1	1
chr10	119072144	119072145	BN-119072144	7	-	0.0127068	PN-119072099	chr10_Comp_956	2	1	1
chr10	94704966	94704967	BP-94704966	73	+	1.45423e-62	PP-94704708	chr10_Comp_959	2	1	1
chr10	94704945	94704946	BP-94704945	19	+	5.19462e-07	PP-94704708	chr10_Comp_959	2	1	1
chr10	94704948	94704949	BN-94704948	12	-	0.00621503	PN-94704976	chr10_Comp_959	2	1	1
chr10	42529423	42529424	BP-42529423	22	+	0.0103157	PP-42529280	chr10_Comp_961	2	1	1
chr10	42529434	42529435	BN-42529434	40	-	1.3873e-13	PN-42529377	chr10_Comp_961	2	1	1
chr10	42529437	42529438	BP-42529437	29	+	2.39092e-05	PP-42529280	chr10_Comp_961	2	1	1
chr10	18391897	18391898	BN-18391897	6	-	0.0481528	PN-18391900	chr10_Comp_963	2	1	1
chr10	18391883	18391884	BP-18391883	7	+	0.0216224	PP-18391616	chr10_Comp_963	2	1	1
chr10	18391878	18391879	BP-18391878	8	+	0.00569628	PP-18391616	chr10_Comp_963	2	1	1
chr10	118430976	118430977	BP-118430976	9	+	0.00635799	PP-118430681	chr10_Comp_965	2	1	1
chr10	118430976	118430977	BN-118430976	15	-	1.24377e-07	PN-118430971	chr10_Comp_965	2	1	1
chr10	118430970	118430971	BP-118430970	14	+	3.14043e-06	PP-118430681	chr10_Comp_965	2	1	1
chr10	59555481	59555482	BP-59555481	8	+	0.00956349	PP-59555259	chr10_Comp_966	2	1	1
chr10	59555501	59555502	BN-59555501	10	-	0.000459623	PN-59555509	chr10_Comp_966	2	1	1
chr10	59555490	59555491	BP-59555490	8	+	0.00956349	PP-59555259	chr10_Comp_966	2	1	1
chr10	93184940	93184941	BN-93184940	78	-	1.20966e-53	PN-93184794	chr10_Comp_972	2	1	1
chr10	93184925	93184926	BP-93184925	31	+	2.65685e-12	PP-93184350	chr10_Comp_972	2	1	1
chr10	93184933	93184934	BP-93184933	45	+	1.13697e-23	PP-93184350	chr10_Comp_972	2	1	1
chr10	91654950	91654951	BP-91654950	10	+	0.00046026	PP-91654742	chr10_Comp_973	2	1	1
chr10	91654981	91654982	BN-91654981	28	-	7.03551e-20	PN-91654955	chr10_Comp_973	2	1	1
chr10	91654963	91654964	BP-91654963	12	+	1.69184e-05	PP-91654742	chr10_Comp_973	2	1	1
chr10	123387478	123387479	BP-123387478	14	+	2.73928e-06	PP-123387168	chr10_Comp_974	2	1	1
chr10	123387465	123387466	BP-123387465	13	+	1.50334e-05	PP-123387168	chr10_Comp_974	2	1	1
chr10	123387486	123387487	BN-123387486	13	-	5.23724e-06	PN-123387475	chr10_Comp_974	2	1	1
chr10	34217470	34217471	BP-34217470	11	+	2.50422e-05	PP-34217250	chr10_Comp_976	2	1	1
chr10	34217488	34217489	BN-34217488	7	-	0.0176945	PN-34217482	chr10_Comp_976	2	1	1
chr10	34217454	34217455	BP-34217454	10	+	0.000144188	PP-34217250	chr10_Comp_976	2	1	1
chr10	24317014	24317015	BP-24317014	9	+	0.00196671	PP-24316858	chr10_Comp_980	2	1	1
chr10	24316996	24316997	BP-24316996	7	+	0.0286723	PP-24316858	chr10_Comp_980	2	1	1
chr10	24317022	24317023	BN-24317022	10	-	0.000139029	PN-24316995	chr10_Comp_980	2	1	1
chr10	123667428	123667429	BP-123667428	7	+	0.0376553	PP-123667283	chr10_Comp_983	2	1	1
chr10	123667412	123667413	BP-123667412	10	+	0.000672794	PP-123667283	chr10_Comp_983	2	1	1
chr10	123667439	123667440	BN-123667439	7	-	0.0409723	PN-123667443	chr10_Comp_983	2	1	1
chr10	63167635	63167636	BN-63167635	29	-	4.84222e-23	PN-63167669	chr10_Comp_986	2	1	1
chr10	63167607	63167608	BP-63167607	11	+	3.2711e-05	PP-63167381	chr10_Comp_986	2	1	1
chr10	63167624	63167625	BP-63167624	8	+	0.00418861	PP-63167381	chr10_Comp_986	2	1	1
chr10	7536744	7536745	BN-7536744	25	-	2.59588e-16	PN-7536730	chr10_Comp_989	2	1	1
chr10	7536733	7536734	BP-7536733	15	+	5.33689e-07	PP-7536265	chr10_Comp_989	2	1	1
chr10	7536725	7536726	BP-7536725	31	+	2.59979e-22	PP-7536265	chr10_Comp_989	2	1	1
chr10	32977342	32977343	BP-32977342	21	+	6.46091e-10	PP-32977192	chr10_Comp_997	2	1	1
chr10	32977364	32977365	BN-32977364	8	-	0.0163522	PN-32977375	chr10_Comp_997	2	1	1
chr10	32977356	32977357	BP-32977356	71	+	6.0404e-66	PP-32977192	chr10_Comp_997	2	1	1
chr10	5919369	5919370	BP-5919369	16	+	1.08852e-06	PP-5919165	chr10_Comp_999	2	1	1
chr10	5919369	5919370	BN-5919369	8	-	0.0229832	PN-5919421	chr10_Comp_999	2	1	1
chr10	5919356	5919357	BP-5919356	15	+	5.60017e-06	PP-5919165	chr10_Comp_999	2	1	1
chr10	16501215	16501216	BP-16501215	13	+	1.18856e-05	PP-16500912	chr10_Comp_1002	2	1	1
chr10	16501205	16501206	BP-16501205	13	+	1.18856e-05	PP-16500912	chr10_Comp_1002	2	1	1
chr10	16501226	16501227	BN-16501226	18	-	1.94737e-09	PN-16501232	chr10_Comp_1002	2	1	1
chr10	118611945	118611946	BP-118611945	7	+	0.0335686	PP-118611714	chr10_Comp_1004	2	1	1
chr10	118611951	118611952	BP-118611951	13	+	3.72334e-06	PP-118611714	chr10_Comp_1004	2	1	1
chr10	118611969	118611970	BN-118611969	10	-	0.000696722	PN-118611979	chr10_Comp_1004	2	1	1
chr10	454541	454542	BP-454541	14	+	6.19675e-06	PP-454177	chr10_Comp_1005	2	1	1
chr10	454567	454568	BN-454567	63	-	2.39413e-58	PN-454568	chr10_Comp_1005	2	1	1
chr10	454547	454548	BP-454547	20	+	8.98999e-11	PP-454177	chr10_Comp_1005	2	1	1
chr10	31768897	31768898	BN-31768897	7	-	0.0167372	PN-31768936	chr10_Comp_1007	2	1	1
chr10	31768889	31768890	BP-31768889	7	+	0.0159499	PP-31768714	chr10_Comp_1007	2	1	1
chr10	31768877	31768878	BP-31768877	8	+	0.00395775	PP-31768714	chr10_Comp_1007	2	1	1
chr10	65471968	65471969	BP-65471968	50	+	2.09813e-29	PP-65471665	chr10_Comp_1010	2	1	1
chr10	65471989	65471990	BN-65471989	41	-	1.37419e-15	PN-65471981	chr10_Comp_1010	2	1	1
chr10	65471960	65471961	BP-65471960	33	+	1.65359e-14	PP-65471665	chr10_Comp_1010	2	1	1
chr10	25303873	25303874	BN-25303873	37	-	8.66954e-29	PN-25303871	chr10_Comp_1012	2	1	1
chr10	25303862	25303863	BP-25303862	20	+	8.1047e-12	PP-25303614	chr10_Comp_1012	2	1	1
chr10	25303851	25303852	BP-25303851	13	+	7.46182e-06	PP-25303614	chr10_Comp_1012	2	1	1
chr10	15905890	15905891	BP-15905890	22	+	3.49037e-13	PP-15905670	chr10_Comp_1013	2	1	1
chr10	15905900	15905901	BN-15905900	13	-	4.64945e-05	PN-15905942	chr10_Comp_1013	2	1	1
chr10	15905879	15905880	BP-15905879	14	+	2.70923e-06	PP-15905670	chr10_Comp_1013	2	1	1
chr10	72929346	72929347	BP-72929346	13	+	3.35731e-06	PP-72929152	chr10_Comp_1015	2	1	1
chr10	72929341	72929342	BP-72929341	9	+	0.00230101	PP-72929152	chr10_Comp_1015	2	1	1
chr10	72929362	72929363	BN-72929362	9	-	0.000932009	PN-72929388	chr10_Comp_1015	2	1	1
chr10	13899797	13899798	BN-13899797	73	-	2.3538e-72	PN-13899764	chr10_Comp_1016	2	1	1
chr10	13899758	13899759	BP-13899758	18	+	8.84003e-08	PP-13899373	chr10_Comp_1016	2	1	1
chr10	13899780	13899781	BP-13899780	13	+	0.000226852	PP-13899373	chr10_Comp_1016	2	1	1
chr10	44034062	44034063	BP-44034062	9	+	0.0027823	PP-44033747	chr10_Comp_1017	2	1	1
chr10	44034090	44034091	BN-44034090	16	-	2.19539e-09	PN-44034041	chr10_Comp_1017	2	1	1
chr10	44034068	44034069	BP-44034068	15	+	1.12043e-07	PP-44033747	chr10_Comp_1017	2	1	1
chr10	32954130	32954131	BP-32954130	9	+	0.00333757	PP-32953905	chr10_Comp_1020	2	1	1
chr10	32954137	32954138	BP-32954137	7	+	0.0416739	PP-32953905	chr10_Comp_1020	2	1	1
chr10	32954153	32954154	BN-32954153	10	-	0.000595281	PN-32954148	chr10_Comp_1020	2	1	1
chr10	120216452	120216453	BP-120216452	9	+	0.00501259	PP-120216322	chr10_Comp_1023	2	1	1
chr10	120216460	120216461	BN-120216460	12	-	1.87273e-05	PN-120216494	chr10_Comp_1023	2	1	1
chr10	120216430	120216431	BP-120216430	10	+	0.00126692	PP-120216322	chr10_Comp_1023	2	1	1
chr10	24497281	24497282	BP-24497281	7	+	0.018702	PP-24496705	chr10_Comp_1024	2	1	1
chr10	24497302	24497303	BN-24497302	7	-	0.0213304	PN-24497364	chr10_Comp_1024	2	1	1
chr10	24497262	24497263	BP-24497262	10	+	0.000218438	PP-24496705	chr10_Comp_1024	2	1	1
chr10	35081734	35081735	BN-35081734	13	-	2.52604e-06	PN-35081759	chr10_Comp_1026	2	1	1
chr10	35081716	35081717	BP-35081716	9	+	0.00361182	PP-35081470	chr10_Comp_1026	2	1	1
chr10	35081727	35081728	BP-35081727	14	+	1.16347e-06	PP-35081470	chr10_Comp_1026	2	1	1
chr10	22871946	22871947	BP-22871946	9	+	0.00482022	PP-22871679	chr10_Comp_1029	2	1	1
chr10	22871970	22871971	BN-22871970	14	-	2.04974e-06	PN-22871947	chr10_Comp_1029	2	1	1
chr10	22871953	22871954	BP-22871953	15	+	3.17308e-07	PP-22871679	chr10_Comp_1029	2	1	1
chr10	22871909	22871910	BP-22871909	11	+	0.000275294	PP-22871679	chr10_Comp_1031	2	1	1
chr10	22871915	22871916	BP-22871915	11	+	0.000275294	PP-22871679	chr10_Comp_1031	2	1	1
chr10	22871934	22871935	BN-22871934	8	-	0.0176781	PN-22871947	chr10_Comp_1031	2	1	1
chr10	24738743	24738744	BN-24738743	9	-	0.000902661	PN-24738689	chr10_Comp_1033	2	1	1
chr10	24738725	24738726	BP-24738725	18	+	1.45219e-10	PP-24737943	chr10_Comp_1033	2	1	1
chr10	24738720	24738721	BP-24738720	7	+	0.0304654	PP-24737943	chr10_Comp_1033	2	1	1
chr10	74521720	74521721	BN-74521720	6	-	0.0464341	PN-74521729	chr10_Comp_1037	2	1	1
chr10	74521713	74521714	BP-74521713	8	+	0.00401596	PP-74521482	chr10_Comp_1037	2	1	1
chr10	74521704	74521705	BP-74521704	7	+	0.016146	PP-74521482	chr10_Comp_1037	2	1	1
chr10	124318979	124318980	BP-124318979	8	+	0.00946716	PP-124318763	chr10_Comp_1038	2	1	1
chr10	124319011	124319012	BN-124319011	20	-	5.83922e-13	PN-124319013	chr10_Comp_1038	2	1	1
chr10	124318990	124318991	BP-124318990	14	+	5.70656e-07	PP-124318763	chr10_Comp_1038	2	1	1
chr10	98646474	98646475	BP-98646474	8	+	0.00587031	PP-98646216	chr10_Comp_1042	2	1	1
chr10	98646479	98646480	BP-98646479	9	+	0.00137116	PP-98646216	chr10_Comp_1042	2	1	1
chr10	98646483	98646484	BN-98646483	13	-	2.32027e-06	PN-98646496	chr10_Comp_1042	2	1	1
chr10	32666438	32666439	BN-32666438	7	-	0.027779	PN-32666514	chr10_Comp_1043	2	1	1
chr10	32666409	32666410	BP-32666409	7	+	0.0197083	PP-32666162	chr10_Comp_1043	2	1	1
chr10	32666416	32666417	BP-32666416	8	+	0.00509747	PP-32666162	chr10_Comp_1043	2	1	1
chr10	69019107	69019108	BP-69019107	31	+	8.47357e-15	PP-69018654	chr10_Comp_1045	2	1	1
chr10	69019094	69019095	BP-69019094	25	+	3.93975e-10	PP-69018654	chr10_Comp_1045	2	1	1
chr10	69019109	69019110	BN-69019109	41	-	1.84786e-24	PN-69018911	chr10_Comp_1045	2	1	1
chr10	62287592	62287593	BP-62287592	9	+	0.00140249	PP-62287310	chr10_Comp_1046	2	1	1
chr10	62287580	62287581	BP-62287580	12	+	9.65559e-06	PP-62287310	chr10_Comp_1046	2	1	1
chr10	62287599	62287600	BN-62287599	7	-	0.0223545	PN-62287581	chr10_Comp_1046	2	1	1
chr10	131106662	131106663	BN-131106662	11	-	0.000204148	PN-131106639	chr10_Comp_1048	2	1	1
chr10	131106640	131106641	BP-131106640	34	+	2.89727e-24	PP-131106387	chr10_Comp_1048	2	1	1
chr10	131106652	131106653	BP-131106652	13	+	4.88885e-05	PP-131106387	chr10_Comp_1048	2	1	1
chr10	30976720	30976721	BP-30976720	107	+	7.09275e-85	PP-30976464	chr10_Comp_1052	2	1	1
chr10	30976713	30976714	BP-30976713	199	+	2.73224e-208	PP-30976464	chr10_Comp_1052	2	1	1
chr10	30976742	30976743	BN-30976742	353	-	0	PN-30976718	chr10_Comp_1052	2	1	1
chr10	23268165	23268166	BP-23268165	9	+	0.00223605	PP-23268055	chr10_Comp_1053	2	1	1
chr10	23268183	23268184	BN-23268183	7	-	0.0205788	PN-23268212	chr10_Comp_1053	2	1	1
chr10	23268174	23268175	BP-23268174	14	+	5.06121e-07	PP-23268055	chr10_Comp_1053	2	1	1
chr10	72576463	72576464	BN-72576463	43	-	2.07997e-35	PN-72576422	chr10_Comp_1058	2	1	1
chr10	72576456	72576457	BP-72576456	16	+	2.67373e-08	PP-72576141	chr10_Comp_1058	2	1	1
chr10	72576448	72576449	BP-72576448	7	+	0.0438862	PP-72576141	chr10_Comp_1058	2	1	1
chr10	104890840	104890841	BN-104890840	13	-	1.40996e-06	PN-104890872	chr10_Comp_1063	2	1	1
chr10	104890820	104890821	BP-104890820	14	+	1.92423e-06	PP-104890538	chr10_Comp_1063	2	1	1
chr10	104890837	104890838	BP-104890837	9	+	0.00481474	PP-104890538	chr10_Comp_1063	2	1	1
chr10	27723451	27723452	BP-27723451	23	+	1.21621e-15	PP-27723206	chr10_Comp_1064	2	1	1
chr10	27723474	27723475	BN-27723474	11	-	0.000241315	PN-27723479	chr10_Comp_1064	2	1	1
chr10	27723464	27723465	BP-27723464	7	+	0.0280797	PP-27723206	chr10_Comp_1064	2	1	1
chr10	63054433	63054434	BN-63054433	13	-	5.32425e-05	PN-63054390	chr10_Comp_1067	2	1	1
chr10	63054411	63054412	BP-63054411	12	+	0.000137659	PP-63054222	chr10_Comp_1067	2	1	1
chr10	63054428	63054429	BP-63054428	17	+	2.70412e-08	PP-63054222	chr10_Comp_1067	2	1	1
chr10	77874461	77874462	BP-77874461	10	+	0.00042345	PP-77874293	chr10_Comp_1071	2	1	1
chr10	77874439	77874440	BP-77874439	7	+	0.0282851	PP-77874293	chr10_Comp_1071	2	1	1
chr10	77874467	77874468	BN-77874467	7	-	0.033832	PN-77874474	chr10_Comp_1071	2	1	1
chr10	126379726	126379727	BP-126379726	7	+	0.0256507	PP-126379516	chr10_Comp_1072	2	1	1
chr10	126379731	126379732	BN-126379731	10	-	0.000531546	PN-126379760	chr10_Comp_1072	2	1	1
chr10	126379709	126379710	BP-126379709	10	+	0.000361859	PP-126379516	chr10_Comp_1072	2	1	1
chr10	61442685	61442686	BN-61442685	11	-	3.4799e-05	PN-61442702	chr10_Comp_1075	2	1	1
chr10	61442679	61442680	BP-61442679	8	+	0.00508305	PP-61442379	chr10_Comp_1075	2	1	1
chr10	61442663	61442664	BP-61442663	8	+	0.00508305	PP-61442379	chr10_Comp_1075	2	1	1
chr10	131420279	131420280	BN-131420279	12	-	0.000136952	PN-131420314	chr10_Comp_1076	2	1	1
chr10	131420270	131420271	BP-131420270	20	+	1.57253e-11	PP-131420084	chr10_Comp_1076	2	1	1
chr10	131420250	131420251	BP-131420250	31	+	8.42217e-23	PP-131420084	chr10_Comp_1076	2	1	1
chr10	49545917	49545918	BN-49545917	42	-	4.48687e-30	PN-49545941	chr10_Comp_1077	2	1	1
chr10	49545888	49545889	BP-49545888	25	+	2.36564e-12	PP-49545622	chr10_Comp_1077	2	1	1
chr10	49545908	49545909	BP-49545908	24	+	1.589e-11	PP-49545622	chr10_Comp_1077	2	1	1
chr10	3790438	3790439	BP-3790438	13	+	7.18472e-05	PP-3790112	chr10_Comp_1078	2	1	1
chr10	3790461	3790462	BN-3790461	50	-	1.36655e-41	PN-3790376	chr10_Comp_1078	2	1	1
chr10	3790449	3790450	BP-3790449	8	+	0.0456115	PP-3790112	chr10_Comp_1078	2	1	1
chr10	112008233	112008234	BP-112008233	9	+	0.00407281	PP-112008088	chr10_Comp_1080	2	1	1
chr10	112008261	112008262	BN-112008261	15	-	9.4385e-09	PN-112008276	chr10_Comp_1080	2	1	1
chr10	112008242	112008243	BP-112008242	8	+	0.0148743	PP-112008088	chr10_Comp_1080	2	1	1
chr10	103746644	103746645	BP-103746644	14	+	6.16304e-07	PP-103746328	chr10_Comp_1081	2	1	1
chr10	103746654	103746655	BP-103746654	9	+	0.00250575	PP-103746328	chr10_Comp_1081	2	1	1
chr10	103746666	103746667	BN-103746666	11	-	8.82138e-05	PN-103746674	chr10_Comp_1081	2	1	1
chr10	73609944	73609945	BP-73609944	36	+	4.74903e-24	PP-73609646	chr10_Comp_1082	2	1	1
chr10	73609962	73609963	BN-73609962	14	-	1.28179e-06	PN-73609983	chr10_Comp_1082	2	1	1
chr10	73609951	73609952	BP-73609951	16	+	3.03334e-06	PP-73609646	chr10_Comp_1082	2	1	1
chr10	82079261	82079262	BN-82079261	7	-	0.0496262	PN-82079226	chr10_Comp_1087	2	1	1
chr10	82079254	82079255	BP-82079254	8	+	0.00603203	PP-82078977	chr10_Comp_1087	2	1	1
chr10	82079240	82079241	BP-82079240	9	+	0.00141532	PP-82078977	chr10_Comp_1087	2	1	1
chr10	30478039	30478040	BP-30478039	15	+	3.96823e-07	PP-30477827	chr10_Comp_1098	2	1	1
chr10	30478024	30478025	BP-30478024	8	+	0.0189552	PP-30477827	chr10_Comp_1098	2	1	1
chr10	30478051	30478052	BN-30478051	11	-	8.15733e-05	PN-30478011	chr10_Comp_1098	2	1	1
chr10	49909845	49909846	BP-49909845	9	+	0.00633159	PP-49909476	chr10_Comp_1099	2	1	1
chr10	49909866	49909867	BN-49909866	9	-	0.00264001	PN-49909860	chr10_Comp_1099	2	1	1
chr10	49909850	49909851	BP-49909850	21	+	3.82676e-12	PP-49909476	chr10_Comp_1099	2	1	1
chr10	7998531	7998532	BP-7998531	6	+	0.0468318	PP-7998429	chr10_Comp_1101	2	1	1
chr10	7998543	7998544	BP-7998543	6	+	0.0468318	PP-7998429	chr10_Comp_1101	2	1	1
chr10	7998550	7998551	BN-7998550	6	-	0.0388924	PN-7998464	chr10_Comp_1101	2	1	1
chr10	92495901	92495902	BN-92495901	34	-	8.92391e-23	PN-92495835	chr10_Comp_1103	2	1	1
chr10	92495880	92495881	BP-92495880	10	+	0.0175783	PP-92495605	chr10_Comp_1103	2	1	1
chr10	92495891	92495892	BP-92495891	17	+	1.43175e-06	PP-92495605	chr10_Comp_1103	2	1	1
chr10	14235013	14235014	BP-14235013	15	+	4.0091e-08	PP-14234818	chr10_Comp_1104	2	1	1
chr10	14235024	14235025	BP-14235024	9	+	0.00160647	PP-14234818	chr10_Comp_1104	2	1	1
chr10	14235046	14235047	BN-14235046	7	-	0.0224186	PN-14235042	chr10_Comp_1104	2	1	1
chr10	113676024	113676025	BN-113676024	9	-	0.00498824	PN-113675969	chr10_Comp_1105	2	1	1
chr10	113676002	113676003	BP-113676002	10	+	0.00202608	PP-113675765	chr10_Comp_1105	2	1	1
chr10	113675984	113675985	BP-113675984	15	+	7.47013e-07	PP-113675765	chr10_Comp_1105	2	1	1
chr10	62568035	62568036	BP-62568035	16	+	2.35443e-07	PP-62567734	chr10_Comp_1111	2	1	1
chr10	62568057	62568058	BN-62568057	67	-	1.31027e-58	PN-62568061	chr10_Comp_1111	2	1	1
chr10	62568049	62568050	BP-62568049	20	+	1.1689e-10	PP-62567734	chr10_Comp_1111	2	1	1
chr10	31474981	31474982	BP-31474981	12	+	2.43335e-05	PP-31474786	chr10_Comp_1113	2	1	1
chr10	31474993	31474994	BP-31474993	9	+	0.00267207	PP-31474786	chr10_Comp_1113	2	1	1
chr10	31475008	31475009	BN-31475008	8	-	0.0155751	PN-31474858	chr10_Comp_1113	2	1	1
chr10	113077188	113077189	BP-113077188	18	+	1.32805e-09	PP-113076897	chr10_Comp_1115	2	1	1
chr10	113077196	113077197	BN-113077196	12	-	2.04659e-05	PN-113077194	chr10_Comp_1115	2	1	1
chr10	113077173	113077174	BP-113077173	18	+	1.32805e-09	PP-113076897	chr10_Comp_1115	2	1	1
chr10	93040126	93040127	BP-93040126	9	+	0.00298051	PP-93039890	chr10_Comp_1120	2	1	1
chr10	93040136	93040137	BP-93040136	11	+	0.000147462	PP-93039890	chr10_Comp_1120	2	1	1
chr10	93040147	93040148	BN-93040147	15	-	2.33359e-08	PN-93040155	chr10_Comp_1120	2	1	1
chr10	93957378	93957379	BN-93957378	7	-	0.0314268	PN-93957375	chr10_Comp_1122	2	1	1
chr10	93957375	93957376	BP-93957375	14	+	9.61333e-07	PP-93957103	chr10_Comp_1122	2	1	1
chr10	93957380	93957381	BP-93957380	8	+	0.0122338	PP-93957103	chr10_Comp_1122	2	1	1
chr10	23288110	23288111	BP-23288110	10	+	0.000209944	PP-23287939	chr10_Comp_1123	2	1	1
chr10	23288125	23288126	BN-23288125	10	-	0.00146363	PN-23288115	chr10_Comp_1123	2	1	1
chr10	23288117	23288118	BP-23288117	8	+	0.00464666	PP-23287939	chr10_Comp_1123	2	1	1
chr10	48342291	48342292	BP-48342291	9	+	0.00161638	PP-48341958	chr10_Comp_1128	2	1	1
chr10	48342311	48342312	BN-48342311	7	-	0.0258927	PN-48342317	chr10_Comp_1128	2	1	1
chr10	48342305	48342306	BP-48342305	7	+	0.0249356	PP-48341958	chr10_Comp_1128	2	1	1
chr10	17363522	17363523	BP-17363522	10	+	0.000930525	PP-17363324	chr10_Comp_1133	2	1	1
chr10	17363529	17363530	BN-17363529	16	-	4.87706e-08	PN-17363558	chr10_Comp_1133	2	1	1
chr10	17363506	17363507	BP-17363506	8	+	0.0141269	PP-17363324	chr10_Comp_1133	2	1	1
chr10	105739287	105739288	BN-105739287	8	-	0.00346184	PN-105739364	chr10_Comp_1137	2	1	1
chr10	105739265	105739266	BP-105739265	6	+	0.0358544	PP-105739073	chr10_Comp_1137	2	1	1
chr10	105739277	105739278	BP-105739277	7	+	0.00925366	PP-105739073	chr10_Comp_1137	2	1	1
chr10	63429805	63429806	BN-63429805	6	-	0.0491377	PN-63429933	chr10_Comp_1145	2	1	1
chr10	63429789	63429790	BP-63429789	7	+	0.0192494	PP-63429597	chr10_Comp_1145	2	1	1
chr10	63429776	63429777	BP-63429776	10	+	0.000228697	PP-63429597	chr10_Comp_1145	2	1	1
chr10	19915450	19915451	BN-19915450	7	-	0.0201526	PN-19915453	chr10_Comp_1147	2	1	1
chr10	19915423	19915424	BP-19915423	8	+	0.0121103	PP-19915230	chr10_Comp_1147	2	1	1
chr10	19915429	19915430	BP-19915429	16	+	2.11028e-08	PP-19915230	chr10_Comp_1147	2	1	1
chr10	8863351	8863352	BP-8863351	10	+	0.00232887	PP-8863024	chr10_Comp_1149	2	1	1
chr10	8863366	8863367	BN-8863366	12	-	7.17314e-06	PN-8863374	chr10_Comp_1149	2	1	1
chr10	8863346	8863347	BP-8863346	12	+	0.000130764	PP-8863024	chr10_Comp_1149	2	1	1
chr10	93250030	93250031	BP-93250030	12	+	0.000242673	PP-93249536	chr10_Comp_1157	2	1	1
chr10	93250057	93250058	BN-93250057	11	-	0.000865205	PN-93249951	chr10_Comp_1157	2	1	1
chr10	93250042	93250043	BP-93250042	10	+	0.00378428	PP-93249536	chr10_Comp_1157	2	1	1
chr10	124913243	124913244	BP-124913243	12	+	0.000647718	PP-124912867	chr10_Comp_1160	2	1	1
chr10	124913233	124913234	BP-124913233	31	+	1.30863e-19	PP-124912867	chr10_Comp_1160	2	1	1
chr10	124913252	124913253	BN-124913252	25	-	6.18268e-15	PN-124913248	chr10_Comp_1160	2	1	1
chr10	17485484	17485485	BP-17485484	7	+	0.0245543	PP-17485197	chr10_Comp_1162	2	1	1
chr10	17485508	17485509	BN-17485508	7	-	0.0177591	PN-17485515	chr10_Comp_1162	2	1	1
chr10	17485494	17485495	BP-17485494	11	+	6.50958e-05	PP-17485197	chr10_Comp_1162	2	1	1
chr10	21715243	21715244	BN-21715243	8	-	0.00289363	PN-21715232	chr10_Comp_1163	2	1	1
chr10	21715226	21715227	BP-21715226	7	+	0.0116312	PP-21714998	chr10_Comp_1163	2	1	1
chr10	21715232	21715233	BP-21715232	6	+	0.0431591	PP-21714998	chr10_Comp_1163	2	1	1
chr10	54181646	54181647	BN-54181646	7	-	0.0274295	PN-54181686	chr10_Comp_1166	2	1	1
chr10	54181635	54181636	BP-54181635	10	+	0.000838589	PP-54181468	chr10_Comp_1166	2	1	1
chr10	54181623	54181624	BP-54181623	9	+	0.00350143	PP-54181468	chr10_Comp_1166	2	1	1
chr10	34793813	34793814	BN-34793813	8	-	0.0124556	PN-34793780	chr10_Comp_1168	2	1	1
chr10	34793806	34793807	BP-34793806	12	+	0.000134566	PP-34793369	chr10_Comp_1168	2	1	1
chr10	34793828	34793829	BP-34793828	15	+	9.79472e-07	PP-34793369	chr10_Comp_1168	2	1	1
chr10	128081303	128081304	BN-128081303	10	-	0.000412242	PN-128081312	chr10_Comp_1169	2	1	1
chr10	128081270	128081271	BP-128081270	6	+	0.0497026	PP-128080949	chr10_Comp_1169	2	1	1
chr10	128081281	128081282	BP-128081281	8	+	0.00334414	PP-128080949	chr10_Comp_1169	2	1	1
chr10	61651523	61651524	BP-61651523	10	+	0.000318768	PP-61651303	chr10_Comp_1174	2	1	1
chr10	61651544	61651545	BP-61651544	9	+	0.00150527	PP-61651303	chr10_Comp_1174	2	1	1
chr10	61651552	61651553	BN-61651552	7	-	0.0177493	PN-61651561	chr10_Comp_1174	2	1	1
chr10	63842291	63842292	BP-63842291	8	+	0.00392511	PP-63841950	chr10_Comp_1177	2	1	1
chr10	63842300	63842301	BN-63842300	13	-	6.93519e-07	PN-63842280	chr10_Comp_1177	2	1	1
chr10	63842297	63842298	BP-63842297	7	+	0.0158396	PP-63841950	chr10_Comp_1177	2	1	1
chr10	27372237	27372238	BP-27372237	7	+	0.0368032	PP-27372061	chr10_Comp_1182	2	1	1
chr10	27372249	27372250	BN-27372249	14	-	1.60315e-07	PN-27372159	chr10_Comp_1182	2	1	1
chr10	27372225	27372226	BP-27372225	12	+	2.60006e-05	PP-27372061	chr10_Comp_1182	2	1	1
chr10	31691074	31691075	BN-31691074	13	-	0.000372264	PN-31691117	chr10_Comp_1187	2	1	1
chr10	31691069	31691070	BP-31691069	15	+	4.69316e-05	PP-31690786	chr10_Comp_1187	2	1	1
chr10	31691078	31691079	BP-31691078	30	+	7.6029e-17	PP-31690786	chr10_Comp_1187	2	1	1
chr10	129605303	129605304	BP-129605303	10	+	0.0020212	PP-129605044	chr10_Comp_1190	2	1	1
chr10	129605292	129605293	BP-129605292	34	+	2.69494e-25	PP-129605044	chr10_Comp_1190	2	1	1
chr10	129605313	129605314	BN-129605313	7	-	0.0098192	PN-129605345	chr10_Comp_1190	2	1	1
chr10	112073635	112073636	BP-112073635	7	+	0.0213153	PP-112073438	chr10_Comp_1193	2	1	1
chr10	112073654	112073655	BN-112073654	11	-	4.8293e-05	PN-112073649	chr10_Comp_1193	2	1	1
chr10	112073645	112073646	BP-112073645	9	+	0.00129767	PP-112073438	chr10_Comp_1193	2	1	1
chr10	9920985	9920986	BN-9920985	13	-	9.07112e-06	PN-9921008	chr10_Comp_1194	2	1	1
chr10	9920982	9920983	BP-9920982	8	+	0.0188474	PP-9920777	chr10_Comp_1194	2	1	1
chr10	9920976	9920977	BP-9920976	19	+	1.64007e-10	PP-9920777	chr10_Comp_1194	2	1	1
chr10	53532683	53532684	BN-53532683	10	-	0.000423838	PN-53532687	chr10_Comp_1195	2	1	1
chr10	53532661	53532662	BP-53532661	8	+	0.00714761	PP-53532423	chr10_Comp_1195	2	1	1
chr10	53532673	53532674	BP-53532673	8	+	0.00714761	PP-53532423	chr10_Comp_1195	2	1	1
chr10	94452561	94452562	BP-94452561	18	+	4.26579e-09	PP-94452427	chr10_Comp_1197	2	1	1
chr10	94452569	94452570	BN-94452569	18	-	1.24576e-08	PN-94452558	chr10_Comp_1197	2	1	1
chr10	94452549	94452550	BP-94452549	30	+	1.42866e-20	PP-94452427	chr10_Comp_1197	2	1	1
chr10	20245552	20245553	BP-20245552	9	+	0.000915276	PP-20245246	chr10_Comp_1205	2	1	1
chr10	20245564	20245565	BP-20245564	9	+	0.000915276	PP-20245246	chr10_Comp_1205	2	1	1
chr10	20245575	20245576	BN-20245575	9	-	0.00314743	PN-20245526	chr10_Comp_1205	2	1	1
chr10	66776513	66776514	BP-66776513	7	+	0.0448186	PP-66776332	chr10_Comp_1207	2	1	1
chr10	66776500	66776501	BP-66776500	14	+	1.21445e-06	PP-66776332	chr10_Comp_1207	2	1	1
chr10	66776527	66776528	BN-66776527	7	-	0.00814461	PN-66776509	chr10_Comp_1207	2	1	1
chr10	61561070	61561071	BP-61561070	10	+	0.000445429	PP-61560874	chr10_Comp_1209	2	1	1
chr10	61561077	61561078	BP-61561077	8	+	0.00816826	PP-61560874	chr10_Comp_1209	2	1	1
chr10	61561095	61561096	BN-61561095	8	-	0.00629179	PN-61561066	chr10_Comp_1209	2	1	1
chr10	111392337	111392338	BN-111392337	8	-	0.00781317	PN-111392377	chr10_Comp_1211	2	1	1
chr10	111392317	111392318	BP-111392317	12	+	5.83541e-05	PP-111392128	chr10_Comp_1211	2	1	1
chr10	111392323	111392324	BP-111392323	9	+	0.00489095	PP-111392128	chr10_Comp_1211	2	1	1
chr10	33891521	33891522	BP-33891521	7	+	0.0451808	PP-33891148	chr10_Comp_1214	2	1	1
chr10	33891535	33891536	BP-33891535	8	+	0.0138478	PP-33891148	chr10_Comp_1214	2	1	1
chr10	33891552	33891553	BN-33891552	12	-	5.74244e-05	PN-33891471	chr10_Comp_1214	2	1	1
chr10	78267263	78267264	BP-78267263	8	+	0.015139	PP-78267050	chr10_Comp_1216	2	1	1
chr10	78267275	78267276	BP-78267275	10	+	0.00102178	PP-78267050	chr10_Comp_1216	2	1	1
chr10	78267281	78267282	BN-78267281	9	-	0.00267412	PN-78267292	chr10_Comp_1216	2	1	1
chr10	66410322	66410323	BP-66410322	8	+	0.00682473	PP-66410060	chr10_Comp_1217	2	1	1
chr10	66410331	66410332	BP-66410331	7	+	0.0251366	PP-66410060	chr10_Comp_1217	2	1	1
chr10	66410341	66410342	BN-66410341	7	-	0.025519	PN-66410351	chr10_Comp_1217	2	1	1
chr10	7918885	7918886	BP-7918885	8	+	0.00630994	PP-7918665	chr10_Comp_1223	2	1	1
chr10	7918903	7918904	BN-7918903	6	-	0.0385158	PN-7918896	chr10_Comp_1223	2	1	1
chr10	7918897	7918898	BP-7918897	8	+	0.00630994	PP-7918665	chr10_Comp_1223	2	1	1
chr10	63112411	63112412	BP-63112411	7	+	0.0222054	PP-63112233	chr10_Comp_1226	2	1	1
chr10	63112433	63112434	BP-63112433	7	+	0.0222054	PP-63112233	chr10_Comp_1226	2	1	1
chr10	63112448	63112449	BN-63112448	10	-	0.000128507	PN-63112466	chr10_Comp_1226	2	1	1
chr10	45666383	45666384	BP-45666383	8	+	0.00785102	PP-45666172	chr10_Comp_1227	2	1	1
chr10	45666363	45666364	BP-45666363	9	+	0.00192538	PP-45666172	chr10_Comp_1227	2	1	1
chr10	45666392	45666393	BN-45666392	6	-	0.0244214	PN-45666404	chr10_Comp_1227	2	1	1
chr10	126098242	126098243	BP-126098242	17	+	1.29129e-09	PP-126098118	chr10_Comp_1229	2	1	1
chr10	126098251	126098252	BP-126098251	8	+	0.00885082	PP-126098118	chr10_Comp_1229	2	1	1
chr10	126098270	126098271	BN-126098270	7	-	0.0239811	PN-126098279	chr10_Comp_1229	2	1	1
chr10	54139271	54139272	BN-54139271	11	-	0.000290835	PN-54139246	chr10_Comp_1231	2	1	1
chr10	54139255	54139256	BP-54139255	10	+	0.00102917	PP-54138842	chr10_Comp_1231	2	1	1
chr10	54139248	54139249	BP-54139248	11	+	0.000229006	PP-54138842	chr10_Comp_1231	2	1	1
chr10	54980626	54980627	BP-54980626	11	+	0.000140464	PP-54980474	chr10_Comp_1232	2	1	1
chr10	54980610	54980611	BP-54980610	8	+	0.011043	PP-54980474	chr10_Comp_1232	2	1	1
chr10	54980635	54980636	BN-54980635	10	-	0.000350994	PN-54980662	chr10_Comp_1232	2	1	1
chr10	35540378	35540379	BP-35540378	12	+	0.000161905	PP-35540137	chr10_Comp_1233	2	1	1
chr10	35540401	35540402	BN-35540401	11	-	0.00565636	PN-35540409	chr10_Comp_1233	2	1	1
chr10	35540391	35540392	BP-35540391	8	+	0.0313375	PP-35540137	chr10_Comp_1233	2	1	1
chr10	24831430	24831431	BP-24831430	7	+	0.0374386	PP-24831051	chr10_Comp_1237	2	1	1
chr10	24831422	24831423	BP-24831422	25	+	3.54252e-17	PP-24831051	chr10_Comp_1237	2	1	1
chr10	24831439	24831440	BN-24831439	18	-	3.59418e-09	PN-24831262	chr10_Comp_1237	2	1	1
chr10	113285875	113285876	BN-113285875	7	-	0.0324113	PN-113285723	chr10_Comp_1240	2	1	1
chr10	113285870	113285871	BP-113285870	10	+	0.00165404	PP-113285455	chr10_Comp_1240	2	1	1
chr10	113285855	113285856	BP-113285855	15	+	5.325e-07	PP-113285455	chr10_Comp_1240	2	1	1
chr10	104928813	104928814	BP-104928813	8	+	0.0226488	PP-104928313	chr10_Comp_1246	2	1	1
chr10	104928818	104928819	BN-104928818	9	-	0.00497946	PN-104928648	chr10_Comp_1246	2	1	1
chr10	104928830	104928831	BP-104928830	10	+	0.00176608	PP-104928313	chr10_Comp_1246	2	1	1
chr10	124782621	124782622	BN-124782621	19	-	1.70269e-10	PN-124782576	chr10_Comp_1247	2	1	1
chr10	124782591	124782592	BP-124782591	19	+	3.19137e-10	PP-124782293	chr10_Comp_1247	2	1	1
chr10	124782607	124782608	BP-124782607	17	+	1.61908e-08	PP-124782293	chr10_Comp_1247	2	1	1
chr10	27376221	27376222	BP-27376221	7	+	0.0370548	PP-27375998	chr10_Comp_1248	2	1	1
chr10	27376213	27376214	BP-27376213	7	+	0.0370548	PP-27375998	chr10_Comp_1248	2	1	1
chr10	27376239	27376240	BN-27376239	8	-	0.00534592	PN-27376267	chr10_Comp_1248	2	1	1
chr10	81960203	81960204	BP-81960203	6	+	0.0490206	PP-81960019	chr10_Comp_1249	2	1	1
chr10	81960234	81960235	BN-81960234	9	-	0.000627027	PN-81960215	chr10_Comp_1249	2	1	1
chr10	81960220	81960221	BP-81960220	7	+	0.0136153	PP-81960019	chr10_Comp_1249	2	1	1
chr10	54032979	54032980	BP-54032979	10	+	0.00142658	PP-54032755	chr10_Comp_1251	2	1	1
chr10	54032973	54032974	BP-54032973	21	+	2.64269e-12	PP-54032755	chr10_Comp_1251	2	1	1
chr10	54032981	54032982	BN-54032981	8	-	0.00590687	PN-54032904	chr10_Comp_1251	2	1	1
chr10	79047600	79047601	BP-79047600	10	+	0.00243354	PP-79047351	chr10_Comp_1254	2	1	1
chr10	79047609	79047610	BP-79047609	21	+	9.89472e-12	PP-79047351	chr10_Comp_1254	2	1	1
chr10	79047630	79047631	BN-79047630	17	-	6.0101e-09	PN-79047634	chr10_Comp_1254	2	1	1
chr10	89361419	89361420	BP-89361419	8	+	0.0164022	PP-89361087	chr10_Comp_1255	2	1	1
chr10	89361410	89361411	BP-89361410	18	+	8.49245e-10	PP-89361087	chr10_Comp_1255	2	1	1
chr10	89361438	89361439	BN-89361438	12	-	7.63365e-05	PN-89361385	chr10_Comp_1255	2	1	1
chr10	44376102	44376103	BP-44376102	11	+	0.000300712	PP-44375945	chr10_Comp_1262	2	1	1
chr10	44376120	44376121	BN-44376120	10	-	0.000357508	PN-44376136	chr10_Comp_1262	2	1	1
chr10	44376080	44376081	BP-44376080	15	+	3.61135e-07	PP-44375945	chr10_Comp_1262	2	1	1
chr10	64637728	64637729	BP-64637728	18	+	9.96558e-10	PP-64637433	chr10_Comp_1263	2	1	1
chr10	64637723	64637724	BP-64637723	9	+	0.00489009	PP-64637433	chr10_Comp_1263	2	1	1
chr10	64637735	64637736	BN-64637735	14	-	1.32421e-06	PN-64637692	chr10_Comp_1263	2	1	1
chr10	85414728	85414729	BP-85414728	10	+	0.000751052	PP-85414409	chr10_Comp_1273	2	1	1
chr10	85414739	85414740	BN-85414739	16	-	4.47108e-08	PN-85414756	chr10_Comp_1273	2	1	1
chr10	85414721	85414722	BP-85414721	7	+	0.0402876	PP-85414409	chr10_Comp_1273	2	1	1
chr10	29321341	29321342	BP-29321341	7	+	0.0207839	PP-29321170	chr10_Comp_1276	2	1	1
chr10	29321346	29321347	BN-29321346	7	-	0.0177493	PN-29321374	chr10_Comp_1276	2	1	1
chr10	29321324	29321325	BP-29321324	10	+	0.000258425	PP-29321170	chr10_Comp_1276	2	1	1
chr11	73243309	73243310	BP-73243309	61	+	1.00882e-53	PP-73243151	chr11_Comp_755	2	1	1
chr11	73243316	73243317	BP-73243316	37	+	2.1973e-25	PP-73243151	chr11_Comp_755	2	1	1
chr11	73243334	73243335	BN-73243334	31	-	2.87096e-19	PN-73243337	chr11_Comp_755	2	1	1
chr11	102719657	102719658	BP-102719657	10	+	0.00169476	PP-102719427	chr11_Comp_756	2	1	1
chr11	102719651	102719652	BP-102719651	16	+	8.92482e-08	PP-102719427	chr11_Comp_756	2	1	1
chr11	102719659	102719660	BN-102719659	9	-	0.00639948	PN-102719636	chr11_Comp_756	2	1	1
chr11	4582954	4582955	BN-4582954	7	-	0.039821	PN-4583003	chr11_Comp_759	2	1	1
chr11	4582943	4582944	BP-4582943	7	+	0.0292024	PP-4582697	chr11_Comp_759	2	1	1
chr11	4582937	4582938	BP-4582937	8	+	0.00817323	PP-4582697	chr11_Comp_759	2	1	1
chr11	103859547	103859548	BP-103859547	16	+	2.78676e-07	PP-103859237	chr11_Comp_760	2	1	1
chr11	103859555	103859556	BP-103859555	17	+	4.58706e-08	PP-103859237	chr11_Comp_760	2	1	1
chr11	103859568	103859569	BN-103859568	12	-	3.85598e-05	PN-103859552	chr11_Comp_760	2	1	1
chr11	7514409	7514410	BP-7514409	8	+	0.00840652	PP-7514030	chr11_Comp_761	2	1	1
chr11	7514427	7514428	BN-7514427	7	-	0.0265093	PN-7514444	chr11_Comp_761	2	1	1
chr11	7514421	7514422	BP-7514421	11	+	9.29526e-05	PP-7514030	chr11_Comp_761	2	1	1
chr11	131430175	131430176	BP-131430175	33	+	3.54516e-24	PP-131429904	chr11_Comp_762	2	1	1
chr11	131430200	131430201	BN-131430200	8	-	0.0109504	PN-131430210	chr11_Comp_762	2	1	1
chr11	131430184	131430185	BP-131430184	11	+	0.000492152	PP-131429904	chr11_Comp_762	2	1	1
chr11	90192084	90192085	BP-90192084	39	+	4.41972e-26	PP-90191798	chr11_Comp_764	2	1	1
chr11	90192090	90192091	BN-90192090	17	-	7.35177e-07	PN-90192094	chr11_Comp_764	2	1	1
chr11	90192072	90192073	BP-90192072	12	+	0.00192617	PP-90191798	chr11_Comp_764	2	1	1
chr11	77711410	77711411	BP-77711410	11	+	0.000265673	PP-77711114	chr11_Comp_766	2	1	1
chr11	77711432	77711433	BN-77711432	7	-	0.0198513	PN-77711432	chr11_Comp_766	2	1	1
chr11	77711426	77711427	BP-77711426	9	+	0.00469031	PP-77711114	chr11_Comp_766	2	1	1
chr11	22701738	22701739	BP-22701738	11	+	4.17292e-05	PP-22701484	chr11_Comp_769	2	1	1
chr11	22701760	22701761	BN-22701760	21	-	2.81576e-13	PN-22701754	chr11_Comp_769	2	1	1
chr11	22701745	22701746	BP-22701745	10	+	0.000227193	PP-22701484	chr11_Comp_769	2	1	1
chr11	20015155	20015156	BP-20015155	7	+	0.0230673	PP-20014955	chr11_Comp_771	2	1	1
chr11	20015142	20015143	BP-20015142	7	+	0.0230673	PP-20014955	chr11_Comp_771	2	1	1
chr11	20015163	20015164	BN-20015163	8	-	0.00526393	PN-20015140	chr11_Comp_771	2	1	1
chr11	64871829	64871830	BN-64871829	15	-	3.87949e-06	PN-64871757	chr11_Comp_772	2	1	1
chr11	64871807	64871808	BP-64871807	13	+	6.85289e-05	PP-64871555	chr11_Comp_772	2	1	1
chr11	64871825	64871826	BP-64871825	14	+	1.44576e-05	PP-64871555	chr11_Comp_772	2	1	1
chr11	44999461	44999462	BP-44999461	8	+	0.01701	PP-44999229	chr11_Comp_773	2	1	1
chr11	44999465	44999466	BN-44999465	7	-	0.0205698	PN-44999478	chr11_Comp_773	2	1	1
chr11	44999466	44999467	BP-44999466	13	+	1.07241e-05	PP-44999229	chr11_Comp_773	2	1	1
chr11	101136073	101136074	BN-101136073	25	-	4.1946e-17	PN-101136064	chr11_Comp_776	2	1	1
chr11	101136057	101136058	BP-101136057	7	+	0.0214037	PP-101135775	chr11_Comp_776	2	1	1
chr11	101136063	101136064	BP-101136063	15	+	2.72612e-08	PP-101135775	chr11_Comp_776	2	1	1
chr11	46469517	46469518	BP-46469517	10	+	0.00360399	PP-46469063	chr11_Comp_777	2	1	1
chr11	46469540	46469541	BN-46469540	14	-	2.59774e-06	PN-46469262	chr11_Comp_777	2	1	1
chr11	46469526	46469527	BP-46469526	8	+	0.0380817	PP-46469063	chr11_Comp_777	2	1	1
chr11	41265736	41265737	BN-41265736	8	-	0.00760395	PN-41265725	chr11_Comp_778	2	1	1
chr11	41265721	41265722	BP-41265721	8	+	0.012261	PP-41265368	chr11_Comp_778	2	1	1
chr11	41265734	41265735	BP-41265734	9	+	0.00324559	PP-41265368	chr11_Comp_778	2	1	1
chr11	94976969	94976970	BP-94976969	10	+	0.000790124	PP-94976652	chr11_Comp_779	2	1	1
chr11	94976987	94976988	BN-94976987	9	-	0.00458734	PN-94977019	chr11_Comp_779	2	1	1
chr11	94976981	94976982	BP-94976981	9	+	0.00332455	PP-94976652	chr11_Comp_779	2	1	1
chr11	108428063	108428064	BP-108428063	14	+	6.91471e-06	PP-108427765	chr11_Comp_781	2	1	1
chr11	108428085	108428086	BN-108428085	63	-	1.0494e-59	PN-108428075	chr11_Comp_781	2	1	1
chr11	108428073	108428074	BP-108428073	10	+	0.002783	PP-108427765	chr11_Comp_781	2	1	1
chr11	9081500	9081501	BN-9081500	9	-	0.0192963	PN-9081455	chr11_Comp_782	2	1	1
chr11	9081485	9081486	BP-9081485	17	+	2.92738e-07	PP-9081190	chr11_Comp_782	2	1	1
chr11	9081476	9081477	BP-9081476	18	+	5.18144e-08	PP-9081190	chr11_Comp_782	2	1	1
chr11	76650306	76650307	BN-76650306	20	-	5.39462e-07	PN-76650360	chr11_Comp_785	2	1	1
chr11	76650284	76650285	BP-76650284	10	+	0.00308545	PP-76650102	chr11_Comp_785	2	1	1
chr11	76650295	76650296	BP-76650295	26	+	3.64949e-16	PP-76650102	chr11_Comp_785	2	1	1
chr11	128278132	128278133	BN-128278132	10	-	0.00115961	PN-128278139	chr11_Comp_787	2	1	1
chr11	128278115	128278116	BP-128278115	10	+	0.000767409	PP-128277841	chr11_Comp_787	2	1	1
chr11	128278128	128278129	BP-128278128	14	+	9.63409e-07	PP-128277841	chr11_Comp_787	2	1	1
chr11	95499237	95499238	BN-95499237	7	-	0.0362877	PN-95499252	chr11_Comp_788	2	1	1
chr11	95499214	95499215	BP-95499214	8	+	0.0266166	PP-95498993	chr11_Comp_788	2	1	1
chr11	95499231	95499232	BP-95499231	17	+	2.24138e-08	PP-95498993	chr11_Comp_788	2	1	1
chr11	6309601	6309602	BN-6309601	7	-	0.0296968	PN-6309579	chr11_Comp_791	2	1	1
chr11	6309583	6309584	BP-6309583	9	+	0.00121128	PP-6309398	chr11_Comp_791	2	1	1
chr11	6309573	6309574	BP-6309573	9	+	0.00121128	PP-6309398	chr11_Comp_791	2	1	1
chr11	11866806	11866807	BN-11866806	15	-	1.7368e-07	PN-11866844	chr11_Comp_792	2	1	1
chr11	11866795	11866796	BP-11866795	10	+	0.000626641	PP-11866561	chr11_Comp_792	2	1	1
chr11	11866784	11866785	BP-11866784	9	+	0.00271646	PP-11866561	chr11_Comp_792	2	1	1
chr11	25549672	25549673	BP-25549672	25	+	5.95092e-15	PP-25549368	chr11_Comp_793	2	1	1
chr11	25549667	25549668	BP-25549667	15	+	2.0462e-06	PP-25549368	chr11_Comp_793	2	1	1
chr11	25549683	25549684	BN-25549683	43	-	3.17838e-33	PN-25549688	chr11_Comp_793	2	1	1
chr11	98250055	98250056	BP-98250055	14	+	7.21963e-07	PP-98249827	chr11_Comp_794	2	1	1
chr11	98250072	98250073	BN-98250072	10	-	0.000253837	PN-98250103	chr11_Comp_794	2	1	1
chr11	98250066	98250067	BP-98250066	9	+	0.0027453	PP-98249827	chr11_Comp_794	2	1	1
chr11	118892011	118892012	BP-118892011	9	+	0.00333757	PP-118891761	chr11_Comp_796	2	1	1
chr11	118892001	118892002	BP-118892001	13	+	6.05999e-06	PP-118891761	chr11_Comp_796	2	1	1
chr11	118892021	118892022	BN-118892021	21	-	4.77128e-13	PN-118892035	chr11_Comp_796	2	1	1
chr11	3719383	3719384	BP-3719383	9	+	0.00442592	PP-3719065	chr11_Comp_798	2	1	1
chr11	3719392	3719393	BN-3719392	10	-	0.00420878	PN-3719355	chr11_Comp_798	2	1	1
chr11	3719398	3719399	BP-3719398	9	+	0.00442592	PP-3719065	chr11_Comp_798	2	1	1
chr11	80537338	80537339	BP-80537338	9	+	0.0117025	PP-80536929	chr11_Comp_799	2	1	1
chr11	80537338	80537339	BN-80537338	8	-	0.015216	PN-80537407	chr11_Comp_799	2	1	1
chr11	80537333	80537334	BP-80537333	8	+	0.0363088	PP-80536929	chr11_Comp_799	2	1	1
chr11	41068686	41068687	BN-41068686	13	-	4.74421e-07	PN-41068693	chr11_Comp_802	2	1	1
chr11	41068681	41068682	BP-41068681	7	+	0.0139015	PP-41068406	chr11_Comp_802	2	1	1
chr11	41068671	41068672	BP-41068671	9	+	0.000715979	PP-41068406	chr11_Comp_802	2	1	1
chr11	99979745	99979746	BP-99979745	8	+	0.00762693	PP-99979442	chr11_Comp_807	2	1	1
chr11	99979768	99979769	BN-99979768	8	-	0.00487558	PN-99979803	chr11_Comp_807	2	1	1
chr11	99979755	99979756	BP-99979755	7	+	0.0275711	PP-99979442	chr11_Comp_807	2	1	1
chr11	114331279	114331280	BN-114331279	146	-	6.65599e-167	PN-114331282	chr11_Comp_808	2	1	1
chr11	114331271	114331272	BP-114331271	27	+	1.48796e-12	PP-114330955	chr11_Comp_808	2	1	1
chr11	114331258	114331259	BP-114331258	101	+	8.56621e-98	PP-114330955	chr11_Comp_808	2	1	1
chr11	39430707	39430708	BP-39430707	9	+	0.0025213	PP-39430496	chr11_Comp_810	2	1	1
chr11	39430695	39430696	BP-39430695	7	+	0.0341939	PP-39430496	chr11_Comp_810	2	1	1
chr11	39430714	39430715	BN-39430714	6	-	0.0473171	PN-39430714	chr11_Comp_810	2	1	1
chr11	7478595	7478596	BN-7478595	11	-	0.000434999	PN-7478608	chr11_Comp_814	2	1	1
chr11	7478583	7478584	BP-7478583	13	+	0.000259993	PP-7478396	chr11_Comp_814	2	1	1
chr11	7478590	7478591	BP-7478590	30	+	4.79143e-18	PP-7478396	chr11_Comp_814	2	1	1
chr11	105904592	105904593	BN-105904592	8	-	0.0147236	PN-105904511	chr11_Comp_818	2	1	1
chr11	105904579	105904580	BP-105904579	11	+	0.000275937	PP-105904292	chr11_Comp_818	2	1	1
chr11	105904585	105904586	BP-105904585	10	+	0.00121361	PP-105904292	chr11_Comp_818	2	1	1
chr11	86711322	86711323	BP-86711322	64	+	3.80396e-40	PP-86710989	chr11_Comp_819	2	1	1
chr11	86711330	86711331	BP-86711330	168	+	3.53384e-170	PP-86710989	chr11_Comp_819	2	1	1
chr11	86711339	86711340	BN-86711339	74	-	2.39511e-42	PN-86711337	chr11_Comp_819	2	1	1
chr11	72654922	72654923	BN-72654922	17	-	2.54031e-08	PN-72654904	chr11_Comp_821	2	1	1
chr11	72654912	72654913	BP-72654912	15	+	5.70706e-07	PP-72654679	chr11_Comp_821	2	1	1
chr11	72654924	72654925	BP-72654924	15	+	5.70706e-07	PP-72654679	chr11_Comp_821	2	1	1
chr11	21407410	21407411	BN-21407410	9	-	0.00419755	PN-21407414	chr11_Comp_823	2	1	1
chr11	21407405	21407406	BP-21407405	15	+	1.61692e-06	PP-21407154	chr11_Comp_823	2	1	1
chr11	21407390	21407391	BP-21407390	11	+	0.0008314	PP-21407154	chr11_Comp_823	2	1	1
chr11	23580911	23580912	BP-23580911	8	+	0.00984705	PP-23580683	chr11_Comp_824	2	1	1
chr11	23580938	23580939	BN-23580938	9	-	0.00530953	PN-23580935	chr11_Comp_824	2	1	1
chr11	23580923	23580924	BP-23580923	15	+	9.23058e-08	PP-23580683	chr11_Comp_824	2	1	1
chr11	115899438	115899439	BP-115899438	12	+	0.000121937	PP-115899041	chr11_Comp_835	2	1	1
chr11	115899449	115899450	BP-115899449	9	+	0.00810086	PP-115899041	chr11_Comp_835	2	1	1
chr11	115899460	115899461	BN-115899460	19	-	6.77083e-11	PN-115899482	chr11_Comp_835	2	1	1
chr11	129659275	129659276	BN-129659275	23	-	1.48272e-13	PN-129659289	chr11_Comp_839	2	1	1
chr11	129659257	129659258	BP-129659257	17	+	7.75325e-09	PP-129658937	chr11_Comp_839	2	1	1
chr11	129659263	129659264	BP-129659263	17	+	7.75325e-09	PP-129658937	chr11_Comp_839	2	1	1
chr11	105255059	105255060	BN-105255059	7	-	0.0282427	PN-105255058	chr11_Comp_842	2	1	1
chr11	105255044	105255045	BP-105255044	12	+	3.77528e-05	PP-105254840	chr11_Comp_842	2	1	1
chr11	105255052	105255053	BP-105255052	7	+	0.0441424	PP-105254840	chr11_Comp_842	2	1	1
chr11	26442068	26442069	BP-26442068	12	+	0.000407984	PP-26441779	chr11_Comp_845	2	1	1
chr11	26442066	26442067	BN-26442066	17	-	2.66457e-07	PN-26442065	chr11_Comp_845	2	1	1
chr11	26442058	26442059	BP-26442058	36	+	1.63334e-25	PP-26441779	chr11_Comp_845	2	1	1
chr11	6284107	6284108	BN-6284107	14	-	1.21397e-05	PN-6284062	chr11_Comp_848	2	1	1
chr11	6284112	6284113	BP-6284112	11	+	0.000220079	PP-6283776	chr11_Comp_848	2	1	1
chr11	6284101	6284102	BP-6284101	13	+	8.27963e-06	PP-6283776	chr11_Comp_848	2	1	1
chr11	85025258	85025259	BN-85025258	9	-	0.000873238	PN-85025353	chr11_Comp_853	2	1	1
chr11	85025238	85025239	BP-85025238	9	+	0.000996525	PP-85025091	chr11_Comp_853	2	1	1
chr11	85025255	85025256	BP-85025255	7	+	0.0176387	PP-85025091	chr11_Comp_853	2	1	1
chr11	42520746	42520747	BP-42520746	10	+	0.00030525	PP-42520555	chr11_Comp_854	2	1	1
chr11	42520734	42520735	BP-42520734	7	+	0.0230673	PP-42520555	chr11_Comp_854	2	1	1
chr11	42520751	42520752	BN-42520751	14	-	4.19439e-07	PN-42520729	chr11_Comp_854	2	1	1
chr11	39753707	39753708	BN-39753707	39	-	4.5089e-22	PN-39753706	chr11_Comp_855	2	1	1
chr11	39753688	39753689	BP-39753688	44	+	1.19223e-26	PP-39753389	chr11_Comp_855	2	1	1
chr11	39753695	39753696	BP-39753695	142	+	3.65112e-152	PP-39753389	chr11_Comp_855	2	1	1
chr11	45843709	45843710	BN-45843709	8	-	0.0275082	PN-45843773	chr11_Comp_856	2	1	1
chr11	45843704	45843705	BP-45843704	13	+	8.18023e-05	PP-45843489	chr11_Comp_856	2	1	1
chr11	45843710	45843711	BP-45843710	13	+	8.18023e-05	PP-45843489	chr11_Comp_856	2	1	1
chr11	86716488	86716489	BN-86716488	44	-	3.27266e-22	PN-86716428	chr11_Comp_857	2	1	1
chr11	86716463	86716464	BP-86716463	34	+	3.02469e-12	PP-86716285	chr11_Comp_857	2	1	1
chr11	86716476	86716477	BP-86716476	121	+	1.37023e-100	PP-86716285	chr11_Comp_857	2	1	1
chr11	84050975	84050976	BN-84050975	10	-	0.0046776	PN-84050988	chr11_Comp_862	2	1	1
chr11	84050958	84050959	BP-84050958	28	+	9.58023e-18	PP-84050737	chr11_Comp_862	2	1	1
chr11	84050973	84050974	BP-84050973	33	+	6.38965e-23	PP-84050737	chr11_Comp_862	2	1	1
chr11	34999704	34999705	BP-34999704	11	+	0.000197678	PP-34999328	chr11_Comp_863	2	1	1
chr11	34999710	34999711	BP-34999710	14	+	1.23439e-06	PP-34999328	chr11_Comp_863	2	1	1
chr11	34999710	34999711	BN-34999710	11	-	0.000200782	PN-34999618	chr11_Comp_863	2	1	1
chr11	90787914	90787915	BP-90787914	36	+	6.05371e-28	PP-90787705	chr11_Comp_865	2	1	1
chr11	90787921	90787922	BP-90787921	11	+	0.000395204	PP-90787705	chr11_Comp_865	2	1	1
chr11	90787922	90787923	BN-90787922	11	-	0.000363325	PN-90787930	chr11_Comp_865	2	1	1
chr11	81748560	81748561	BP-81748560	10	+	0.000919714	PP-81748136	chr11_Comp_869	2	1	1
chr11	81748575	81748576	BP-81748575	8	+	0.0140052	PP-81748136	chr11_Comp_869	2	1	1
chr11	81748582	81748583	BN-81748582	19	-	3.65689e-10	PN-81748355	chr11_Comp_869	2	1	1
chr11	113389645	113389646	BN-113389645	17	-	2.84803e-09	PN-113389615	chr11_Comp_871	2	1	1
chr11	113389641	113389642	BP-113389641	8	+	0.0348244	PP-113389361	chr11_Comp_871	2	1	1
chr11	113389628	113389629	BP-113389628	12	+	0.000194802	PP-113389361	chr11_Comp_871	2	1	1
chr11	105733647	105733648	BN-105733647	9	-	0.00150125	PN-105733655	chr11_Comp_873	2	1	1
chr11	105733635	105733636	BP-105733635	12	+	2.79392e-05	PP-105733410	chr11_Comp_873	2	1	1
chr11	105733625	105733626	BP-105733625	8	+	0.0112731	PP-105733410	chr11_Comp_873	2	1	1
chr11	18100527	18100528	BP-18100527	7	+	0.00961896	PP-18100382	chr11_Comp_874	2	1	1
chr11	18100514	18100515	BP-18100514	6	+	0.0369995	PP-18100382	chr11_Comp_874	2	1	1
chr11	18100530	18100531	BN-18100530	8	-	0.00525961	PN-18100532	chr11_Comp_874	2	1	1
chr11	79160527	79160528	BN-79160527	37	-	1.89012e-29	PN-79160518	chr11_Comp_879	2	1	1
chr11	79160517	79160518	BP-79160517	11	+	0.000734275	PP-79160352	chr11_Comp_879	2	1	1
chr11	79160508	79160509	BP-79160508	18	+	5.77966e-09	PP-79160352	chr11_Comp_879	2	1	1
chr11	4882046	4882047	BP-4882046	16	+	4.66527e-08	PP-4881846	chr11_Comp_881	2	1	1
chr11	4882056	4882057	BN-4882056	8	-	0.0115762	PN-4882094	chr11_Comp_881	2	1	1
chr11	4882041	4882042	BP-4882041	13	+	1.05229e-05	PP-4881846	chr11_Comp_881	2	1	1
chr11	101897221	101897222	BN-101897221	16	-	2.89052e-09	PN-101897100	chr11_Comp_886	2	1	1
chr11	101897210	101897211	BP-101897210	8	+	0.00963691	PP-101896755	chr11_Comp_886	2	1	1
chr11	101897215	101897216	BP-101897215	11	+	0.000114265	PP-101896755	chr11_Comp_886	2	1	1
chr11	126479776	126479777	BP-126479776	8	+	0.0079556	PP-126479455	chr11_Comp_888	2	1	1
chr11	126479785	126479786	BP-126479785	7	+	0.028555	PP-126479455	chr11_Comp_888	2	1	1
chr11	126479796	126479797	BN-126479796	17	-	2.66076e-08	PN-126479774	chr11_Comp_888	2	1	1
chr11	37972285	37972286	BP-37972285	9	+	0.0027744	PP-37972186	chr11_Comp_893	2	1	1
chr11	37972318	37972319	BN-37972318	7	-	0.0311985	PN-37972287	chr11_Comp_893	2	1	1
chr11	37972303	37972304	BP-37972303	11	+	0.000134397	PP-37972186	chr11_Comp_893	2	1	1
chr11	99221149	99221150	BP-99221149	11	+	0.000357295	PP-99220940	chr11_Comp_894	2	1	1
chr11	99221157	99221158	BP-99221157	8	+	0.020334	PP-99220940	chr11_Comp_894	2	1	1
chr11	99221170	99221171	BN-99221170	7	-	0.0441424	PN-99221136	chr11_Comp_894	2	1	1
chr11	10244407	10244408	BP-10244407	14	+	0.00129687	PP-10244131	chr11_Comp_895	2	1	1
chr11	10244402	10244403	BN-10244402	14	-	0.000352105	PN-10244479	chr11_Comp_895	2	1	1
chr11	10244394	10244395	BP-10244394	14	+	0.00129687	PP-10244131	chr11_Comp_895	2	1	1
chr11	15690420	15690421	BP-15690420	73	+	1.9658e-67	PP-15690270	chr11_Comp_897	2	1	1
chr11	15690426	15690427	BN-15690426	13	-	0.000115946	PN-15690486	chr11_Comp_897	2	1	1
chr11	15690404	15690405	BP-15690404	24	+	4.60305e-12	PP-15690270	chr11_Comp_897	2	1	1
chr11	97861085	97861086	BP-97861085	17	+	6.09111e-07	PP-97860781	chr11_Comp_903	2	1	1
chr11	97861100	97861101	BN-97861100	18	-	3.29239e-08	PN-97861103	chr11_Comp_903	2	1	1
chr11	97861096	97861097	BP-97861096	45	+	7.2335e-34	PP-97860781	chr11_Comp_903	2	1	1
chr11	96940386	96940387	BN-96940386	30	-	3.32193e-17	PN-96940365	chr11_Comp_905	2	1	1
chr11	96940368	96940369	BP-96940368	22	+	1.51901e-10	PP-96940002	chr11_Comp_905	2	1	1
chr11	96940379	96940380	BP-96940379	33	+	1.56522e-20	PP-96940002	chr11_Comp_905	2	1	1
chr11	80706626	80706627	BP-80706626	12	+	4.321e-05	PP-80706414	chr11_Comp_907	2	1	1
chr11	80706651	80706652	BN-80706651	14	-	2.29042e-07	PN-80706634	chr11_Comp_907	2	1	1
chr11	80706634	80706635	BP-80706634	16	+	3.29071e-08	PP-80706414	chr11_Comp_907	2	1	1
chr11	96117438	96117439	BN-96117438	8	-	0.042457	PN-96117411	chr11_Comp_910	2	1	1
chr11	96117427	96117428	BP-96117427	20	+	7.59833e-08	PP-96117285	chr11_Comp_910	2	1	1
chr11	96117439	96117440	BP-96117439	22	+	2.6895e-09	PP-96117285	chr11_Comp_910	2	1	1
chr11	26946411	26946412	BP-26946411	11	+	0.000134231	PP-26946185	chr11_Comp_916	2	1	1
chr11	26946397	26946398	BP-26946397	21	+	3.78227e-13	PP-26946185	chr11_Comp_916	2	1	1
chr11	26946421	26946422	BN-26946421	11	-	4.12482e-05	PN-26946468	chr11_Comp_916	2	1	1
chr11	133253638	133253639	BP-133253638	39	+	1.48114e-28	PP-133253387	chr11_Comp_918	2	1	1
chr11	133253650	133253651	BN-133253650	30	-	3.14461e-15	PN-133253635	chr11_Comp_918	2	1	1
chr11	133253649	133253650	BP-133253649	13	+	0.000114457	PP-133253387	chr11_Comp_918	2	1	1
chr11	22635474	22635475	BP-22635474	14	+	3.38126e-06	PP-22635175	chr11_Comp_919	2	1	1
chr11	22635463	22635464	BP-22635463	9	+	0.0066292	PP-22635175	chr11_Comp_919	2	1	1
chr11	22635484	22635485	BN-22635484	17	-	5.44488e-09	PN-22635458	chr11_Comp_919	2	1	1
chr11	34099135	34099136	BP-34099135	8	+	0.00315063	PP-34098881	chr11_Comp_920	2	1	1
chr11	34099152	34099153	BN-34099152	7	-	0.0192909	PN-34099161	chr11_Comp_920	2	1	1
chr11	34099128	34099129	BP-34099128	11	+	2.14213e-05	PP-34098881	chr11_Comp_920	2	1	1
chr11	25550769	25550770	BN-25550769	20	-	6.30688e-07	PN-25550779	chr11_Comp_922	2	1	1
chr11	25550763	25550764	BP-25550763	102	+	1.41159e-99	PP-25550399	chr11_Comp_922	2	1	1
chr11	25550768	25550769	BP-25550768	29	+	2.69463e-14	PP-25550399	chr11_Comp_922	2	1	1
chr11	8761246	8761247	BN-8761246	9	-	0.0422393	PN-8761281	chr11_Comp_929	2	1	1
chr11	8761236	8761237	BP-8761236	16	+	8.66299e-05	PP-8760926	chr11_Comp_929	2	1	1
chr11	8761248	8761249	BP-8761248	21	+	5.89086e-08	PP-8760926	chr11_Comp_929	2	1	1
chr11	85539489	85539490	BP-85539489	37	+	1.28496e-17	PP-85539144	chr11_Comp_930	2	1	1
chr11	85539500	85539501	BP-85539500	77	+	8.57771e-58	PP-85539144	chr11_Comp_930	2	1	1
chr11	85539512	85539513	BN-85539512	57	-	2.33483e-34	PN-85538888	chr11_Comp_930	2	1	1
chr11	44165760	44165761	BP-44165760	9	+	0.00953586	PP-44165426	chr11_Comp_933	2	1	1
chr11	44165764	44165765	BN-44165764	14	-	4.7364e-06	PN-44165743	chr11_Comp_933	2	1	1
chr11	44165754	44165755	BP-44165754	10	+	0.00266177	PP-44165426	chr11_Comp_933	2	1	1
chr11	128339760	128339761	BP-128339760	7	+	0.0442291	PP-128339441	chr11_Comp_936	2	1	1
chr11	128339772	128339773	BN-128339772	14	-	3.18089e-07	PN-128339771	chr11_Comp_936	2	1	1
chr11	128339748	128339749	BP-128339748	14	+	1.17512e-06	PP-128339441	chr11_Comp_936	2	1	1
chr11	71791081	71791082	BN-71791081	24	-	3.20166e-14	PN-71791065	chr11_Comp_944	2	1	1
chr11	71791068	71791069	BP-71791068	15	+	1.41193e-06	PP-71790704	chr11_Comp_944	2	1	1
chr11	71791073	71791074	BP-71791073	20	+	1.23112e-10	PP-71790704	chr11_Comp_944	2	1	1
chr11	45084687	45084688	BP-45084687	20	+	3.75339e-10	PP-45084441	chr11_Comp_945	2	1	1
chr11	45084695	45084696	BP-45084695	13	+	7.40244e-05	PP-45084441	chr11_Comp_945	2	1	1
chr11	45084696	45084697	BN-45084696	20	-	1.18341e-10	PN-45084703	chr11_Comp_945	2	1	1
chr11	100446860	100446861	BN-100446860	28	-	3.30032e-13	PN-100446831	chr11_Comp_950	2	1	1
chr11	100446842	100446843	BP-100446842	12	+	0.00515974	PP-100446487	chr11_Comp_950	2	1	1
chr11	100446852	100446853	BP-100446852	29	+	6.22883e-15	PP-100446487	chr11_Comp_950	2	1	1
chr11	42591566	42591567	BP-42591566	21	+	5.80249e-12	PP-42591433	chr11_Comp_951	2	1	1
chr11	42591558	42591559	BP-42591558	14	+	4.03754e-06	PP-42591433	chr11_Comp_951	2	1	1
chr11	42591580	42591581	BN-42591580	7	-	0.0393761	PN-42591600	chr11_Comp_951	2	1	1
chr11	36660286	36660287	BP-36660286	10	+	0.00833608	PP-36659840	chr11_Comp_952	2	1	1
chr11	36660274	36660275	BP-36660274	13	+	0.000166467	PP-36659840	chr11_Comp_952	2	1	1
chr11	36660280	36660281	BN-36660280	29	-	1.37242e-16	PN-36660194	chr11_Comp_952	2	1	1
chr11	26931232	26931233	BP-26931232	32	+	2.43629e-19	PP-26930831	chr11_Comp_955	2	1	1
chr11	26931226	26931227	BP-26931226	15	+	2.62199e-05	PP-26930831	chr11_Comp_955	2	1	1
chr11	26931243	26931244	BN-26931243	88	-	2.70874e-90	PN-26931246	chr11_Comp_955	2	1	1
chr11	100834264	100834265	BP-100834264	7	+	0.0230673	PP-100833947	chr11_Comp_958	2	1	1
chr11	100834280	100834281	BN-100834280	13	-	1.79725e-06	PN-100834231	chr11_Comp_958	2	1	1
chr11	100834271	100834272	BP-100834271	10	+	0.00030525	PP-100833947	chr11_Comp_958	2	1	1
chr11	42216322	42216323	BN-42216322	11	-	0.00187279	PN-42216231	chr11_Comp_961	2	1	1
chr11	42216316	42216317	BP-42216316	9	+	0.0261185	PP-42215961	chr11_Comp_961	2	1	1
chr11	42216310	42216311	BP-42216310	9	+	0.0261185	PP-42215961	chr11_Comp_961	2	1	1
chr11	116817277	116817278	BN-116817277	50	-	8.59721e-36	PN-116817277	chr11_Comp_963	2	1	1
chr11	116817256	116817257	BP-116817256	27	+	3.84564e-12	PP-116816916	chr11_Comp_963	2	1	1
chr11	116817269	116817270	BP-116817269	69	+	4.98293e-55	PP-116816916	chr11_Comp_963	2	1	1
chr11	131699777	131699778	BN-131699777	9	-	0.00469964	PN-131699799	chr11_Comp_964	2	1	1
chr11	131699774	131699775	BP-131699774	8	+	0.02611	PP-131699451	chr11_Comp_964	2	1	1
chr11	131699769	131699770	BP-131699769	26	+	1.15097e-16	PP-131699451	chr11_Comp_964	2	1	1
chr11	26039089	26039090	BP-26039089	13	+	0.000176866	PP-26038839	chr11_Comp_971	2	1	1
chr11	26039096	26039097	BN-26039096	71	-	7.3195e-60	PN-26039115	chr11_Comp_971	2	1	1
chr11	26039084	26039085	BP-26039084	30	+	1.67157e-18	PP-26038839	chr11_Comp_971	2	1	1
chr11	108491828	108491829	BP-108491828	12	+	6.04765e-05	PP-108491505	chr11_Comp_973	2	1	1
chr11	108491837	108491838	BN-108491837	9	-	0.00135993	PN-108491865	chr11_Comp_973	2	1	1
chr11	108491813	108491814	BP-108491813	11	+	0.000289692	PP-108491505	chr11_Comp_973	2	1	1
chr11	98148427	98148428	BN-98148427	9	-	0.000579773	PN-98148434	chr11_Comp_975	2	1	1
chr11	98148406	98148407	BP-98148406	7	+	0.0284849	PP-98148169	chr11_Comp_975	2	1	1
chr11	98148415	98148416	BP-98148415	8	+	0.00793212	PP-98148169	chr11_Comp_975	2	1	1
chr11	33043904	33043905	BP-33043904	7	+	0.0398829	PP-33043671	chr11_Comp_979	2	1	1
chr11	33043916	33043917	BN-33043916	18	-	2.14103e-10	PN-33043924	chr11_Comp_979	2	1	1
chr11	33043892	33043893	BP-33043892	10	+	0.000738792	PP-33043671	chr11_Comp_979	2	1	1
chr11	115370288	115370289	BP-115370288	28	+	4.97055e-19	PP-115370041	chr11_Comp_981	2	1	1
chr11	115370302	115370303	BP-115370302	10	+	0.00172428	PP-115370041	chr11_Comp_981	2	1	1
chr11	115370310	115370311	BN-115370310	31	-	4.99067e-22	PN-115370293	chr11_Comp_981	2	1	1
chr11	110508184	110508185	BP-110508184	8	+	0.00802134	PP-110507810	chr11_Comp_982	2	1	1
chr11	110508195	110508196	BP-110508195	9	+	0.0019743	PP-110507810	chr11_Comp_982	2	1	1
chr11	110508199	110508200	BN-110508199	14	-	2.2318e-06	PN-110508212	chr11_Comp_982	2	1	1
chr11	13974321	13974322	BP-13974321	65	+	2.48535e-40	PP-13974092	chr11_Comp_985	2	1	1
chr11	13974339	13974340	BN-13974339	48	-	1.15201e-23	PN-13974341	chr11_Comp_985	2	1	1
chr11	13974329	13974330	BP-13974329	83	+	2.4985e-59	PP-13974092	chr11_Comp_985	2	1	1
chr11	18714733	18714734	BN-18714733	37	-	1.2434e-28	PN-18714723	chr11_Comp_987	2	1	1
chr11	18714725	18714726	BP-18714725	16	+	1.4431e-07	PP-18714450	chr11_Comp_987	2	1	1
chr11	18714717	18714718	BP-18714717	9	+	0.00812568	PP-18714450	chr11_Comp_987	2	1	1
chr11	13974430	13974431	BN-13974430	145	-	1.06005e-133	PN-13974341	chr11_Comp_993	2	1	1
chr11	13974409	13974410	BP-13974409	57	+	1.49179e-32	PP-13974092	chr11_Comp_993	2	1	1
chr11	13974418	13974419	BP-13974418	47	+	1.58398e-23	PP-13974092	chr11_Comp_993	2	1	1
chr11	46456916	46456917	BP-46456916	8	+	0.00885545	PP-46456688	chr11_Comp_1001	2	1	1
chr11	46456926	46456927	BP-46456926	13	+	3.16431e-06	PP-46456688	chr11_Comp_1001	2	1	1
chr11	46456931	46456932	BN-46456931	7	-	0.0194485	PN-46456939	chr11_Comp_1001	2	1	1
chr11	115899509	115899510	BP-115899509	11	+	0.000542573	PP-115899041	chr11_Comp_1005	2	1	1
chr11	115899504	115899505	BP-115899504	20	+	6.13716e-11	PP-115899041	chr11_Comp_1005	2	1	1
chr11	115899521	115899522	BN-115899521	31	-	2.80564e-23	PN-115899482	chr11_Comp_1005	2	1	1
chr11	21886989	21886990	BN-21886989	8	-	0.00663117	PN-21886990	chr11_Comp_1009	2	1	1
chr11	21886991	21886992	BP-21886991	7	+	0.0322382	PP-21886821	chr11_Comp_1009	2	1	1
chr11	21886979	21886980	BP-21886979	7	+	0.0322382	PP-21886821	chr11_Comp_1009	2	1	1
chr11	17301743	17301744	BP-17301743	14	+	1.9657e-05	PP-17301500	chr11_Comp_1011	2	1	1
chr11	17301761	17301762	BN-17301761	9	-	0.0078454	PN-17301696	chr11_Comp_1011	2	1	1
chr11	17301735	17301736	BP-17301735	22	+	1.02819e-11	PP-17301500	chr11_Comp_1011	2	1	1
chr11	98157082	98157083	BP-98157082	9	+	0.00265843	PP-98156872	chr11_Comp_1013	2	1	1
chr11	98157089	98157090	BP-98157089	11	+	0.000127175	PP-98156872	chr11_Comp_1013	2	1	1
chr11	98157096	98157097	BN-98157096	7	-	0.0269421	PN-98157101	chr11_Comp_1013	2	1	1
chr11	23516685	23516686	BN-23516685	45	-	1.15629e-32	PN-23516746	chr11_Comp_1022	2	1	1
chr11	23516669	23516670	BP-23516669	14	+	3.19908e-05	PP-23516490	chr11_Comp_1022	2	1	1
chr11	23516674	23516675	BP-23516674	18	+	4.32322e-08	PP-23516490	chr11_Comp_1022	2	1	1
chr11	93320634	93320635	BN-93320634	12	-	2.04659e-05	PN-93320644	chr11_Comp_1023	2	1	1
chr11	93320613	93320614	BP-93320613	12	+	1.39058e-05	PP-93320251	chr11_Comp_1023	2	1	1
chr11	93320627	93320628	BP-93320627	11	+	7.74238e-05	PP-93320251	chr11_Comp_1023	2	1	1
chr11	56918138	56918139	BP-56918138	7	+	0.0173808	PP-56917844	chr11_Comp_1024	2	1	1
chr11	56918130	56918131	BP-56918130	7	+	0.0173808	PP-56917844	chr11_Comp_1024	2	1	1
chr11	56918149	56918150	BN-56918149	8	-	0.00542871	PN-56918063	chr11_Comp_1024	2	1	1
chr11	19167434	19167435	BP-19167434	13	+	9.85993e-06	PP-19167104	chr11_Comp_1025	2	1	1
chr11	19167428	19167429	BP-19167428	12	+	5.21381e-05	PP-19167104	chr11_Comp_1025	2	1	1
chr11	19167444	19167445	BN-19167444	13	-	3.49977e-05	PN-19167402	chr11_Comp_1025	2	1	1
chr11	56300736	56300737	BP-56300736	75	+	3.22836e-71	PP-56300493	chr11_Comp_1026	2	1	1
chr11	56300741	56300742	BP-56300741	21	+	6.86473e-10	PP-56300493	chr11_Comp_1026	2	1	1
chr11	56300756	56300757	BN-56300756	18	-	5.11542e-08	PN-56300736	chr11_Comp_1026	2	1	1
chr11	11705774	11705775	BP-11705774	12	+	1.7234e-05	PP-11705500	chr11_Comp_1028	2	1	1
chr11	11705783	11705784	BN-11705783	15	-	1.24522e-07	PN-11705775	chr11_Comp_1028	2	1	1
chr11	11705761	11705762	BP-11705761	7	+	0.0300601	PP-11705500	chr11_Comp_1028	2	1	1
chr11	80572373	80572374	BP-80572373	14	+	1.49659e-07	PP-80572179	chr11_Comp_1031	2	1	1
chr11	80572383	80572384	BP-80572383	7	+	0.0189308	PP-80572179	chr11_Comp_1031	2	1	1
chr11	80572395	80572396	BN-80572395	17	-	4.82807e-10	PN-80572411	chr11_Comp_1031	2	1	1
chr11	18084550	18084551	BN-18084550	44	-	1.221e-28	PN-18084559	chr11_Comp_1032	2	1	1
chr11	18084539	18084540	BP-18084539	14	+	0.000126227	PP-18084254	chr11_Comp_1032	2	1	1
chr11	18084529	18084530	BP-18084529	14	+	0.000126227	PP-18084254	chr11_Comp_1032	2	1	1
chr11	14344298	14344299	BP-14344298	16	+	1.98088e-07	PP-14343976	chr11_Comp_1033	2	1	1
chr11	14344322	14344323	BN-14344322	19	-	1.4924e-09	PN-14344243	chr11_Comp_1033	2	1	1
chr11	14344304	14344305	BP-14344304	11	+	0.000664314	PP-14343976	chr11_Comp_1033	2	1	1
chr11	91217305	91217306	BP-91217305	8	+	0.00276035	PP-91217116	chr11_Comp_1034	2	1	1
chr11	91217289	91217290	BP-91217289	7	+	0.0117907	PP-91217116	chr11_Comp_1034	2	1	1
chr11	91217318	91217319	BN-91217318	6	-	0.0356475	PN-91217394	chr11_Comp_1034	2	1	1
chr11	85279945	85279946	BP-85279945	10	+	0.00180414	PP-85279631	chr11_Comp_1037	2	1	1
chr11	85279955	85279956	BP-85279955	16	+	9.98854e-08	PP-85279631	chr11_Comp_1037	2	1	1
chr11	85279962	85279963	BN-85279962	15	-	2.39523e-07	PN-85279968	chr11_Comp_1037	2	1	1
chr11	41276840	41276841	BP-41276840	11	+	0.00185085	PP-41276526	chr11_Comp_1038	2	1	1
chr11	41276854	41276855	BN-41276854	91	-	7.22024e-96	PN-41276862	chr11_Comp_1038	2	1	1
chr11	41276846	41276847	BP-41276846	22	+	1.64045e-11	PP-41276526	chr11_Comp_1038	2	1	1
chr11	43819909	43819910	BP-43819909	7	+	0.01391	PP-43819524	chr11_Comp_1042	2	1	1
chr11	43819895	43819896	BP-43819895	11	+	2.35813e-05	PP-43819524	chr11_Comp_1042	2	1	1
chr11	43819918	43819919	BN-43819918	6	-	0.0463666	PN-43819924	chr11_Comp_1042	2	1	1
chr11	18084702	18084703	BP-18084702	13	+	0.000489983	PP-18084254	chr11_Comp_1044	2	1	1
chr11	18084710	18084711	BP-18084710	17	+	1.43156e-06	PP-18084254	chr11_Comp_1044	2	1	1
chr11	18084717	18084718	BN-18084717	13	-	0.00236682	PN-18084559	chr11_Comp_1044	2	1	1
chr11	103032039	103032040	BP-103032039	30	+	1.86362e-20	PP-103031182	chr11_Comp_1045	2	1	1
chr11	103032045	103032046	BN-103032045	59	-	5.98458e-51	PN-103032017	chr11_Comp_1045	2	1	1
chr11	103032031	103032032	BP-103032031	13	+	3.30491e-05	PP-103031182	chr11_Comp_1045	2	1	1
chr11	114312118	114312119	BP-114312118	29	+	3.00398e-20	PP-114311959	chr11_Comp_1050	2	1	1
chr11	114312144	114312145	BN-114312144	16	-	1.54348e-08	PN-114312063	chr11_Comp_1050	2	1	1
chr11	114312127	114312128	BP-114312127	8	+	0.0205944	PP-114311959	chr11_Comp_1050	2	1	1
chr11	107322261	107322262	BP-107322261	6	+	0.0434834	PP-107321976	chr11_Comp_1053	2	1	1
chr11	107322275	107322276	BP-107322275	6	+	0.0434834	PP-107321976	chr11_Comp_1053	2	1	1
chr11	107322269	107322270	BN-107322269	11	-	3.02792e-05	PN-107322270	chr11_Comp_1053	2	1	1
chr11	127793692	127793693	BP-127793692	6	+	0.047789	PP-127793449	chr11_Comp_1054	2	1	1
chr11	127793685	127793686	BP-127793685	8	+	0.00315581	PP-127793449	chr11_Comp_1054	2	1	1
chr11	127793690	127793691	BN-127793690	11	-	0.000159397	PN-127793671	chr11_Comp_1054	2	1	1
chr11	106035268	106035269	BP-106035268	16	+	6.3123e-08	PP-106034887	chr11_Comp_1056	2	1	1
chr11	106035262	106035263	BP-106035262	19	+	1.69887e-10	PP-106034887	chr11_Comp_1056	2	1	1
chr11	106035277	106035278	BN-106035277	17	-	6.34722e-09	PN-106035266	chr11_Comp_1056	2	1	1
chr11	25253477	25253478	BN-25253477	8	-	0.00519444	PN-25253464	chr11_Comp_1057	2	1	1
chr11	25253468	25253469	BP-25253468	7	+	0.0186124	PP-25253251	chr11_Comp_1057	2	1	1
chr11	25253453	25253454	BP-25253453	9	+	0.00107396	PP-25253251	chr11_Comp_1057	2	1	1
chr11	90192148	90192149	BP-90192148	12	+	0.00192617	PP-90191798	chr11_Comp_1059	2	1	1
chr11	90192158	90192159	BP-90192158	14	+	0.000141003	PP-90191798	chr11_Comp_1059	2	1	1
chr11	90192165	90192166	BN-90192165	51	-	1.38588e-40	PN-90192094	chr11_Comp_1059	2	1	1
chr11	110176369	110176370	BP-110176369	15	+	4.06504e-05	PP-110175931	chr11_Comp_1060	2	1	1
chr11	110176375	110176376	BN-110176375	27	-	6.06276e-14	PN-110176227	chr11_Comp_1060	2	1	1
chr11	110176364	110176365	BP-110176364	14	+	0.000165193	PP-110175931	chr11_Comp_1060	2	1	1
chr11	114419032	114419033	BP-114419032	8	+	0.00199803	PP-114418806	chr11_Comp_1066	2	1	1
chr11	114419039	114419040	BP-114419039	7	+	0.00898446	PP-114418806	chr11_Comp_1066	2	1	1
chr11	114419051	114419052	BN-114419051	10	-	0.000534304	PN-114419028	chr11_Comp_1066	2	1	1
chr11	47966267	47966268	BP-47966267	10	+	0.00368921	PP-47966053	chr11_Comp_1067	2	1	1
chr11	47966274	47966275	BN-47966274	20	-	1.95291e-10	PN-47966238	chr11_Comp_1067	2	1	1
chr11	47966256	47966257	BP-47966256	27	+	6.76731e-17	PP-47966053	chr11_Comp_1067	2	1	1
chr11	108337392	108337393	BP-108337392	7	+	0.0396361	PP-108337134	chr11_Comp_1071	2	1	1
chr11	108337405	108337406	BN-108337405	7	-	0.0371436	PN-108337402	chr11_Comp_1071	2	1	1
chr11	108337386	108337387	BP-108337386	25	+	4.64929e-17	PP-108337134	chr11_Comp_1071	2	1	1
chr11	120396658	120396659	BN-120396658	9	-	0.00524655	PN-120396667	chr11_Comp_1073	2	1	1
chr11	120396640	120396641	BP-120396640	10	+	0.00268403	PP-120396418	chr11_Comp_1073	2	1	1
chr11	120396648	120396649	BP-120396648	13	+	3.32572e-05	PP-120396418	chr11_Comp_1073	2	1	1
chr11	22759983	22759984	BP-22759983	14	+	4.12793e-06	PP-22759772	chr11_Comp_1078	2	1	1
chr11	22759999	22760000	BP-22759999	12	+	0.00010719	PP-22759772	chr11_Comp_1078	2	1	1
chr11	22760003	22760004	BN-22760003	17	-	3.57966e-09	PN-22760037	chr11_Comp_1078	2	1	1
chr11	94571469	94571470	BP-94571469	22	+	3.4912e-08	PP-94571075	chr11_Comp_1081	2	1	1
chr11	94571479	94571480	BP-94571479	45	+	6.8109e-28	PP-94571075	chr11_Comp_1081	2	1	1
chr11	94571485	94571486	BN-94571485	34	-	5.5189e-19	PN-94571454	chr11_Comp_1081	2	1	1
chr11	114036229	114036230	BP-114036229	10	+	0.00152881	PP-114036057	chr11_Comp_1084	2	1	1
chr11	114036237	114036238	BN-114036237	9	-	0.00428837	PN-114036232	chr11_Comp_1084	2	1	1
chr11	114036222	114036223	BP-114036222	10	+	0.00152881	PP-114036057	chr11_Comp_1084	2	1	1
chr11	15627754	15627755	BP-15627754	9	+	0.00720704	PP-15627545	chr11_Comp_1086	2	1	1
chr11	15627749	15627750	BP-15627749	13	+	2.08577e-05	PP-15627545	chr11_Comp_1086	2	1	1
chr11	15627768	15627769	BN-15627768	9	-	0.00477397	PN-15627724	chr11_Comp_1086	2	1	1
chr11	86802767	86802768	BP-86802767	10	+	0.000348172	PP-86802128	chr11_Comp_1088	2	1	1
chr11	86802757	86802758	BP-86802757	7	+	0.0250416	PP-86802128	chr11_Comp_1088	2	1	1
chr11	86802779	86802780	BN-86802779	7	-	0.0384441	PN-86802737	chr11_Comp_1088	2	1	1
chr11	89991474	89991475	BP-89991474	8	+	0.0127891	PP-89991253	chr11_Comp_1090	2	1	1
chr11	89991457	89991458	BP-89991457	14	+	1.05268e-06	PP-89991253	chr11_Comp_1090	2	1	1
chr11	89991485	89991486	BN-89991485	8	-	0.0168535	PN-89991413	chr11_Comp_1090	2	1	1
chr11	129512431	129512432	BP-129512431	16	+	5.30508e-05	PP-129512050	chr11_Comp_1091	2	1	1
chr11	129512436	129512437	BP-129512436	15	+	0.000199827	PP-129512050	chr11_Comp_1091	2	1	1
chr11	129512442	129512443	BN-129512442	166	-	1.82484e-176	PN-129512240	chr11_Comp_1091	2	1	1
chr11	107338758	107338759	BP-107338758	18	+	7.13968e-08	PP-107338397	chr11_Comp_1092	2	1	1
chr11	107338747	107338748	BN-107338747	24	-	1.14847e-12	PN-107338693	chr11_Comp_1092	2	1	1
chr11	107338740	107338741	BP-107338740	9	+	0.0281148	PP-107338397	chr11_Comp_1092	2	1	1
chr11	41866201	41866202	BP-41866201	8	+	0.00776292	PP-41866026	chr11_Comp_1094	2	1	1
chr11	41866214	41866215	BP-41866214	12	+	1.49098e-05	PP-41866026	chr11_Comp_1094	2	1	1
chr11	41866223	41866224	BN-41866223	7	-	0.0201368	PN-41866290	chr11_Comp_1094	2	1	1
chr11	60144326	60144327	BP-60144326	13	+	6.14229e-05	PP-60144082	chr11_Comp_1098	2	1	1
chr11	60144334	60144335	BN-60144334	15	-	3.08126e-06	PN-60144300	chr11_Comp_1098	2	1	1
chr11	60144311	60144312	BP-60144311	11	+	0.00111205	PP-60144082	chr11_Comp_1098	2	1	1
chr11	41337354	41337355	BN-41337354	9	-	0.00603389	PN-41337336	chr11_Comp_1100	2	1	1
chr11	41337343	41337344	BP-41337343	10	+	0.00232258	PP-41337124	chr11_Comp_1100	2	1	1
chr11	41337349	41337350	BP-41337349	14	+	5.23093e-06	PP-41337124	chr11_Comp_1100	2	1	1
chr11	96120372	96120373	BP-96120372	21	+	9.13568e-08	PP-96120151	chr11_Comp_1103	2	1	1
chr11	96120370	96120371	BN-96120370	28	-	1.23058e-12	PN-96120425	chr11_Comp_1103	2	1	1
chr11	96120359	96120360	BP-96120359	24	+	6.86311e-10	PP-96120151	chr11_Comp_1103	2	1	1
chr11	93050502	93050503	BP-93050502	48	+	9.07328e-29	PP-93050174	chr11_Comp_1105	2	1	1
chr11	93050510	93050511	BN-93050510	25	-	3.79139e-11	PN-93050468	chr11_Comp_1105	2	1	1
chr11	93050509	93050510	BP-93050509	30	+	5.80512e-13	PP-93050174	chr11_Comp_1105	2	1	1
chr11	6691375	6691376	BP-6691375	6	+	0.0362711	PP-6691081	chr11_Comp_1108	2	1	1
chr11	6691388	6691389	BP-6691388	7	+	0.00938626	PP-6691081	chr11_Comp_1108	2	1	1
chr11	6691393	6691394	BN-6691393	10	-	0.000221457	PN-6691422	chr11_Comp_1108	2	1	1
chr11	28320516	28320517	BN-28320516	15	-	3.89286e-07	PN-28320574	chr11_Comp_1111	2	1	1
chr11	28320505	28320506	BP-28320505	27	+	2.89491e-17	PP-28320329	chr11_Comp_1111	2	1	1
chr11	28320488	28320489	BP-28320488	16	+	2.30036e-07	PP-28320329	chr11_Comp_1111	2	1	1
chr11	83817830	83817831	BP-83817830	36	+	5.69085e-23	PP-83817521	chr11_Comp_1115	2	1	1
chr11	83817843	83817844	BN-83817843	94	-	1.13711e-71	PN-83817841	chr11_Comp_1115	2	1	1
chr11	83817836	83817837	BP-83817836	38	+	5.15234e-25	PP-83817521	chr11_Comp_1115	2	1	1
chr12	67479678	67479679	BP-67479678	9	+	0.0064952	PP-67479415	chr12_Comp_766	2	1	1
chr12	67479687	67479688	BP-67479687	17	+	1.36959e-08	PP-67479415	chr12_Comp_766	2	1	1
chr12	67479693	67479694	BN-67479693	17	-	6.55183e-09	PN-67479717	chr12_Comp_766	2	1	1
chr12	26196810	26196811	BN-26196810	10	-	0.00301849	PN-26196818	chr12_Comp_772	2	1	1
chr12	26196805	26196806	BP-26196805	13	+	8.52333e-06	PP-26196545	chr12_Comp_772	2	1	1
chr12	26196794	26196795	BP-26196794	8	+	0.0150596	PP-26196545	chr12_Comp_772	2	1	1
chr12	90026840	90026841	BP-90026840	10	+	0.00504959	PP-90026468	chr12_Comp_776	2	1	1
chr12	90026834	90026835	BP-90026834	9	+	0.0165567	PP-90026468	chr12_Comp_776	2	1	1
chr12	90026845	90026846	BN-90026845	20	-	1.82398e-10	PN-90026835	chr12_Comp_776	2	1	1
chr12	79119236	79119237	BN-79119236	12	-	0.000211209	PN-79119019	chr12_Comp_778	2	1	1
chr12	79119224	79119225	BP-79119224	10	+	0.00235681	PP-79118737	chr12_Comp_778	2	1	1
chr12	79119230	79119231	BP-79119230	10	+	0.00235681	PP-79118737	chr12_Comp_778	2	1	1
chr12	121130443	121130444	BP-121130443	19	+	3.84917e-10	PP-121130225	chr12_Comp_780	2	1	1
chr12	121130431	121130432	BP-121130431	15	+	7.47737e-07	PP-121130225	chr12_Comp_780	2	1	1
chr12	121130454	121130455	BN-121130454	12	-	2.38969e-05	PN-121130447	chr12_Comp_780	2	1	1
chr12	28051595	28051596	BP-28051595	13	+	1.16125e-06	PP-28051319	chr12_Comp_781	2	1	1
chr12	28051605	28051606	BN-28051605	6	-	0.045927	PN-28051603	chr12_Comp_781	2	1	1
chr12	28051608	28051609	BP-28051608	8	+	0.00513244	PP-28051319	chr12_Comp_781	2	1	1
chr12	115707122	115707123	BP-115707122	12	+	1.32736e-05	PP-115706808	chr12_Comp_785	2	1	1
chr12	115707128	115707129	BN-115707128	22	-	6.48589e-15	PN-115707118	chr12_Comp_785	2	1	1
chr12	115707109	115707110	BP-115707109	8	+	0.00724223	PP-115706808	chr12_Comp_785	2	1	1
chr12	95451769	95451770	BP-95451769	17	+	5.17959e-10	PP-95451482	chr12_Comp_786	2	1	1
chr12	95451786	95451787	BN-95451786	14	-	3.69945e-07	PN-95451788	chr12_Comp_786	2	1	1
chr12	95451764	95451765	BP-95451764	8	+	0.00615583	PP-95451482	chr12_Comp_786	2	1	1
chr12	47639600	47639601	BP-47639600	10	+	0.00512221	PP-47639376	chr12_Comp_789	2	1	1
chr12	47639611	47639612	BN-47639611	13	-	1.48685e-05	PN-47639614	chr12_Comp_789	2	1	1
chr12	47639609	47639610	BP-47639609	11	+	0.00141615	PP-47639376	chr12_Comp_789	2	1	1
chr12	92997237	92997238	BN-92997237	15	-	2.06791e-05	PN-92997250	chr12_Comp_800	2	1	1
chr12	92997214	92997215	BP-92997214	15	+	1.48885e-05	PP-92997005	chr12_Comp_800	2	1	1
chr12	92997224	92997225	BP-92997224	17	+	6.23116e-07	PP-92997005	chr12_Comp_800	2	1	1
chr12	94268704	94268705	BP-94268704	16	+	1.77282e-08	PP-94268438	chr12_Comp_801	2	1	1
chr12	94268726	94268727	BN-94268726	21	-	3.77304e-12	PN-94268719	chr12_Comp_801	2	1	1
chr12	94268717	94268718	BP-94268717	14	+	8.11308e-07	PP-94268438	chr12_Comp_801	2	1	1
chr12	75629958	75629959	BN-75629958	18	-	3.84165e-10	PN-75629973	chr12_Comp_804	2	1	1
chr12	75629934	75629935	BP-75629934	10	+	0.000206561	PP-75629692	chr12_Comp_804	2	1	1
chr12	75629951	75629952	BP-75629951	9	+	0.00102948	PP-75629692	chr12_Comp_804	2	1	1
chr12	69209520	69209521	BP-69209520	20	+	4.42125e-09	PP-69209318	chr12_Comp_805	2	1	1
chr12	69209523	69209524	BN-69209523	7	-	0.0465507	PN-69209551	chr12_Comp_805	2	1	1
chr12	69209510	69209511	BP-69209510	16	+	3.7901e-06	PP-69209318	chr12_Comp_805	2	1	1
chr12	55010683	55010684	BP-55010683	19	+	5.4005e-07	PP-55010388	chr12_Comp_806	2	1	1
chr12	55010671	55010672	BP-55010671	25	+	2.13061e-11	PP-55010388	chr12_Comp_806	2	1	1
chr12	55010696	55010697	BN-55010696	77	-	2.573e-59	PN-55010702	chr12_Comp_806	2	1	1
chr12	30944409	30944410	BN-30944409	24	-	2.25287e-14	PN-30944359	chr12_Comp_807	2	1	1
chr12	30944389	30944390	BP-30944389	13	+	0.000222747	PP-30943976	chr12_Comp_807	2	1	1
chr12	30944394	30944395	BP-30944394	11	+	0.00311626	PP-30943976	chr12_Comp_807	2	1	1
chr12	111531729	111531730	BP-111531729	18	+	2.4283e-05	PP-111531515	chr12_Comp_808	2	1	1
chr12	111531746	111531747	BP-111531746	65	+	3.2981e-48	PP-111531515	chr12_Comp_808	2	1	1
chr12	111531754	111531755	BN-111531754	33	-	4.66162e-17	PN-111531764	chr12_Comp_808	2	1	1
chr12	46354228	46354229	BP-46354228	8	+	0.00214957	PP-46354013	chr12_Comp_810	2	1	1
chr12	46354251	46354252	BN-46354251	7	-	0.0148204	PN-46354284	chr12_Comp_810	2	1	1
chr12	46354234	46354235	BP-46354234	6	+	0.036799	PP-46354013	chr12_Comp_810	2	1	1
chr12	95889330	95889331	BP-95889330	11	+	9.63286e-05	PP-95889148	chr12_Comp_813	2	1	1
chr12	95889364	95889365	BN-95889364	7	-	0.0247096	PN-95889401	chr12_Comp_813	2	1	1
chr12	95889347	95889348	BP-95889347	10	+	0.000477804	PP-95889148	chr12_Comp_813	2	1	1
chr12	50796183	50796184	BP-50796183	25	+	3.09648e-12	PP-50795927	chr12_Comp_814	2	1	1
chr12	50796196	50796197	BN-50796196	33	-	3.60543e-18	PN-50796195	chr12_Comp_814	2	1	1
chr12	50796188	50796189	BP-50796188	51	+	2.50314e-38	PP-50795927	chr12_Comp_814	2	1	1
chr12	70715061	70715062	BP-70715061	9	+	0.00172536	PP-70714877	chr12_Comp_815	2	1	1
chr12	70715067	70715068	BP-70715067	17	+	7.53166e-10	PP-70714877	chr12_Comp_815	2	1	1
chr12	70715075	70715076	BN-70715075	7	-	0.0208425	PN-70715094	chr12_Comp_815	2	1	1
chr12	14107116	14107117	BN-14107116	12	-	8.21818e-06	PN-14107090	chr12_Comp_817	2	1	1
chr12	14107095	14107096	BP-14107095	7	+	0.0244206	PP-14106821	chr12_Comp_817	2	1	1
chr12	14107112	14107113	BP-14107112	7	+	0.0244206	PP-14106821	chr12_Comp_817	2	1	1
chr12	11837096	11837097	BP-11837096	56	+	4.41393e-45	PP-11836902	chr12_Comp_819	2	1	1
chr12	11837108	11837109	BN-11837108	18	-	2.15527e-07	PN-11837127	chr12_Comp_819	2	1	1
chr12	11837085	11837086	BP-11837085	32	+	5.91632e-19	PP-11836902	chr12_Comp_819	2	1	1
chr12	61408859	61408860	BN-61408859	16	-	1.29286e-08	PN-61408863	chr12_Comp_825	2	1	1
chr12	61408852	61408853	BP-61408852	7	+	0.0317169	PP-61408570	chr12_Comp_825	2	1	1
chr12	61408842	61408843	BP-61408842	7	+	0.0317169	PP-61408570	chr12_Comp_825	2	1	1
chr12	121851946	121851947	BP-121851946	10	+	0.0013264	PP-121851720	chr12_Comp_828	2	1	1
chr12	121851930	121851931	BP-121851930	9	+	0.0052163	PP-121851720	chr12_Comp_828	2	1	1
chr12	121851959	121851960	BN-121851959	11	-	0.000191687	PN-121852000	chr12_Comp_828	2	1	1
chr12	75374646	75374647	BP-75374646	15	+	2.64404e-05	PP-75374258	chr12_Comp_829	2	1	1
chr12	75374635	75374636	BP-75374635	17	+	1.22128e-06	PP-75374258	chr12_Comp_829	2	1	1
chr12	75374654	75374655	BN-75374654	8	-	0.0413114	PN-75374642	chr12_Comp_829	2	1	1
chr12	40257942	40257943	BP-40257942	11	+	0.000364028	PP-40257654	chr12_Comp_831	2	1	1
chr12	40257941	40257942	BN-40257941	10	-	0.0045803	PN-40257965	chr12_Comp_831	2	1	1
chr12	40257932	40257933	BP-40257932	13	+	1.53943e-05	PP-40257654	chr12_Comp_831	2	1	1
chr12	90026756	90026757	BN-90026756	10	-	0.0034945	PN-90026835	chr12_Comp_840	2	1	1
chr12	90026734	90026735	BP-90026734	20	+	4.40196e-10	PP-90026468	chr12_Comp_840	2	1	1
chr12	90026744	90026745	BP-90026744	25	+	1.57123e-14	PP-90026468	chr12_Comp_840	2	1	1
chr12	83951985	83951986	BP-83951985	18	+	5.10039e-07	PP-83951640	chr12_Comp_843	2	1	1
chr12	83951973	83951974	BP-83951973	14	+	0.000192547	PP-83951640	chr12_Comp_843	2	1	1
chr12	83951995	83951996	BN-83951995	13	-	0.000812532	PN-83951887	chr12_Comp_843	2	1	1
chr12	122897734	122897735	BP-122897734	11	+	0.000367697	PP-122897516	chr12_Comp_851	2	1	1
chr12	122897750	122897751	BP-122897750	13	+	1.5586e-05	PP-122897516	chr12_Comp_851	2	1	1
chr12	122897758	122897759	BN-122897758	13	-	6.59276e-06	PN-122897764	chr12_Comp_851	2	1	1
chr12	95866825	95866826	BN-95866825	20	-	2.8699e-11	PN-95866790	chr12_Comp_855	2	1	1
chr12	95866817	95866818	BP-95866817	11	+	0.00047164	PP-95866394	chr12_Comp_855	2	1	1
chr12	95866804	95866805	BP-95866804	10	+	0.00194809	PP-95866394	chr12_Comp_855	2	1	1
chr12	102107774	102107775	BP-102107774	22	+	6.90407e-11	PP-102107518	chr12_Comp_858	2	1	1
chr12	102107791	102107792	BP-102107791	15	+	1.3175e-05	PP-102107518	chr12_Comp_858	2	1	1
chr12	102107802	102107803	BN-102107802	9	-	0.048962	PN-102107842	chr12_Comp_858	2	1	1
chr12	69209475	69209476	BN-69209475	7	-	0.0465507	PN-69209551	chr12_Comp_861	2	1	1
chr12	69209484	69209485	BP-69209484	13	+	0.000314142	PP-69209318	chr12_Comp_861	2	1	1
chr12	69209473	69209474	BP-69209473	12	+	0.00118255	PP-69209318	chr12_Comp_861	2	1	1
chr12	22831319	22831320	BP-22831319	8	+	0.00548173	PP-22831056	chr12_Comp_863	2	1	1
chr12	22831327	22831328	BN-22831327	18	-	8.126e-10	PN-22831382	chr12_Comp_863	2	1	1
chr12	22831329	22831330	BP-22831329	7	+	0.0209409	PP-22831056	chr12_Comp_863	2	1	1
chr12	27760061	27760062	BP-27760061	20	+	1.07856e-12	PP-27759841	chr12_Comp_866	2	1	1
chr12	27760068	27760069	BP-27760068	7	+	0.0264623	PP-27759841	chr12_Comp_866	2	1	1
chr12	27760081	27760082	BN-27760081	13	-	1.97806e-06	PN-27760080	chr12_Comp_866	2	1	1
chr12	94226345	94226346	BP-94226345	17	+	2.21726e-08	PP-94226010	chr12_Comp_868	2	1	1
chr12	94226332	94226333	BP-94226332	10	+	0.0021898	PP-94226010	chr12_Comp_868	2	1	1
chr12	94226353	94226354	BN-94226353	15	-	1.14299e-06	PN-94226361	chr12_Comp_868	2	1	1
chr12	81279188	81279189	BP-81279188	23	+	8.6746e-12	PP-81278906	chr12_Comp_870	2	1	1
chr12	81279196	81279197	BN-81279196	74	-	1.76136e-74	PN-81279199	chr12_Comp_870	2	1	1
chr12	81279175	81279176	BP-81279175	36	+	2.9545e-24	PP-81278906	chr12_Comp_870	2	1	1
chr12	65214486	65214487	BN-65214486	8	-	0.0226871	PN-65214509	chr12_Comp_871	2	1	1
chr12	65214476	65214477	BP-65214476	29	+	2.0205e-20	PP-65214251	chr12_Comp_871	2	1	1
chr12	65214485	65214486	BP-65214485	10	+	0.00138592	PP-65214251	chr12_Comp_871	2	1	1
chr12	16400160	16400161	BP-16400160	7	+	0.0413817	PP-16399905	chr12_Comp_874	2	1	1
chr12	16400170	16400171	BP-16400170	7	+	0.0413817	PP-16399905	chr12_Comp_874	2	1	1
chr12	16400185	16400186	BN-16400185	10	-	0.000572699	PN-16400159	chr12_Comp_874	2	1	1
chr12	80950395	80950396	BP-80950395	35	+	1.17533e-18	PP-80950111	chr12_Comp_882	2	1	1
chr12	80950416	80950417	BN-80950416	68	-	4.72088e-53	PN-80950386	chr12_Comp_882	2	1	1
chr12	80950407	80950408	BP-80950407	26	+	3.42338e-11	PP-80950111	chr12_Comp_882	2	1	1
chr12	81207669	81207670	BP-81207669	19	+	5.95455e-11	PP-81207372	chr12_Comp_883	2	1	1
chr12	81207676	81207677	BN-81207676	8	-	0.00678848	PN-81207676	chr12_Comp_883	2	1	1
chr12	81207680	81207681	BP-81207680	10	+	0.00086349	PP-81207372	chr12_Comp_883	2	1	1
chr12	120131031	120131032	BN-120131031	17	-	4.14165e-09	PN-120130768	chr12_Comp_885	2	1	1
chr12	120131020	120131021	BP-120131020	11	+	7.35227e-05	PP-120130475	chr12_Comp_885	2	1	1
chr12	120131013	120131014	BP-120131013	7	+	0.0262662	PP-120130475	chr12_Comp_885	2	1	1
chr12	32364923	32364924	BP-32364923	16	+	2.26607e-08	PP-32364683	chr12_Comp_886	2	1	1
chr12	32364932	32364933	BP-32364932	9	+	0.00331264	PP-32364683	chr12_Comp_886	2	1	1
chr12	32364945	32364946	BN-32364945	19	-	1.04736e-10	PN-32364945	chr12_Comp_886	2	1	1
chr12	7507318	7507319	BN-7507318	11	-	2.86658e-05	PN-7507355	chr12_Comp_888	2	1	1
chr12	7507295	7507296	BP-7507295	7	+	0.0303598	PP-7507111	chr12_Comp_888	2	1	1
chr12	7507308	7507309	BP-7507308	9	+	0.00213166	PP-7507111	chr12_Comp_888	2	1	1
chr12	79416710	79416711	BP-79416710	8	+	0.0195025	PP-79416426	chr12_Comp_892	2	1	1
chr12	79416705	79416706	BN-79416705	9	-	0.0063247	PN-79416749	chr12_Comp_892	2	1	1
chr12	79416694	79416695	BP-79416694	8	+	0.0195025	PP-79416426	chr12_Comp_892	2	1	1
chr12	53569245	53569246	BN-53569245	7	-	0.0182412	PN-53569272	chr12_Comp_893	2	1	1
chr12	53569224	53569225	BP-53569224	11	+	9.59139e-05	PP-53568910	chr12_Comp_893	2	1	1
chr12	53569233	53569234	BP-53569233	8	+	0.00858301	PP-53568910	chr12_Comp_893	2	1	1
chr12	62973800	62973801	BP-62973800	15	+	9.13081e-07	PP-62973502	chr12_Comp_895	2	1	1
chr12	62973823	62973824	BN-62973823	32	-	4.88907e-22	PN-62973852	chr12_Comp_895	2	1	1
chr12	62973816	62973817	BP-62973816	11	+	0.000565014	PP-62973502	chr12_Comp_895	2	1	1
chr12	83952035	83952036	BP-83952035	48	+	2.47897e-35	PP-83951640	chr12_Comp_898	2	1	1
chr12	83952040	83952041	BN-83952040	25	-	2.68024e-12	PN-83951887	chr12_Comp_898	2	1	1
chr12	83952018	83952019	BP-83952018	19	+	9.98239e-08	PP-83951640	chr12_Comp_898	2	1	1
chr12	59425491	59425492	BP-59425491	9	+	0.00611306	PP-59425350	chr12_Comp_901	2	1	1
chr12	59425497	59425498	BP-59425497	9	+	0.00611306	PP-59425350	chr12_Comp_901	2	1	1
chr12	59425505	59425506	BN-59425505	14	-	3.18089e-07	PN-59425505	chr12_Comp_901	2	1	1
chr12	83371142	83371143	BN-83371142	7	-	0.0426005	PN-83371151	chr12_Comp_903	2	1	1
chr12	83371130	83371131	BP-83371130	8	+	0.0101093	PP-83370915	chr12_Comp_903	2	1	1
chr12	83371144	83371145	BP-83371144	8	+	0.0101093	PP-83370915	chr12_Comp_903	2	1	1
chr12	70234645	70234646	BP-70234645	19	+	2.30971e-09	PP-70234383	chr12_Comp_906	2	1	1
chr12	70234659	70234660	BN-70234659	10	-	0.000787214	PN-70234693	chr12_Comp_906	2	1	1
chr12	70234632	70234633	BP-70234632	9	+	0.0150606	PP-70234383	chr12_Comp_906	2	1	1
chr12	88528321	88528322	BN-88528321	25	-	1.46206e-16	PN-88528312	chr12_Comp_909	2	1	1
chr12	88528313	88528314	BP-88528313	8	+	0.0177427	PP-88528080	chr12_Comp_909	2	1	1
chr12	88528296	88528297	BP-88528296	15	+	3.41909e-07	PP-88528080	chr12_Comp_909	2	1	1
chr12	126311668	126311669	BP-126311668	24	+	3.15971e-10	PP-126311245	chr12_Comp_910	2	1	1
chr12	126311680	126311681	BN-126311680	83	-	5.29297e-77	PN-126311521	chr12_Comp_910	2	1	1
chr12	126311661	126311662	BP-126311661	55	+	6.23327e-40	PP-126311245	chr12_Comp_910	2	1	1
chr12	91438285	91438286	BN-91438285	6	-	0.0361965	PN-91438272	chr12_Comp_915	2	1	1
chr12	91438280	91438281	BP-91438280	8	+	0.00632096	PP-91437879	chr12_Comp_915	2	1	1
chr12	91438267	91438268	BP-91438267	7	+	0.0235817	PP-91437879	chr12_Comp_915	2	1	1
chr12	90583329	90583330	BP-90583329	24	+	1.37913e-12	PP-90583060	chr12_Comp_917	2	1	1
chr12	90583334	90583335	BN-90583334	13	-	0.000162455	PN-90583385	chr12_Comp_917	2	1	1
chr12	90583319	90583320	BP-90583319	19	+	1.75877e-08	PP-90583060	chr12_Comp_917	2	1	1
chr12	40368021	40368022	BN-40368021	7	-	0.0194485	PN-40367991	chr12_Comp_918	2	1	1
chr12	40368006	40368007	BP-40368006	9	+	0.00691164	PP-40367787	chr12_Comp_918	2	1	1
chr12	40368011	40368012	BP-40368011	10	+	0.00183486	PP-40367787	chr12_Comp_918	2	1	1
chr12	399983	399984	BN-399983	10	-	0.00112117	PN-400000	chr12_Comp_920	2	1	1
chr12	399982	399983	BP-399982	7	+	0.0307625	PP-399693	chr12_Comp_920	2	1	1
chr12	399975	399976	BP-399975	12	+	1.80586e-05	PP-399693	chr12_Comp_920	2	1	1
chr12	116568372	116568373	BN-116568372	22	-	7.06554e-13	PN-116568395	chr12_Comp_925	2	1	1
chr12	116568364	116568365	BP-116568364	7	+	0.0421573	PP-116568181	chr12_Comp_925	2	1	1
chr12	116568350	116568351	BP-116568350	14	+	1.04323e-06	PP-116568181	chr12_Comp_925	2	1	1
chr12	52727270	52727271	BN-52727270	12	-	0.00182791	PN-52727288	chr12_Comp_927	2	1	1
chr12	52727262	52727263	BP-52727262	42	+	1.73221e-28	PP-52727005	chr12_Comp_927	2	1	1
chr12	52727269	52727270	BP-52727269	23	+	1.22746e-10	PP-52727005	chr12_Comp_927	2	1	1
chr12	111430520	111430521	BP-111430520	19	+	1.10011e-07	PP-111430283	chr12_Comp_928	2	1	1
chr12	111430535	111430536	BP-111430535	25	+	2.31207e-12	PP-111430283	chr12_Comp_928	2	1	1
chr12	111430548	111430549	BN-111430548	36	-	1.88503e-18	PN-111430561	chr12_Comp_928	2	1	1
chr12	18395797	18395798	BP-18395797	11	+	0.00197503	PP-18395506	chr12_Comp_929	2	1	1
chr12	18395805	18395806	BP-18395805	13	+	0.000125754	PP-18395506	chr12_Comp_929	2	1	1
chr12	18395815	18395816	BN-18395815	15	-	6.54997e-05	PN-18395761	chr12_Comp_929	2	1	1
chr12	63889839	63889840	BP-63889839	12	+	0.00272496	PP-63889476	chr12_Comp_932	2	1	1
chr12	63889847	63889848	BP-63889847	10	+	0.0245225	PP-63889476	chr12_Comp_932	2	1	1
chr12	63889846	63889847	BN-63889846	16	-	6.36947e-06	PN-63889768	chr12_Comp_932	2	1	1
chr12	75445141	75445142	BN-75445141	10	-	0.00404645	PN-75445180	chr12_Comp_936	2	1	1
chr12	75445123	75445124	BP-75445123	9	+	0.0165537	PP-75444930	chr12_Comp_936	2	1	1
chr12	75445128	75445129	BP-75445128	12	+	0.000350882	PP-75444930	chr12_Comp_936	2	1	1
chr12	63361653	63361654	BP-63361653	8	+	0.00601397	PP-63361357	chr12_Comp_938	2	1	1
chr12	63361663	63361664	BP-63361663	8	+	0.00601397	PP-63361357	chr12_Comp_938	2	1	1
chr12	63361671	63361672	BN-63361671	13	-	4.13964e-06	PN-63361655	chr12_Comp_938	2	1	1
chr12	122396201	122396202	BP-122396201	12	+	2.60006e-05	PP-122395891	chr12_Comp_940	2	1	1
chr12	122396207	122396208	BN-122396207	18	-	1.12072e-09	PN-122396200	chr12_Comp_940	2	1	1
chr12	122396186	122396187	BP-122396186	8	+	0.0108036	PP-122395891	chr12_Comp_940	2	1	1
chr12	62580307	62580308	BN-62580307	21	-	4.77369e-13	PN-62580321	chr12_Comp_942	2	1	1
chr12	62580302	62580303	BP-62580302	7	+	0.0406188	PP-62580095	chr12_Comp_942	2	1	1
chr12	62580292	62580293	BP-62580292	13	+	5.71823e-06	PP-62580095	chr12_Comp_942	2	1	1
chr12	18626476	18626477	BP-18626476	13	+	1.99098e-06	PP-18626154	chr12_Comp_943	2	1	1
chr12	18626493	18626494	BP-18626493	9	+	0.00165263	PP-18626154	chr12_Comp_943	2	1	1
chr12	18626494	18626495	BN-18626494	14	-	2.50662e-06	PN-18626506	chr12_Comp_943	2	1	1
chr12	33046093	33046094	BP-33046093	8	+	0.00670133	PP-33045799	chr12_Comp_947	2	1	1
chr12	33046082	33046083	BP-33046082	9	+	0.00160023	PP-33045799	chr12_Comp_947	2	1	1
chr12	33046083	33046084	BN-33046083	13	-	2.00598e-06	PN-33046082	chr12_Comp_947	2	1	1
chr12	88566922	88566923	BP-88566922	12	+	0.000222007	PP-88566581	chr12_Comp_949	2	1	1
chr12	88566936	88566937	BN-88566936	12	-	0.000157523	PN-88566887	chr12_Comp_949	2	1	1
chr12	88566931	88566932	BP-88566931	10	+	0.00352941	PP-88566581	chr12_Comp_949	2	1	1
chr12	91624960	91624961	BN-91624960	7	-	0.0209564	PN-91624958	chr12_Comp_954	2	1	1
chr12	91624944	91624945	BP-91624944	9	+	0.00141555	PP-91624621	chr12_Comp_954	2	1	1
chr12	91624939	91624940	BP-91624939	7	+	0.0226826	PP-91624621	chr12_Comp_954	2	1	1
chr12	41521787	41521788	BP-41521787	12	+	9.47206e-06	PP-41521581	chr12_Comp_959	2	1	1
chr12	41521804	41521805	BP-41521804	10	+	0.000289537	PP-41521581	chr12_Comp_959	2	1	1
chr12	41521809	41521810	BN-41521809	8	-	0.00687926	PN-41521859	chr12_Comp_959	2	1	1
chr12	69209565	69209566	BP-69209565	19	+	2.59676e-08	PP-69209318	chr12_Comp_960	2	1	1
chr12	69209556	69209557	BP-69209556	12	+	0.00118255	PP-69209318	chr12_Comp_960	2	1	1
chr12	69209575	69209576	BN-69209575	9	-	0.00390731	PN-69209551	chr12_Comp_960	2	1	1
chr12	60430080	60430081	BP-60430080	19	+	5.1237e-11	PP-60429799	chr12_Comp_963	2	1	1
chr12	60430090	60430091	BN-60430090	8	-	0.00615583	PN-60430133	chr12_Comp_963	2	1	1
chr12	60430071	60430072	BP-60430071	8	+	0.0126957	PP-60429799	chr12_Comp_963	2	1	1
chr12	32111728	32111729	BP-32111728	13	+	4.65199e-07	PP-32111564	chr12_Comp_964	2	1	1
chr12	32111738	32111739	BN-32111738	10	-	0.000278307	PN-32111737	chr12_Comp_964	2	1	1
chr12	32111718	32111719	BP-32111718	7	+	0.012998	PP-32111564	chr12_Comp_964	2	1	1
chr12	27692324	27692325	BP-27692324	8	+	0.00912887	PP-27691971	chr12_Comp_967	2	1	1
chr12	27692344	27692345	BN-27692344	15	-	7.82981e-07	PN-27692309	chr12_Comp_967	2	1	1
chr12	27692330	27692331	BP-27692330	9	+	0.00229682	PP-27691971	chr12_Comp_967	2	1	1
chr12	14426140	14426141	BP-14426140	8	+	0.0178011	PP-14425940	chr12_Comp_970	2	1	1
chr12	14426150	14426151	BN-14426150	7	-	0.0291844	PN-14426195	chr12_Comp_970	2	1	1
chr12	14426125	14426126	BP-14426125	27	+	2.03608e-18	PP-14425940	chr12_Comp_970	2	1	1
chr12	45885993	45885994	BN-45885993	9	-	0.000727436	PN-45886056	chr12_Comp_971	2	1	1
chr12	45885978	45885979	BP-45885978	8	+	0.00708532	PP-45885753	chr12_Comp_971	2	1	1
chr12	45885961	45885962	BP-45885961	12	+	1.27961e-05	PP-45885753	chr12_Comp_971	2	1	1
chr12	51119434	51119435	BP-51119434	11	+	0.000109491	PP-51118862	chr12_Comp_972	2	1	1
chr12	51119441	51119442	BN-51119441	21	-	1.16879e-12	PN-51119415	chr12_Comp_972	2	1	1
chr12	51119428	51119429	BP-51119428	7	+	0.0327058	PP-51118862	chr12_Comp_972	2	1	1
chr12	90175955	90175956	BP-90175955	16	+	2.47786e-07	PP-90175654	chr12_Comp_976	2	1	1
chr12	90175964	90175965	BP-90175964	19	+	9.04916e-10	PP-90175654	chr12_Comp_976	2	1	1
chr12	90175971	90175972	BN-90175971	13	-	1.30705e-05	PN-90175938	chr12_Comp_976	2	1	1
chr12	63034125	63034126	BP-63034125	11	+	0.000195198	PP-63033717	chr12_Comp_978	2	1	1
chr12	63034138	63034139	BN-63034138	10	-	0.000614913	PN-63033864	chr12_Comp_978	2	1	1
chr12	63034136	63034137	BP-63034136	12	+	3.89325e-05	PP-63033717	chr12_Comp_978	2	1	1
chr12	122403532	122403533	BP-122403532	9	+	0.0187762	PP-122402951	chr12_Comp_981	2	1	1
chr12	122403540	122403541	BP-122403540	24	+	2.05651e-13	PP-122402951	chr12_Comp_981	2	1	1
chr12	122403548	122403549	BN-122403548	29	-	3.61307e-18	PN-122403248	chr12_Comp_981	2	1	1
chr12	68877096	68877097	BP-68877096	8	+	0.0102265	PP-68876813	chr12_Comp_984	2	1	1
chr12	68877080	68877081	BP-68877080	16	+	1.4107e-08	PP-68876813	chr12_Comp_984	2	1	1
chr12	68877105	68877106	BN-68877105	13	-	5.76542e-06	PN-68877013	chr12_Comp_984	2	1	1
chr12	17262863	17262864	BP-17262863	15	+	4.46139e-07	PP-17262598	chr12_Comp_985	2	1	1
chr12	17262872	17262873	BN-17262872	7	-	0.0298997	PN-17262904	chr12_Comp_985	2	1	1
chr12	17262852	17262853	BP-17262852	13	+	1.45273e-05	PP-17262598	chr12_Comp_985	2	1	1
chr12	76509134	76509135	BP-76509134	7	+	0.0386179	PP-76509018	chr12_Comp_992	2	1	1
chr12	76509145	76509146	BP-76509145	9	+	0.00299541	PP-76509018	chr12_Comp_992	2	1	1
chr12	76509150	76509151	BN-76509150	7	-	0.0150705	PN-76509201	chr12_Comp_992	2	1	1
chr12	63626841	63626842	BP-63626841	9	+	0.00448478	PP-63626575	chr12_Comp_995	2	1	1
chr12	63626846	63626847	BP-63626846	11	+	0.000250621	PP-63626575	chr12_Comp_995	2	1	1
chr12	63626849	63626850	BN-63626849	11	-	6.98201e-05	PN-63626833	chr12_Comp_995	2	1	1
chr12	28429507	28429508	BN-28429507	331	-	0	PN-28429491	chr12_Comp_997	2	1	1
chr12	28429497	28429498	BP-28429497	93	+	3.19691e-81	PP-28429123	chr12_Comp_997	2	1	1
chr12	28429502	28429503	BP-28429502	28	+	7.40952e-12	PP-28429123	chr12_Comp_997	2	1	1
chr12	46243288	46243289	BN-46243288	12	-	0.00214021	PN-46243328	chr12_Comp_1001	2	1	1
chr12	46243265	46243266	BP-46243265	24	+	1.59627e-14	PP-46243034	chr12_Comp_1001	2	1	1
chr12	46243277	46243278	BP-46243277	14	+	5.68436e-06	PP-46243034	chr12_Comp_1001	2	1	1
chr12	59372757	59372758	BP-59372757	29	+	9.58914e-17	PP-59372371	chr12_Comp_1007	2	1	1
chr12	59372744	59372745	BP-59372744	11	+	0.00446776	PP-59372371	chr12_Comp_1007	2	1	1
chr12	59372767	59372768	BN-59372767	35	-	2.15399e-22	PN-59372619	chr12_Comp_1007	2	1	1
chr12	6509178	6509179	BN-6509178	20	-	5.55328e-12	PN-6509183	chr12_Comp_1010	2	1	1
chr12	6509159	6509160	BP-6509159	9	+	0.00286702	PP-6508886	chr12_Comp_1010	2	1	1
chr12	6509171	6509172	BP-6509171	12	+	2.69323e-05	PP-6508886	chr12_Comp_1010	2	1	1
chr12	14302113	14302114	BN-14302113	16	-	2.49522e-08	PN-14302109	chr12_Comp_1011	2	1	1
chr12	14302098	14302099	BP-14302098	7	+	0.0195121	PP-14301718	chr12_Comp_1011	2	1	1
chr12	14302107	14302108	BP-14302107	9	+	0.00114702	PP-14301718	chr12_Comp_1011	2	1	1
chr12	118760881	118760882	BN-118760881	7	-	0.0300842	PN-118760884	chr12_Comp_1023	2	1	1
chr12	118760864	118760865	BP-118760864	9	+	0.0133912	PP-118760654	chr12_Comp_1023	2	1	1
chr12	118760857	118760858	BP-118760857	30	+	8.03402e-20	PP-118760654	chr12_Comp_1023	2	1	1
chr12	60130867	60130868	BP-60130867	7	+	0.0181904	PP-60130674	chr12_Comp_1030	2	1	1
chr12	60130877	60130878	BN-60130877	7	-	0.0191414	PN-60130776	chr12_Comp_1030	2	1	1
chr12	60130850	60130851	BP-60130850	9	+	0.00104019	PP-60130674	chr12_Comp_1030	2	1	1
chr12	30656173	30656174	BP-30656173	9	+	0.000978059	PP-30655936	chr12_Comp_1035	2	1	1
chr12	30656180	30656181	BP-30656180	7	+	0.0174032	PP-30655936	chr12_Comp_1035	2	1	1
chr12	30656187	30656188	BN-30656187	17	-	1.51022e-09	PN-30656160	chr12_Comp_1035	2	1	1
chr12	91071291	91071292	BP-91071291	12	+	7.41101e-05	PP-91070862	chr12_Comp_1036	2	1	1
chr12	91071304	91071305	BN-91071304	12	-	9.32707e-05	PN-91071290	chr12_Comp_1036	2	1	1
chr12	91071296	91071297	BP-91071296	12	+	7.41101e-05	PP-91070862	chr12_Comp_1036	2	1	1
chr12	92055445	92055446	BP-92055445	8	+	0.00831877	PP-92054860	chr12_Comp_1038	2	1	1
chr12	92055473	92055474	BN-92055473	41	-	3.52098e-32	PN-92055209	chr12_Comp_1038	2	1	1
chr12	92055461	92055462	BP-92055461	7	+	0.0296336	PP-92054860	chr12_Comp_1038	2	1	1
chr12	94486897	94486898	BP-94486897	7	+	0.0434807	PP-94486622	chr12_Comp_1039	2	1	1
chr12	94486891	94486892	BP-94486891	12	+	3.65964e-05	PP-94486622	chr12_Comp_1039	2	1	1
chr12	94486907	94486908	BN-94486907	24	-	1.57758e-15	PN-94486912	chr12_Comp_1039	2	1	1
chr12	29254602	29254603	BN-29254602	61	-	1.73248e-54	PN-29254569	chr12_Comp_1043	2	1	1
chr12	29254591	29254592	BP-29254591	7	+	0.0387003	PP-29254351	chr12_Comp_1043	2	1	1
chr12	29254581	29254582	BP-29254581	8	+	0.0114804	PP-29254351	chr12_Comp_1043	2	1	1
chr12	93710324	93710325	BN-93710324	8	-	0.00261215	PN-93710352	chr12_Comp_1044	2	1	1
chr12	93710313	93710314	BP-93710313	7	+	0.0166373	PP-93710070	chr12_Comp_1044	2	1	1
chr12	93710305	93710306	BP-93710305	8	+	0.0041624	PP-93710070	chr12_Comp_1044	2	1	1
chr12	26265292	26265293	BN-26265292	9	-	0.00193841	PN-26265311	chr12_Comp_1047	2	1	1
chr12	26265262	26265263	BP-26265262	17	+	1.33076e-09	PP-26265027	chr12_Comp_1047	2	1	1
chr12	26265276	26265277	BP-26265276	10	+	0.000503954	PP-26265027	chr12_Comp_1047	2	1	1
chr12	122595738	122595739	BP-122595738	17	+	2.62876e-06	PP-122595541	chr12_Comp_1049	2	1	1
chr12	122595755	122595756	BN-122595755	10	-	0.00733987	PN-122595772	chr12_Comp_1049	2	1	1
chr12	122595729	122595730	BP-122595729	20	+	2.0053e-08	PP-122595541	chr12_Comp_1049	2	1	1
chr12	12248036	12248037	BP-12248036	26	+	4.22187e-14	PP-12247759	chr12_Comp_1051	2	1	1
chr12	12248047	12248048	BN-12248047	47	-	2.36033e-28	PN-12248053	chr12_Comp_1051	2	1	1
chr12	12248030	12248031	BP-12248030	16	+	3.87049e-06	PP-12247759	chr12_Comp_1051	2	1	1
chr12	22479513	22479514	BP-22479513	7	+	0.0139689	PP-22479316	chr12_Comp_1055	2	1	1
chr12	22479524	22479525	BP-22479524	9	+	0.000720794	PP-22479316	chr12_Comp_1055	2	1	1
chr12	22479536	22479537	BN-22479536	7	-	0.0307625	PN-22479610	chr12_Comp_1055	2	1	1
chr12	110581371	110581372	BP-110581371	8	+	0.0126587	PP-110581061	chr12_Comp_1057	2	1	1
chr12	110581398	110581399	BN-110581398	17	-	5.94702e-10	PN-110581433	chr12_Comp_1057	2	1	1
chr12	110581388	110581389	BP-110581388	13	+	6.15278e-06	PP-110581061	chr12_Comp_1057	2	1	1
chr12	80053838	80053839	BP-80053838	8	+	0.00521537	PP-80053584	chr12_Comp_1062	2	1	1
chr12	80053859	80053860	BN-80053859	9	-	0.00218791	PN-80053865	chr12_Comp_1062	2	1	1
chr12	80053849	80053850	BP-80053849	7	+	0.0200882	PP-80053584	chr12_Comp_1062	2	1	1
chr12	80373825	80373826	BP-80373825	10	+	0.000322989	PP-80373626	chr12_Comp_1065	2	1	1
chr12	80373809	80373810	BP-80373809	9	+	0.00152269	PP-80373626	chr12_Comp_1065	2	1	1
chr12	80373841	80373842	BN-80373841	6	-	0.0429147	PN-80373757	chr12_Comp_1065	2	1	1
chr12	104052178	104052179	BP-104052178	14	+	2.65922e-06	PP-104051888	chr12_Comp_1068	2	1	1
chr12	104052172	104052173	BN-104052172	7	-	0.0344651	PN-104052175	chr12_Comp_1068	2	1	1
chr12	104052167	104052168	BP-104052167	13	+	1.46316e-05	PP-104051888	chr12_Comp_1068	2	1	1
chr12	119005473	119005474	BN-119005473	10	-	0.00187589	PN-119005514	chr12_Comp_1069	2	1	1
chr12	119005467	119005468	BP-119005467	26	+	3.70956e-17	PP-119005312	chr12_Comp_1069	2	1	1
chr12	119005450	119005451	BP-119005450	18	+	1.48502e-09	PP-119005312	chr12_Comp_1069	2	1	1
chr12	69008042	69008043	BP-69008042	40	+	1.5952e-23	PP-69007764	chr12_Comp_1071	2	1	1
chr12	69008030	69008031	BP-69008030	19	+	2.01988e-06	PP-69007764	chr12_Comp_1071	2	1	1
chr12	69008052	69008053	BN-69008052	21	-	3.55984e-07	PN-69008064	chr12_Comp_1071	2	1	1
chr12	81789053	81789054	BP-81789053	76	+	5.2084e-32	PP-81788535	chr12_Comp_1073	2	1	1
chr12	81789048	81789049	BP-81789048	59	+	9.03021e-20	PP-81788535	chr12_Comp_1073	2	1	1
chr12	81789056	81789057	BN-81789056	242	-	3.28194e-215	PN-81788731	chr12_Comp_1073	2	1	1
chr12	102107929	102107930	BN-102107929	26	-	1.25514e-13	PN-102107842	chr12_Comp_1075	2	1	1
chr12	102107924	102107925	BP-102107924	17	+	5.40042e-07	PP-102107518	chr12_Comp_1075	2	1	1
chr12	102107914	102107915	BP-102107914	23	+	9.9342e-12	PP-102107518	chr12_Comp_1075	2	1	1
chr12	71034371	71034372	BP-71034371	27	+	2.49335e-15	PP-71034245	chr12_Comp_1083	2	1	1
chr12	71034385	71034386	BN-71034385	25	-	1.53113e-15	PN-71034393	chr12_Comp_1083	2	1	1
chr12	71034377	71034378	BP-71034377	84	+	1.30688e-84	PP-71034245	chr12_Comp_1083	2	1	1
chr12	65183786	65183787	BN-65183786	10	-	0.0029988	PN-65183808	chr12_Comp_1085	2	1	1
chr12	65183775	65183776	BP-65183775	10	+	0.00367262	PP-65183527	chr12_Comp_1085	2	1	1
chr12	65183782	65183783	BP-65183782	11	+	0.000969309	PP-65183527	chr12_Comp_1085	2	1	1
chr12	63432347	63432348	BN-63432347	41	-	2.03357e-26	PN-63432297	chr12_Comp_1086	2	1	1
chr12	63432337	63432338	BP-63432337	15	+	7.50871e-05	PP-63432033	chr12_Comp_1086	2	1	1
chr12	63432342	63432343	BP-63432342	14	+	0.000289054	PP-63432033	chr12_Comp_1086	2	1	1
chr12	71532611	71532612	BP-71532611	13	+	1.26976e-05	PP-71532388	chr12_Comp_1091	2	1	1
chr12	71532602	71532603	BP-71532602	8	+	0.0185976	PP-71532388	chr12_Comp_1091	2	1	1
chr12	71532607	71532608	BN-71532607	8	-	0.00667453	PN-71532708	chr12_Comp_1091	2	1	1
chr12	83500795	83500796	BN-83500795	22	-	1.55694e-12	PN-83500753	chr12_Comp_1092	2	1	1
chr12	83500785	83500786	BP-83500785	10	+	0.000277322	PP-83500545	chr12_Comp_1092	2	1	1
chr12	83500768	83500769	BP-83500768	8	+	0.00572819	PP-83500545	chr12_Comp_1092	2	1	1
chr12	26892967	26892968	BP-26892967	7	+	0.0451875	PP-26892713	chr12_Comp_1095	2	1	1
chr12	26892958	26892959	BP-26892958	8	+	0.0138503	PP-26892713	chr12_Comp_1095	2	1	1
chr12	26892975	26892976	BN-26892975	8	-	0.0249171	PN-26893026	chr12_Comp_1095	2	1	1
chr12	22826945	22826946	BP-22826945	9	+	0.0258472	PP-22826609	chr12_Comp_1101	2	1	1
chr12	22826940	22826941	BP-22826940	12	+	0.000684763	PP-22826609	chr12_Comp_1101	2	1	1
chr12	22826951	22826952	BN-22826951	13	-	0.000378075	PN-22826876	chr12_Comp_1101	2	1	1
chr12	100995607	100995608	BN-100995607	62	-	1.32826e-54	PN-100995578	chr12_Comp_1102	2	1	1
chr12	100995585	100995586	BP-100995585	29	+	2.33754e-18	PP-100995293	chr12_Comp_1102	2	1	1
chr12	100995592	100995593	BP-100995592	18	+	2.02109e-08	PP-100995293	chr12_Comp_1102	2	1	1
chr12	76957018	76957019	BN-76957018	13	-	6.20672e-05	PN-76956967	chr12_Comp_1103	2	1	1
chr12	76957019	76957020	BP-76957019	14	+	4.26417e-05	PP-76956696	chr12_Comp_1103	2	1	1
chr12	76957004	76957005	BP-76957004	13	+	0.000183206	PP-76956696	chr12_Comp_1103	2	1	1
chr12	20932007	20932008	BN-20932007	7	-	0.0245049	PN-20931958	chr12_Comp_1106	2	1	1
chr12	20931992	20931993	BP-20931992	7	+	0.0209768	PP-20931709	chr12_Comp_1106	2	1	1
chr12	20932001	20932002	BP-20932001	9	+	0.00126897	PP-20931709	chr12_Comp_1106	2	1	1
chr12	20796660	20796661	BN-20796660	12	-	4.65406e-05	PN-20796513	chr12_Comp_1107	2	1	1
chr12	20796650	20796651	BP-20796650	9	+	0.00798446	PP-20796272	chr12_Comp_1107	2	1	1
chr12	20796659	20796660	BP-20796659	8	+	0.0263121	PP-20796272	chr12_Comp_1107	2	1	1
chr12	96427917	96427918	BP-96427917	9	+	0.00850341	PP-96427690	chr12_Comp_1108	2	1	1
chr12	96427940	96427941	BN-96427940	21	-	1.48005e-12	PN-96427939	chr12_Comp_1108	2	1	1
chr12	96427929	96427930	BP-96427929	21	+	8.89214e-12	PP-96427690	chr12_Comp_1108	2	1	1
chr12	73132740	73132741	BP-73132740	13	+	0.000342123	PP-73132514	chr12_Comp_1110	2	1	1
chr12	73132730	73132731	BP-73132730	30	+	1.02018e-17	PP-73132514	chr12_Comp_1110	2	1	1
chr12	73132739	73132740	BN-73132739	21	-	1.08173e-10	PN-73132829	chr12_Comp_1110	2	1	1
chr12	61303238	61303239	BN-61303238	23	-	2.43738e-15	PN-61303248	chr12_Comp_1111	2	1	1
chr12	61303216	61303217	BP-61303216	9	+	0.00387637	PP-61302987	chr12_Comp_1111	2	1	1
chr12	61303232	61303233	BP-61303232	7	+	0.0462921	PP-61302987	chr12_Comp_1111	2	1	1
chr12	71820683	71820684	BP-71820683	7	+	0.0275186	PP-71820305	chr12_Comp_1113	2	1	1
chr12	71820671	71820672	BP-71820671	16	+	7.01852e-09	PP-71820305	chr12_Comp_1113	2	1	1
chr12	71820686	71820687	BN-71820686	19	-	1.7874e-11	PN-71820657	chr12_Comp_1113	2	1	1
chr12	10541757	10541758	BP-10541757	12	+	5.29315e-05	PP-10541524	chr12_Comp_1117	2	1	1
chr12	10541747	10541748	BP-10541747	26	+	1.59739e-17	PP-10541524	chr12_Comp_1117	2	1	1
chr12	10541768	10541769	BN-10541768	18	-	2.98503e-10	PN-10541772	chr12_Comp_1117	2	1	1
chr12	103767189	103767190	BN-103767189	12	-	1.61803e-05	PN-103767114	chr12_Comp_1121	2	1	1
chr12	103767166	103767167	BP-103767166	14	+	2.03382e-06	PP-103766792	chr12_Comp_1121	2	1	1
chr12	103767177	103767178	BP-103767177	22	+	2.14908e-13	PP-103766792	chr12_Comp_1121	2	1	1
chr12	22634967	22634968	BP-22634967	15	+	2.30554e-07	PP-22634828	chr12_Comp_1124	2	1	1
chr12	22634979	22634980	BN-22634979	6	-	0.0347053	PN-22634985	chr12_Comp_1124	2	1	1
chr12	22634962	22634963	BP-22634962	11	+	0.000221294	PP-22634828	chr12_Comp_1124	2	1	1
chr12	46829281	46829282	BN-46829281	9	-	0.00100675	PN-46829275	chr12_Comp_1127	2	1	1
chr12	46829257	46829258	BP-46829257	8	+	0.0121935	PP-46828901	chr12_Comp_1127	2	1	1
chr12	46829270	46829271	BP-46829270	11	+	0.000163296	PP-46828901	chr12_Comp_1127	2	1	1
chr12	25144686	25144687	BP-25144686	21	+	7.55812e-12	PP-25144486	chr12_Comp_1128	2	1	1
chr12	25144675	25144676	BP-25144675	9	+	0.00803561	PP-25144486	chr12_Comp_1128	2	1	1
chr12	25144697	25144698	BN-25144697	16	-	2.70136e-09	PN-25144677	chr12_Comp_1128	2	1	1
chr12	80355482	80355483	BP-80355482	62	+	4.73776e-37	PP-80355019	chr12_Comp_1130	2	1	1
chr12	80355468	80355469	BP-80355468	51	+	8.68985e-27	PP-80355019	chr12_Comp_1130	2	1	1
chr12	80355470	80355471	BN-80355470	26	-	4.29647e-09	PN-80355386	chr12_Comp_1130	2	1	1
chr12	59372609	59372610	BP-59372609	27	+	6.66566e-15	PP-59372371	chr12_Comp_1131	2	1	1
chr12	59372593	59372594	BP-59372593	15	+	2.02001e-05	PP-59372371	chr12_Comp_1131	2	1	1
chr12	59372602	59372603	BN-59372602	9	-	0.0432571	PN-59372619	chr12_Comp_1131	2	1	1
chr12	9275085	9275086	BP-9275085	17	+	2.69932e-08	PP-9274413	chr12_Comp_1138	2	1	1
chr12	9275077	9275078	BP-9275077	14	+	5.58274e-06	PP-9274413	chr12_Comp_1138	2	1	1
chr12	9275094	9275095	BN-9275094	14	-	1.12971e-05	PN-9274764	chr12_Comp_1138	2	1	1
chr12	102107900	102107901	BN-102107900	16	-	7.10422e-06	PN-102107842	chr12_Comp_1144	2	1	1
chr12	102107874	102107875	BP-102107874	12	+	0.000949596	PP-102107518	chr12_Comp_1144	2	1	1
chr12	102107890	102107891	BP-102107890	15	+	1.3175e-05	PP-102107518	chr12_Comp_1144	2	1	1
chr12	81937513	81937514	BP-81937513	13	+	0.000123207	PP-81937200	chr12_Comp_1145	2	1	1
chr12	81937525	81937526	BN-81937525	13	-	0.000108437	PN-81937550	chr12_Comp_1145	2	1	1
chr12	81937496	81937497	BP-81937496	11	+	0.00194297	PP-81937200	chr12_Comp_1145	2	1	1
chr12	70947459	70947460	BP-70947459	21	+	1.45798e-07	PP-70947135	chr12_Comp_1146	2	1	1
chr12	70947475	70947476	BN-70947475	16	-	0.000728293	PN-70947450	chr12_Comp_1146	2	1	1
chr12	70947473	70947474	BP-70947473	58	+	9.88235e-42	PP-70947135	chr12_Comp_1146	2	1	1
chr12	22808698	22808699	BP-22808698	7	+	0.0249508	PP-22808570	chr12_Comp_1149	2	1	1
chr12	22808690	22808691	BP-22808690	16	+	5.32509e-09	PP-22808570	chr12_Comp_1149	2	1	1
chr12	22808714	22808715	BN-22808714	13	-	7.38375e-07	PN-22808715	chr12_Comp_1149	2	1	1
chr12	117213454	117213455	BN-117213454	8	-	0.00382122	PN-117213465	chr12_Comp_1152	2	1	1
chr12	117213444	117213445	BP-117213444	11	+	0.000291839	PP-117213267	chr12_Comp_1152	2	1	1
chr12	117213430	117213431	BP-117213430	10	+	0.00127522	PP-117213267	chr12_Comp_1152	2	1	1
chr12	29457450	29457451	BP-29457450	8	+	0.00536666	PP-29457159	chr12_Comp_1157	2	1	1
chr12	29457458	29457459	BP-29457458	12	+	8.0533e-06	PP-29457159	chr12_Comp_1157	2	1	1
chr12	29457469	29457470	BN-29457469	9	-	0.000533662	PN-29457386	chr12_Comp_1157	2	1	1
chr12	111002289	111002290	BP-111002289	9	+	0.00199017	PP-111001980	chr12_Comp_1158	2	1	1
chr12	111002303	111002304	BP-111002303	7	+	0.0289148	PP-111001980	chr12_Comp_1158	2	1	1
chr12	111002309	111002310	BN-111002309	9	-	0.00115746	PN-111002274	chr12_Comp_1158	2	1	1
chr12	39004689	39004690	BP-39004689	9	+	0.00134669	PP-39004350	chr12_Comp_1164	2	1	1
chr12	39004680	39004681	BP-39004680	7	+	0.0218882	PP-39004350	chr12_Comp_1164	2	1	1
chr12	39004703	39004704	BN-39004703	9	-	0.00252872	PN-39004714	chr12_Comp_1164	2	1	1
chr13	43499971	43499972	BN-43499971	13	-	3.10798e-06	PN-43499998	chr13_Comp_591	2	1	1
chr13	43499956	43499957	BP-43499956	10	+	0.00020678	PP-43499790	chr13_Comp_591	2	1	1
chr13	43499966	43499967	BP-43499966	7	+	0.0180677	PP-43499790	chr13_Comp_591	2	1	1
chr13	51473850	51473851	BN-51473850	13	-	1.61944e-06	PN-51473830	chr13_Comp_593	2	1	1
chr13	51473843	51473844	BP-51473843	16	+	2.2779e-08	PP-51473540	chr13_Comp_593	2	1	1
chr13	51473833	51473834	BP-51473833	7	+	0.0415293	PP-51473540	chr13_Comp_593	2	1	1
chr13	22957474	22957475	BP-22957474	12	+	8.39074e-06	PP-22957352	chr13_Comp_601	2	1	1
chr13	22957456	22957457	BP-22957456	7	+	0.0210018	PP-22957352	chr13_Comp_601	2	1	1
chr13	22957492	22957493	BN-22957492	7	-	0.0142711	PN-22957484	chr13_Comp_601	2	1	1
chr13	40021244	40021245	BP-40021244	12	+	1.10331e-05	PP-40020927	chr13_Comp_607	2	1	1
chr13	40021265	40021266	BN-40021265	9	-	0.00108609	PN-40021217	chr13_Comp_607	2	1	1
chr13	40021237	40021238	BP-40021237	8	+	0.00648358	PP-40020927	chr13_Comp_607	2	1	1
chr13	44142022	44142023	BN-44142022	27	-	1.27895e-16	PN-44141879	chr13_Comp_608	2	1	1
chr13	44142010	44142011	BP-44142010	11	+	0.000505417	PP-44141553	chr13_Comp_608	2	1	1
chr13	44142000	44142001	BP-44142000	8	+	0.0254461	PP-44141553	chr13_Comp_608	2	1	1
chr13	70442539	70442540	BP-70442539	12	+	0.000296703	PP-70442207	chr13_Comp_610	2	1	1
chr13	70442558	70442559	BP-70442558	39	+	2.23824e-29	PP-70442207	chr13_Comp_610	2	1	1
chr13	70442568	70442569	BN-70442568	45	-	1.83853e-29	PN-70442508	chr13_Comp_610	2	1	1
chr13	45324401	45324402	BN-45324401	10	-	0.000197184	PN-45324397	chr13_Comp_613	2	1	1
chr13	45324379	45324380	BP-45324379	18	+	5.16023e-11	PP-45324180	chr13_Comp_613	2	1	1
chr13	45324393	45324394	BP-45324393	10	+	0.000284971	PP-45324180	chr13_Comp_613	2	1	1
chr13	46110520	46110521	BP-46110520	25	+	1.50202e-15	PP-46110197	chr13_Comp_614	2	1	1
chr13	46110530	46110531	BN-46110530	22	-	1.92347e-11	PN-46110547	chr13_Comp_614	2	1	1
chr13	46110515	46110516	BP-46110515	13	+	2.75782e-05	PP-46110197	chr13_Comp_614	2	1	1
chr13	28152982	28152983	BP-28152982	10	+	0.000501349	PP-28152771	chr13_Comp_615	2	1	1
chr13	28152986	28152987	BN-28152986	6	-	0.045927	PN-28153090	chr13_Comp_615	2	1	1
chr13	28152961	28152962	BP-28152961	8	+	0.0089221	PP-28152771	chr13_Comp_615	2	1	1
chr13	38054722	38054723	BP-38054722	10	+	0.000354692	PP-38054427	chr13_Comp_617	2	1	1
chr13	38054729	38054730	BN-38054729	37	-	2.80829e-28	PN-38054737	chr13_Comp_617	2	1	1
chr13	38054701	38054702	BP-38054701	7	+	0.0253329	PP-38054427	chr13_Comp_617	2	1	1
chr13	90957074	90957075	BN-90957074	14	-	2.6034e-05	PN-90957122	chr13_Comp_618	2	1	1
chr13	90957052	90957053	BP-90957052	8	+	0.0158254	PP-90956874	chr13_Comp_618	2	1	1
chr13	90957064	90957065	BP-90957064	8	+	0.0158254	PP-90956874	chr13_Comp_618	2	1	1
chr13	104084393	104084394	BP-104084393	8	+	0.0157001	PP-104084126	chr13_Comp_621	2	1	1
chr13	104084371	104084372	BP-104084371	14	+	1.60404e-06	PP-104084126	chr13_Comp_621	2	1	1
chr13	104084402	104084403	BN-104084402	8	-	0.0232272	PN-104084435	chr13_Comp_621	2	1	1
chr13	57375138	57375139	BP-57375138	6	+	0.0448176	PP-57374849	chr13_Comp_623	2	1	1
chr13	57375125	57375126	BP-57375125	6	+	0.0448176	PP-57374849	chr13_Comp_623	2	1	1
chr13	57375160	57375161	BN-57375160	14	-	3.31667e-07	PN-57375216	chr13_Comp_623	2	1	1
chr13	95317300	95317301	BN-95317300	8	-	0.0248796	PN-95317195	chr13_Comp_624	2	1	1
chr13	95317278	95317279	BP-95317278	8	+	0.015193	PP-95316893	chr13_Comp_624	2	1	1
chr13	95317295	95317296	BP-95317295	9	+	0.00417567	PP-95316893	chr13_Comp_624	2	1	1
chr13	24756948	24756949	BN-24756948	18	-	5.52987e-08	PN-24756931	chr13_Comp_627	2	1	1
chr13	24756939	24756940	BP-24756939	50	+	1.79023e-41	PP-24756691	chr13_Comp_627	2	1	1
chr13	24756945	24756946	BP-24756945	14	+	2.48643e-05	PP-24756691	chr13_Comp_627	2	1	1
chr13	50467391	50467392	BN-50467391	11	-	0.000242046	PN-50467322	chr13_Comp_630	2	1	1
chr13	50467380	50467381	BP-50467380	8	+	0.0118229	PP-50467145	chr13_Comp_630	2	1	1
chr13	50467388	50467389	BP-50467388	9	+	0.00310992	PP-50467145	chr13_Comp_630	2	1	1
chr13	89864586	89864587	BN-89864586	17	-	1.60353e-08	PN-89864616	chr13_Comp_632	2	1	1
chr13	89864577	89864578	BP-89864577	12	+	0.000111678	PP-89864340	chr13_Comp_632	2	1	1
chr13	89864559	89864560	BP-89864559	11	+	0.000501578	PP-89864340	chr13_Comp_632	2	1	1
chr13	63005805	63005806	BP-63005805	12	+	4.88229e-05	PP-63005547	chr13_Comp_635	2	1	1
chr13	63005835	63005836	BN-63005835	11	-	0.000257603	PN-63005844	chr13_Comp_635	2	1	1
chr13	63005816	63005817	BP-63005816	14	+	1.59479e-06	PP-63005547	chr13_Comp_635	2	1	1
chr13	103140218	103140219	BN-103140218	7	-	0.0430343	PN-103140276	chr13_Comp_636	2	1	1
chr13	103140226	103140227	BP-103140226	11	+	0.00113225	PP-103139974	chr13_Comp_636	2	1	1
chr13	103140211	103140212	BP-103140211	8	+	0.0426035	PP-103139974	chr13_Comp_636	2	1	1
chr13	106166261	106166262	BN-106166261	7	-	0.0291335	PN-106166146	chr13_Comp_640	2	1	1
chr13	106166258	106166259	BP-106166258	9	+	0.00192538	PP-106165966	chr13_Comp_640	2	1	1
chr13	106166247	106166248	BP-106166247	12	+	1.51944e-05	PP-106165966	chr13_Comp_640	2	1	1
chr13	24225172	24225173	BP-24225172	11	+	0.000149462	PP-24224947	chr13_Comp_641	2	1	1
chr13	24225202	24225203	BN-24225202	8	-	0.00559264	PN-24225187	chr13_Comp_641	2	1	1
chr13	24225180	24225181	BP-24225180	15	+	1.30077e-07	PP-24224947	chr13_Comp_641	2	1	1
chr13	68910013	68910014	BP-68910013	6	+	0.0393099	PP-68909640	chr13_Comp_646	2	1	1
chr13	68910032	68910033	BN-68910032	7	-	0.0157095	PN-68909923	chr13_Comp_646	2	1	1
chr13	68910000	68910001	BP-68910000	7	+	0.0103646	PP-68909640	chr13_Comp_646	2	1	1
chr13	110163021	110163022	BP-110163021	8	+	0.00483924	PP-110162615	chr13_Comp_647	2	1	1
chr13	110163013	110163014	BP-110163013	7	+	0.0188708	PP-110162615	chr13_Comp_647	2	1	1
chr13	110163027	110163028	BN-110163027	8	-	0.00354486	PN-110163024	chr13_Comp_647	2	1	1
chr13	90957297	90957298	BN-90957297	33	-	4.73006e-22	PN-90957122	chr13_Comp_650	2	1	1
chr13	90957285	90957286	BP-90957285	26	+	1.37065e-17	PP-90956874	chr13_Comp_650	2	1	1
chr13	90957295	90957296	BP-90957295	8	+	0.0158254	PP-90956874	chr13_Comp_650	2	1	1
chr13	95763414	95763415	BP-95763414	7	+	0.0355403	PP-95763234	chr13_Comp_651	2	1	1
chr13	95763409	95763410	BN-95763409	7	-	0.0445205	PN-95763425	chr13_Comp_651	2	1	1
chr13	95763399	95763400	BP-95763399	10	+	0.000612485	PP-95763234	chr13_Comp_651	2	1	1
chr13	70236036	70236037	BP-70236036	8	+	0.0242663	PP-70235855	chr13_Comp_654	2	1	1
chr13	70236049	70236050	BN-70236049	13	-	1.73489e-05	PN-70236068	chr13_Comp_654	2	1	1
chr13	70236031	70236032	BP-70236031	10	+	0.00194048	PP-70235855	chr13_Comp_654	2	1	1
chr13	77677931	77677932	BP-77677931	14	+	3.67304e-05	PP-77677726	chr13_Comp_660	2	1	1
chr13	77677952	77677953	BN-77677952	9	-	0.0197866	PN-77678032	chr13_Comp_660	2	1	1
chr13	77677918	77677919	BP-77677918	10	+	0.00810864	PP-77677726	chr13_Comp_660	2	1	1
chr13	29400691	29400692	BN-29400691	7	-	0.0169741	PN-29400719	chr13_Comp_663	2	1	1
chr13	29400687	29400688	BP-29400687	8	+	0.00908464	PP-29400452	chr13_Comp_663	2	1	1
chr13	29400669	29400670	BP-29400669	14	+	5.24944e-07	PP-29400452	chr13_Comp_663	2	1	1
chr13	36948402	36948403	BP-36948402	10	+	0.00492487	PP-36948101	chr13_Comp_664	2	1	1
chr13	36948390	36948391	BP-36948390	21	+	5.83542e-11	PP-36948101	chr13_Comp_664	2	1	1
chr13	36948412	36948413	BN-36948412	15	-	7.77658e-07	PN-36948412	chr13_Comp_664	2	1	1
chr13	115041330	115041331	BN-115041330	7	-	0.0125541	PN-115041329	chr13_Comp_670	2	1	1
chr13	115041308	115041309	BP-115041308	11	+	2.98918e-05	PP-115041002	chr13_Comp_670	2	1	1
chr13	115041291	115041292	BP-115041291	7	+	0.0158988	PP-115041002	chr13_Comp_670	2	1	1
chr13	46110483	46110484	BN-46110483	15	-	5.89688e-06	PN-46110547	chr13_Comp_672	2	1	1
chr13	46110476	46110477	BP-46110476	10	+	0.00234959	PP-46110197	chr13_Comp_672	2	1	1
chr13	46110481	46110482	BP-46110481	10	+	0.00234959	PP-46110197	chr13_Comp_672	2	1	1
chr13	50648170	50648171	BN-50648170	9	-	0.00306863	PN-50648062	chr13_Comp_673	2	1	1
chr13	50648169	50648170	BP-50648169	7	+	0.043102	PP-50647781	chr13_Comp_673	2	1	1
chr13	50648159	50648160	BP-50648159	9	+	0.00350143	PP-50647781	chr13_Comp_673	2	1	1
chr13	46769308	46769309	BN-46769308	8	-	0.00529505	PN-46769320	chr13_Comp_675	2	1	1
chr13	46769295	46769296	BP-46769295	12	+	1.82235e-05	PP-46769014	chr13_Comp_675	2	1	1
chr13	46769309	46769310	BP-46769309	8	+	0.00874918	PP-46769014	chr13_Comp_675	2	1	1
chr13	76053426	76053427	BP-76053426	10	+	0.000456538	PP-76053186	chr13_Comp_677	2	1	1
chr13	76053435	76053436	BN-76053435	11	-	7.06715e-05	PN-76053415	chr13_Comp_677	2	1	1
chr13	76053406	76053407	BP-76053406	10	+	0.000456538	PP-76053186	chr13_Comp_677	2	1	1
chr13	78898891	78898892	BP-78898891	7	+	0.0116312	PP-78898675	chr13_Comp_681	2	1	1
chr13	78898922	78898923	BN-78898922	7	-	0.0185629	PN-78898968	chr13_Comp_681	2	1	1
chr13	78898913	78898914	BP-78898913	6	+	0.0431591	PP-78898675	chr13_Comp_681	2	1	1
chr13	83174001	83174002	BP-83174001	8	+	0.0160335	PP-83173761	chr13_Comp_689	2	1	1
chr13	83174026	83174027	BN-83174026	8	-	0.00842845	PN-83174041	chr13_Comp_689	2	1	1
chr13	83174018	83174019	BP-83174018	11	+	0.000248011	PP-83173761	chr13_Comp_689	2	1	1
chr13	37978428	37978429	BN-37978428	17	-	6.0053e-09	PN-37978417	chr13_Comp_693	2	1	1
chr13	37978425	37978426	BP-37978425	9	+	0.013215	PP-37978206	chr13_Comp_693	2	1	1
chr13	37978419	37978420	BP-37978419	17	+	6.81055e-08	PP-37978206	chr13_Comp_693	2	1	1
chr13	30339454	30339455	BP-30339454	9	+	0.00917455	PP-30339305	chr13_Comp_699	2	1	1
chr13	30339496	30339497	BN-30339496	8	-	0.0228035	PN-30339502	chr13_Comp_699	2	1	1
chr13	30339474	30339475	BP-30339474	11	+	0.000638892	PP-30339305	chr13_Comp_699	2	1	1
chr13	113415034	113415035	BP-113415034	48	+	4.1468e-27	PP-113414691	chr13_Comp_700	2	1	1
chr13	113415033	113415034	BN-113415033	118	-	1.00629e-100	PN-113414821	chr13_Comp_700	2	1	1
chr13	113415022	113415023	BP-113415022	56	+	7.52958e-35	PP-113414691	chr13_Comp_700	2	1	1
chr13	69428593	69428594	BN-69428593	14	-	2.02372e-07	PN-69428589	chr13_Comp_702	2	1	1
chr13	69428572	69428573	BP-69428572	8	+	0.00308039	PP-69428225	chr13_Comp_702	2	1	1
chr13	69428553	69428554	BP-69428553	6	+	0.0470116	PP-69428225	chr13_Comp_702	2	1	1
chr13	41430351	41430352	BN-41430351	12	-	6.00686e-06	PN-41430343	chr13_Comp_703	2	1	1
chr13	41430328	41430329	BP-41430328	14	+	2.94525e-07	PP-41429956	chr13_Comp_703	2	1	1
chr13	41430347	41430348	BP-41430347	9	+	0.00163301	PP-41429956	chr13_Comp_703	2	1	1
chr13	91178653	91178654	BN-91178653	38	-	7.65452e-26	PN-91178589	chr13_Comp_706	2	1	1
chr13	91178629	91178630	BP-91178629	8	+	0.0384962	PP-91178292	chr13_Comp_706	2	1	1
chr13	91178641	91178642	BP-91178641	12	+	0.000232407	PP-91178292	chr13_Comp_706	2	1	1
chr13	45607924	45607925	BN-45607924	8	-	0.0157976	PN-45607907	chr13_Comp_707	2	1	1
chr13	45607922	45607923	BP-45607922	7	+	0.020221	PP-45607659	chr13_Comp_707	2	1	1
chr13	45607930	45607931	BP-45607930	7	+	0.020221	PP-45607659	chr13_Comp_707	2	1	1
chr13	111660849	111660850	BN-111660849	6	-	0.0409519	PN-111660884	chr13_Comp_711	2	1	1
chr13	111660826	111660827	BP-111660826	11	+	7.20857e-05	PP-111660531	chr13_Comp_711	2	1	1
chr13	111660842	111660843	BP-111660842	12	+	1.2844e-05	PP-111660531	chr13_Comp_711	2	1	1
chr13	56334101	56334102	BP-56334101	11	+	2.31062e-05	PP-56333895	chr13_Comp_712	2	1	1
chr13	56334122	56334123	BN-56334122	8	-	0.00530495	PN-56334160	chr13_Comp_712	2	1	1
chr13	56334093	56334094	BP-56334093	7	+	0.013751	PP-56333895	chr13_Comp_712	2	1	1
chr13	41246452	41246453	BP-41246452	17	+	1.86999e-08	PP-41246180	chr13_Comp_713	2	1	1
chr13	41246457	41246458	BN-41246457	37	-	6.81234e-28	PN-41246448	chr13_Comp_713	2	1	1
chr13	41246438	41246439	BP-41246438	9	+	0.00746618	PP-41246180	chr13_Comp_713	2	1	1
chr13	89650740	89650741	BN-89650740	18	-	6.5905e-10	PN-89650793	chr13_Comp_721	2	1	1
chr13	89650754	89650755	BP-89650754	7	+	0.0492222	PP-89650503	chr13_Comp_721	2	1	1
chr13	89650734	89650735	BP-89650734	10	+	0.00104249	PP-89650503	chr13_Comp_721	2	1	1
chr13	92754330	92754331	BP-92754330	6	+	0.0439121	PP-92754007	chr13_Comp_727	2	1	1
chr13	92754313	92754314	BP-92754313	6	+	0.0439121	PP-92754007	chr13_Comp_727	2	1	1
chr13	92754323	92754324	BN-92754323	9	-	0.000568467	PN-92754316	chr13_Comp_727	2	1	1
chr13	111462413	111462414	BN-111462413	292	-	0	PN-111462400	chr13_Comp_731	2	1	1
chr13	111462401	111462402	BP-111462401	25	+	1.29274e-12	PP-111462110	chr13_Comp_731	2	1	1
chr13	111462390	111462391	BP-111462390	30	+	4.63823e-17	PP-111462110	chr13_Comp_731	2	1	1
chr13	74183202	74183203	BP-74183202	7	+	0.0396631	PP-74182960	chr13_Comp_733	2	1	1
chr13	74183212	74183213	BP-74183212	16	+	1.99418e-08	PP-74182960	chr13_Comp_733	2	1	1
chr13	74183219	74183220	BN-74183219	6	-	0.0403799	PN-74183209	chr13_Comp_733	2	1	1
chr13	75276975	75276976	BP-75276975	9	+	0.000846646	PP-75276780	chr13_Comp_734	2	1	1
chr13	75276961	75276962	BP-75276961	7	+	0.0156873	PP-75276780	chr13_Comp_734	2	1	1
chr13	75276971	75276972	BN-75276971	10	-	0.000120041	PN-75276993	chr13_Comp_734	2	1	1
chr13	76041377	76041378	BN-76041377	12	-	1.64427e-05	PN-76041321	chr13_Comp_737	2	1	1
chr13	76041365	76041366	BP-76041365	11	+	0.000172406	PP-76041154	chr13_Comp_737	2	1	1
chr13	76041354	76041355	BP-76041354	7	+	0.041893	PP-76041154	chr13_Comp_737	2	1	1
chr13	92354446	92354447	BP-92354446	23	+	7.47159e-11	PP-92354203	chr13_Comp_740	2	1	1
chr13	92354468	92354469	BN-92354468	109	-	4.80834e-101	PN-92354452	chr13_Comp_740	2	1	1
chr13	92354459	92354460	BP-92354459	34	+	1.00941e-20	PP-92354203	chr13_Comp_740	2	1	1
chr13	91804194	91804195	BN-91804194	10	-	0.000338238	PN-91804195	chr13_Comp_745	2	1	1
chr13	91804186	91804187	BP-91804186	7	+	0.0282427	PP-91803932	chr13_Comp_745	2	1	1
chr13	91804165	91804166	BP-91804165	7	+	0.0282427	PP-91803932	chr13_Comp_745	2	1	1
chr13	103140270	103140271	BP-103140270	25	+	8.93723e-15	PP-103139974	chr13_Comp_746	2	1	1
chr13	103140256	103140257	BP-103140256	8	+	0.0426035	PP-103139974	chr13_Comp_746	2	1	1
chr13	103140275	103140276	BN-103140275	27	-	5.27509e-19	PN-103140276	chr13_Comp_746	2	1	1
chr13	92696828	92696829	BP-92696828	17	+	9.972e-08	PP-92696625	chr13_Comp_748	2	1	1
chr13	92696812	92696813	BP-92696812	25	+	1.26756e-14	PP-92696625	chr13_Comp_748	2	1	1
chr13	92696839	92696840	BN-92696839	15	-	1.20049e-06	PN-92696857	chr13_Comp_748	2	1	1
chr13	79934128	79934129	BN-79934128	9	-	0.00182121	PN-79934187	chr13_Comp_755	2	1	1
chr13	79934121	79934122	BP-79934121	9	+	0.00320841	PP-79933922	chr13_Comp_755	2	1	1
chr13	79934100	79934101	BP-79934100	13	+	5.69081e-06	PP-79933922	chr13_Comp_755	2	1	1
chr13	73815371	73815372	BP-73815371	9	+	0.00144927	PP-73815190	chr13_Comp_757	2	1	1
chr13	73815387	73815388	BN-73815387	13	-	3.04493e-06	PN-73815369	chr13_Comp_757	2	1	1
chr13	73815365	73815366	BP-73815365	21	+	6.40649e-14	PP-73815190	chr13_Comp_757	2	1	1
chr13	93301915	93301916	BN-93301915	148	-	9.13785e-161	PN-93301905	chr13_Comp_760	2	1	1
chr13	93301900	93301901	BP-93301900	97	+	1.66032e-85	PP-93301564	chr13_Comp_760	2	1	1
chr13	93301893	93301894	BP-93301893	49	+	4.22521e-30	PP-93301564	chr13_Comp_760	2	1	1
chr13	44624772	44624773	BN-44624772	7	-	0.047108	PN-44624833	chr13_Comp_764	2	1	1
chr13	44624749	44624750	BP-44624749	10	+	0.00483252	PP-44624659	chr13_Comp_764	2	1	1
chr13	44624765	44624766	BP-44624765	11	+	0.00132517	PP-44624659	chr13_Comp_764	2	1	1
chr13	36876808	36876809	BP-36876808	9	+	0.00940611	PP-36876275	chr13_Comp_771	2	1	1
chr13	36876803	36876804	BP-36876803	8	+	0.0302121	PP-36876275	chr13_Comp_771	2	1	1
chr13	36876811	36876812	BN-36876811	11	-	0.00027527	PN-36876514	chr13_Comp_771	2	1	1
chr13	113414903	113414904	BP-113414903	26	+	3.29963e-09	PP-113414691	chr13_Comp_774	2	1	1
chr13	113414925	113414926	BN-113414925	32	-	9.00127e-12	PN-113414821	chr13_Comp_774	2	1	1
chr13	113414915	113414916	BP-113414915	24	+	6.57961e-08	PP-113414691	chr13_Comp_774	2	1	1
chr13	64830259	64830260	BN-64830259	9	-	0.0317791	PN-64830266	chr13_Comp_775	2	1	1
chr13	64830238	64830239	BP-64830238	13	+	0.000696877	PP-64829974	chr13_Comp_775	2	1	1
chr13	64830219	64830220	BP-64830219	13	+	0.000696877	PP-64829974	chr13_Comp_775	2	1	1
chr13	42983871	42983872	BP-42983871	10	+	0.0183482	PP-42983559	chr13_Comp_777	2	1	1
chr13	42983872	42983873	BN-42983872	11	-	0.00192931	PN-42983921	chr13_Comp_777	2	1	1
chr13	42983853	42983854	BP-42983853	13	+	0.000521697	PP-42983559	chr13_Comp_777	2	1	1
chr13	91520726	91520727	BP-91520726	10	+	0.000496685	PP-91520415	chr13_Comp_778	2	1	1
chr13	91520764	91520765	BN-91520764	9	-	0.000746691	PN-91520770	chr13_Comp_778	2	1	1
chr13	91520748	91520749	BP-91520748	17	+	1.29472e-09	PP-91520415	chr13_Comp_778	2	1	1
chr13	40223723	40223724	BP-40223723	7	+	0.0219563	PP-40223584	chr13_Comp_779	2	1	1
chr13	40223738	40223739	BN-40223738	8	-	0.00241892	PN-40223743	chr13_Comp_779	2	1	1
chr13	40223712	40223713	BP-40223712	7	+	0.0219563	PP-40223584	chr13_Comp_779	2	1	1
chr13	46756658	46756659	BN-46756658	7	-	0.0111062	PN-46756636	chr13_Comp_781	2	1	1
chr13	46756645	46756646	BP-46756645	7	+	0.0198513	PP-46756364	chr13_Comp_781	2	1	1
chr13	46756637	46756638	BP-46756637	8	+	0.00514178	PP-46756364	chr13_Comp_781	2	1	1
chr13	90646577	90646578	BP-90646577	8	+	0.00881023	PP-90645961	chr13_Comp_783	2	1	1
chr13	90646585	90646586	BP-90646585	7	+	0.0310797	PP-90645961	chr13_Comp_783	2	1	1
chr13	90646591	90646592	BN-90646591	22	-	4.19753e-14	PN-90646413	chr13_Comp_783	2	1	1
chr13	77781082	77781083	BP-77781082	8	+	0.0212911	PP-77780941	chr13_Comp_785	2	1	1
chr13	77781090	77781091	BP-77781090	24	+	4.8729e-15	PP-77780941	chr13_Comp_785	2	1	1
chr13	77781107	77781108	BN-77781107	8	-	0.00498102	PN-77781106	chr13_Comp_785	2	1	1
chr13	26948769	26948770	BP-26948769	9	+	0.00284556	PP-26948522	chr13_Comp_787	2	1	1
chr13	26948764	26948765	BP-26948764	9	+	0.00284556	PP-26948522	chr13_Comp_787	2	1	1
chr13	26948773	26948774	BN-26948773	26	-	2.66153e-18	PN-26948776	chr13_Comp_787	2	1	1
chr13	96757230	96757231	BP-96757230	9	+	0.0044971	PP-96756872	chr13_Comp_789	2	1	1
chr13	96757217	96757218	BP-96757217	8	+	0.0161811	PP-96756872	chr13_Comp_789	2	1	1
chr13	96757241	96757242	BN-96757241	17	-	4.78425e-09	PN-96757225	chr13_Comp_789	2	1	1
chr13	46819454	46819455	BP-46819454	8	+	0.00420147	PP-46819294	chr13_Comp_790	2	1	1
chr13	46819442	46819443	BP-46819442	8	+	0.00420147	PP-46819294	chr13_Comp_790	2	1	1
chr13	46819462	46819463	BN-46819462	9	-	0.00287066	PN-46819534	chr13_Comp_790	2	1	1
chr13	57344501	57344502	BP-57344501	7	+	0.0211118	PP-57344159	chr13_Comp_793	2	1	1
chr13	57344497	57344498	BN-57344497	9	-	0.00598713	PN-57344456	chr13_Comp_793	2	1	1
chr13	57344485	57344486	BP-57344485	7	+	0.0211118	PP-57344159	chr13_Comp_793	2	1	1
chr13	34897478	34897479	BN-34897478	9	-	0.00229917	PN-34897474	chr13_Comp_794	2	1	1
chr13	34897471	34897472	BP-34897471	8	+	0.00726668	PP-34897254	chr13_Comp_794	2	1	1
chr13	34897480	34897481	BP-34897480	7	+	0.0264838	PP-34897254	chr13_Comp_794	2	1	1
chr13	38685881	38685882	BN-38685881	7	-	0.0128449	PN-38685829	chr13_Comp_799	2	1	1
chr13	38685875	38685876	BP-38685875	10	+	0.000275984	PP-38685612	chr13_Comp_799	2	1	1
chr13	38685863	38685864	BP-38685863	7	+	0.0216577	PP-38685612	chr13_Comp_799	2	1	1
chr13	39458381	39458382	BP-39458381	8	+	0.00463119	PP-39458039	chr13_Comp_800	2	1	1
chr13	39458371	39458372	BP-39458371	7	+	0.0181904	PP-39458039	chr13_Comp_800	2	1	1
chr13	39458391	39458392	BN-39458391	9	-	0.00362236	PN-39458386	chr13_Comp_800	2	1	1
chr13	43277956	43277957	BP-43277956	10	+	0.000564618	PP-43277695	chr13_Comp_805	2	1	1
chr13	43277948	43277949	BP-43277948	7	+	0.0338007	PP-43277695	chr13_Comp_805	2	1	1
chr13	43277964	43277965	BN-43277964	18	-	3.20776e-09	PN-43277972	chr13_Comp_805	2	1	1
chr13	24369090	24369091	BP-24369090	9	+	0.00348072	PP-24368722	chr13_Comp_806	2	1	1
chr13	24369077	24369078	BP-24369077	13	+	6.47954e-06	PP-24368722	chr13_Comp_806	2	1	1
chr13	24369094	24369095	BN-24369094	9	-	0.00328378	PN-24369149	chr13_Comp_806	2	1	1
chr13	69603386	69603387	BP-69603386	9	+	0.0033859	PP-69603152	chr13_Comp_807	2	1	1
chr13	69603397	69603398	BN-69603397	13	-	1.05851e-06	PN-69603245	chr13_Comp_807	2	1	1
chr13	69603365	69603366	BP-69603365	8	+	0.012711	PP-69603152	chr13_Comp_807	2	1	1
chr13	95200867	95200868	BP-95200867	7	+	0.0256278	PP-95200472	chr13_Comp_809	2	1	1
chr13	95200855	95200856	BP-95200855	9	+	0.00167968	PP-95200472	chr13_Comp_809	2	1	1
chr13	95200865	95200866	BN-95200865	25	-	2.86777e-17	PN-95200850	chr13_Comp_809	2	1	1
chr13	68558151	68558152	BP-68558151	8	+	0.00589268	PP-68557776	chr13_Comp_815	2	1	1
chr13	68558168	68558169	BN-68558168	7	-	0.0131029	PN-68558202	chr13_Comp_815	2	1	1
chr13	68558156	68558157	BP-68558156	7	+	0.0222423	PP-68557776	chr13_Comp_815	2	1	1
chr13	72768858	72768859	BP-72768858	8	+	0.00894794	PP-72768550	chr13_Comp_816	2	1	1
chr13	72768867	72768868	BN-72768867	14	-	5.93734e-07	PN-72768875	chr13_Comp_816	2	1	1
chr13	72768852	72768853	BP-72768852	8	+	0.00894794	PP-72768550	chr13_Comp_816	2	1	1
chr13	87007774	87007775	BN-87007774	7	-	0.00765643	PN-87007779	chr13_Comp_817	2	1	1
chr13	87007758	87007759	BP-87007758	7	+	0.0194485	PP-87007581	chr13_Comp_817	2	1	1
chr13	87007748	87007749	BP-87007748	9	+	0.00114181	PP-87007581	chr13_Comp_817	2	1	1
chr13	78197423	78197424	BP-78197423	15	+	6.60187e-05	PP-78197206	chr13_Comp_819	2	1	1
chr13	78197439	78197440	BP-78197439	14	+	0.000257067	PP-78197206	chr13_Comp_819	2	1	1
chr13	78197434	78197435	BN-78197434	17	-	8.2978e-07	PN-78197451	chr13_Comp_819	2	1	1
chr13	93156068	93156069	BP-93156068	7	+	0.0191635	PP-93155784	chr13_Comp_822	2	1	1
chr13	93156090	93156091	BN-93156090	7	-	0.0254831	PN-93155779	chr13_Comp_822	2	1	1
chr13	93156074	93156075	BP-93156074	9	+	0.00111854	PP-93155784	chr13_Comp_822	2	1	1
chr13	100667014	100667015	BP-100667014	6	+	0.0328832	PP-100666705	chr13_Comp_824	2	1	1
chr13	100667004	100667005	BP-100667004	6	+	0.0328832	PP-100666705	chr13_Comp_824	2	1	1
chr13	100667025	100667026	BN-100667025	8	-	0.00958325	PN-100667054	chr13_Comp_824	2	1	1
chr13	95317351	95317352	BP-95317351	8	+	0.015193	PP-95316893	chr13_Comp_825	2	1	1
chr13	95317361	95317362	BN-95317361	25	-	9.34159e-16	PN-95317195	chr13_Comp_825	2	1	1
chr13	95317330	95317331	BP-95317330	7	+	0.0487679	PP-95316893	chr13_Comp_825	2	1	1
chr13	108614817	108614818	BN-108614817	31	-	1.35866e-20	PN-108614635	chr13_Comp_826	2	1	1
chr13	108614810	108614811	BP-108614810	16	+	1.66752e-06	PP-108614460	chr13_Comp_826	2	1	1
chr13	108614805	108614806	BP-108614805	15	+	8.30081e-06	PP-108614460	chr13_Comp_826	2	1	1
chr13	63871779	63871780	BP-63871779	9	+	0.00535093	PP-63871349	chr13_Comp_829	2	1	1
chr13	63871788	63871789	BP-63871788	13	+	1.29001e-05	PP-63871349	chr13_Comp_829	2	1	1
chr13	63871796	63871797	BN-63871796	18	-	1.57028e-09	PN-63871649	chr13_Comp_829	2	1	1
chr13	78197390	78197391	BP-78197390	16	+	1.58603e-05	PP-78197206	chr13_Comp_837	2	1	1
chr13	78197409	78197410	BN-78197409	10	-	0.0134922	PN-78197451	chr13_Comp_837	2	1	1
chr13	78197385	78197386	BP-78197385	13	+	0.000931921	PP-78197206	chr13_Comp_837	2	1	1
chr13	49672485	49672486	BN-49672485	8	-	0.0184772	PN-49672508	chr13_Comp_839	2	1	1
chr13	49672465	49672466	BP-49672465	8	+	0.00837807	PP-49672270	chr13_Comp_839	2	1	1
chr13	49672458	49672459	BP-49672458	16	+	8.80235e-09	PP-49672270	chr13_Comp_839	2	1	1
chr14	30610829	30610830	BN-30610829	11	-	6.51575e-05	PN-30610803	chr14_Comp_661	2	1	1
chr14	30610823	30610824	BP-30610823	14	+	6.76454e-07	PP-30610541	chr14_Comp_661	2	1	1
chr14	30610802	30610803	BP-30610802	13	+	4.1846e-06	PP-30610541	chr14_Comp_661	2	1	1
chr14	42426709	42426710	BP-42426709	6	+	0.0427572	PP-42426485	chr14_Comp_666	2	1	1
chr14	42426739	42426740	BN-42426739	7	-	0.0155095	PN-42426791	chr14_Comp_666	2	1	1
chr14	42426725	42426726	BP-42426725	7	+	0.0114976	PP-42426485	chr14_Comp_666	2	1	1
chr14	20800693	20800694	BN-20800693	65	-	6.29145e-60	PN-20800668	chr14_Comp_668	2	1	1
chr14	20800683	20800684	BP-20800683	13	+	2.67221e-06	PP-20800362	chr14_Comp_668	2	1	1
chr14	20800673	20800674	BP-20800673	8	+	0.00808177	PP-20800362	chr14_Comp_668	2	1	1
chr14	100062523	100062524	BP-100062523	8	+	0.0117853	PP-100062301	chr14_Comp_669	2	1	1
chr14	100062507	100062508	BP-100062507	9	+	0.00309831	PP-100062301	chr14_Comp_669	2	1	1
chr14	100062529	100062530	BN-100062529	6	-	0.0391531	PN-100062540	chr14_Comp_669	2	1	1
chr14	61097678	61097679	BN-61097678	9	-	0.00171689	PN-61097692	chr14_Comp_672	2	1	1
chr14	61097664	61097665	BP-61097664	10	+	0.00158666	PP-61097459	chr14_Comp_672	2	1	1
chr14	61097671	61097672	BP-61097671	14	+	2.91339e-06	PP-61097459	chr14_Comp_672	2	1	1
chr14	65495440	65495441	BP-65495440	9	+	0.00144927	PP-65495169	chr14_Comp_676	2	1	1
chr14	65495447	65495448	BP-65495447	7	+	0.0230673	PP-65495169	chr14_Comp_676	2	1	1
chr14	65495451	65495452	BN-65495451	14	-	1.24075e-07	PN-65495447	chr14_Comp_676	2	1	1
chr14	56356167	56356168	BP-56356167	7	+	0.0307426	PP-56356022	chr14_Comp_677	2	1	1
chr14	56356209	56356210	BN-56356209	7	-	0.0167012	PN-56356128	chr14_Comp_677	2	1	1
chr14	56356188	56356189	BP-56356188	10	+	0.000484333	PP-56356022	chr14_Comp_677	2	1	1
chr14	29418931	29418932	BP-29418931	26	+	1.08943e-08	PP-29418713	chr14_Comp_680	2	1	1
chr14	29418942	29418943	BN-29418942	15	-	0.00285519	PN-29418838	chr14_Comp_680	2	1	1
chr14	29418921	29418922	BP-29418921	55	+	1.36548e-32	PP-29418713	chr14_Comp_680	2	1	1
chr14	81939442	81939443	BN-81939442	13	-	6.93286e-06	PN-81939279	chr14_Comp_681	2	1	1
chr14	81939417	81939418	BP-81939417	9	+	0.00199637	PP-81938811	chr14_Comp_681	2	1	1
chr14	81939429	81939430	BP-81939429	8	+	0.00809795	PP-81938811	chr14_Comp_681	2	1	1
chr14	53131038	53131039	BN-53131038	82	-	3.04303e-79	PN-53131027	chr14_Comp_684	2	1	1
chr14	53131033	53131034	BP-53131033	44	+	6.0231e-33	PP-53130484	chr14_Comp_684	2	1	1
chr14	53131020	53131021	BP-53131020	37	+	2.9317e-25	PP-53130484	chr14_Comp_684	2	1	1
chr14	56008023	56008024	BN-56008023	15	-	4.41972e-07	PN-56007986	chr14_Comp_685	2	1	1
chr14	56008000	56008001	BP-56008000	8	+	0.0172	PP-56007656	chr14_Comp_685	2	1	1
chr14	56008015	56008016	BP-56008015	13	+	1.09518e-05	PP-56007656	chr14_Comp_685	2	1	1
chr14	60662780	60662781	BP-60662780	6	+	0.0463432	PP-60662548	chr14_Comp_688	2	1	1
chr14	60662787	60662788	BN-60662787	9	-	0.000564299	PN-60662777	chr14_Comp_688	2	1	1
chr14	60662786	60662787	BP-60662786	7	+	0.012701	PP-60662548	chr14_Comp_688	2	1	1
chr14	25990889	25990890	BP-25990889	12	+	6.63911e-05	PP-25990600	chr14_Comp_689	2	1	1
chr14	25990924	25990925	BN-25990924	7	-	0.0191353	PN-25990997	chr14_Comp_689	2	1	1
chr14	25990907	25990908	BP-25990907	9	+	0.00534449	PP-25990600	chr14_Comp_689	2	1	1
chr14	72270492	72270493	BN-72270492	12	-	9.14101e-06	PN-72270485	chr14_Comp_691	2	1	1
chr14	72270473	72270474	BP-72270473	7	+	0.0393321	PP-72270278	chr14_Comp_691	2	1	1
chr14	72270460	72270461	BP-72270460	16	+	1.94651e-08	PP-72270278	chr14_Comp_691	2	1	1
chr14	20193292	20193293	BP-20193292	15	+	3.19168e-06	PP-20193117	chr14_Comp_696	2	1	1
chr14	20193313	20193314	BN-20193313	8	-	0.0340516	PN-20193283	chr14_Comp_696	2	1	1
chr14	20193278	20193279	BP-20193278	9	+	0.0158348	PP-20193117	chr14_Comp_696	2	1	1
chr14	81976164	81976165	BN-81976164	10	-	0.0136129	PN-81976204	chr14_Comp_697	2	1	1
chr14	81976135	81976136	BP-81976135	16	+	2.4652e-06	PP-81975946	chr14_Comp_697	2	1	1
chr14	81976153	81976154	BP-81976153	41	+	1.12666e-29	PP-81975946	chr14_Comp_697	2	1	1
chr14	54181652	54181653	BP-54181652	13	+	3.67019e-06	PP-54181329	chr14_Comp_698	2	1	1
chr14	54181666	54181667	BN-54181666	8	-	0.008293	PN-54181704	chr14_Comp_698	2	1	1
chr14	54181657	54181658	BP-54181657	7	+	0.0333537	PP-54181329	chr14_Comp_698	2	1	1
chr14	89786124	89786125	BN-89786124	49	-	9.11485e-36	PN-89786119	chr14_Comp_700	2	1	1
chr14	89786119	89786120	BP-89786119	48	+	5.3296e-34	PP-89785820	chr14_Comp_700	2	1	1
chr14	89786108	89786109	BP-89786108	17	+	6.17777e-06	PP-89785820	chr14_Comp_700	2	1	1
chr14	64934510	64934511	BN-64934510	23	-	2.4868e-08	PN-64934551	chr14_Comp_702	2	1	1
chr14	64934483	64934484	BP-64934483	28	+	1.1312e-10	PP-64934236	chr14_Comp_702	2	1	1
chr14	64934503	64934504	BP-64934503	55	+	4.53377e-34	PP-64934236	chr14_Comp_702	2	1	1
chr14	25544933	25544934	BP-25544933	10	+	0.00408342	PP-25544604	chr14_Comp_704	2	1	1
chr14	25544943	25544944	BP-25544943	12	+	0.000267445	PP-25544604	chr14_Comp_704	2	1	1
chr14	25544952	25544953	BN-25544952	14	-	1.48847e-05	PN-25544894	chr14_Comp_704	2	1	1
chr14	82724033	82724034	BP-82724033	7	+	0.0294855	PP-82723740	chr14_Comp_705	2	1	1
chr14	82724050	82724051	BP-82724050	18	+	1.30586e-10	PP-82723740	chr14_Comp_705	2	1	1
chr14	82724061	82724062	BN-82724061	21	-	1.40408e-11	PN-82723950	chr14_Comp_705	2	1	1
chr14	62632525	62632526	BP-62632525	9	+	0.000769089	PP-62632349	chr14_Comp_707	2	1	1
chr14	62632533	62632534	BP-62632533	7	+	0.014638	PP-62632349	chr14_Comp_707	2	1	1
chr14	62632546	62632547	BN-62632546	7	-	0.0111265	PN-62632532	chr14_Comp_707	2	1	1
chr14	30755494	30755495	BP-30755494	9	+	0.00654925	PP-30755353	chr14_Comp_712	2	1	1
chr14	30755521	30755522	BN-30755521	7	-	0.0184076	PN-30755586	chr14_Comp_712	2	1	1
chr14	30755515	30755516	BP-30755515	14	+	3.30944e-06	PP-30755353	chr14_Comp_712	2	1	1
chr14	39170403	39170404	BP-39170403	13	+	9.01893e-06	PP-39170169	chr14_Comp_714	2	1	1
chr14	39170385	39170386	BP-39170385	23	+	1.44006e-14	PP-39170169	chr14_Comp_714	2	1	1
chr14	39170392	39170393	BN-39170392	11	-	0.000213536	PN-39170393	chr14_Comp_714	2	1	1
chr14	92220725	92220726	BN-92220725	6	-	0.041636	PN-92220821	chr14_Comp_715	2	1	1
chr14	92220715	92220716	BP-92220715	7	+	0.0239266	PP-92220542	chr14_Comp_715	2	1	1
chr14	92220697	92220698	BP-92220697	7	+	0.0239266	PP-92220542	chr14_Comp_715	2	1	1
chr14	64150020	64150021	BN-64150020	23	-	1.29938e-09	PN-64150084	chr14_Comp_721	2	1	1
chr14	64150008	64150009	BP-64150008	35	+	1.21187e-16	PP-64149796	chr14_Comp_721	2	1	1
chr14	64149998	64149999	BP-64149998	56	+	2.9569e-36	PP-64149796	chr14_Comp_721	2	1	1
chr14	31597063	31597064	BP-31597063	8	+	0.0215218	PP-31596862	chr14_Comp_723	2	1	1
chr14	31597084	31597085	BN-31597084	9	-	0.00371704	PN-31597082	chr14_Comp_723	2	1	1
chr14	31597075	31597076	BP-31597075	10	+	0.00164736	PP-31596862	chr14_Comp_723	2	1	1
chr14	94537387	94537388	BN-94537387	7	-	0.036884	PN-94537365	chr14_Comp_724	2	1	1
chr14	94537353	94537354	BP-94537353	11	+	0.000318931	PP-94537073	chr14_Comp_724	2	1	1
chr14	94537374	94537375	BP-94537374	11	+	0.000318931	PP-94537073	chr14_Comp_724	2	1	1
chr14	26879669	26879670	BN-26879669	15	-	1.21616e-07	PN-26879669	chr14_Comp_725	2	1	1
chr14	26879654	26879655	BP-26879654	12	+	6.16381e-05	PP-26879399	chr14_Comp_725	2	1	1
chr14	26879649	26879650	BP-26879649	14	+	2.11332e-06	PP-26879399	chr14_Comp_725	2	1	1
chr14	29587701	29587702	BN-29587701	11	-	3.13389e-05	PN-29587742	chr14_Comp_726	2	1	1
chr14	29587689	29587690	BP-29587689	11	+	0.00060891	PP-29587471	chr14_Comp_726	2	1	1
chr14	29587677	29587678	BP-29587677	9	+	0.00884497	PP-29587471	chr14_Comp_726	2	1	1
chr14	37813852	37813853	BP-37813852	9	+	0.00552938	PP-37813589	chr14_Comp_728	2	1	1
chr14	37813858	37813859	BN-37813858	13	-	0.000107521	PN-37813839	chr14_Comp_728	2	1	1
chr14	37813833	37813834	BP-37813833	12	+	6.97628e-05	PP-37813589	chr14_Comp_728	2	1	1
chr14	77923207	77923208	BN-77923207	54	-	6.5028e-47	PN-77923210	chr14_Comp_729	2	1	1
chr14	77923178	77923179	BP-77923178	18	+	3.42056e-09	PP-77922966	chr14_Comp_729	2	1	1
chr14	77923199	77923200	BP-77923199	22	+	9.66795e-13	PP-77922966	chr14_Comp_729	2	1	1
chr14	36889978	36889979	BN-36889978	7	-	0.0449491	PN-36889989	chr14_Comp_731	2	1	1
chr14	36889963	36889964	BP-36889963	14	+	4.11538e-07	PP-36889761	chr14_Comp_731	2	1	1
chr14	36889985	36889986	BP-36889985	7	+	0.0288454	PP-36889761	chr14_Comp_731	2	1	1
chr14	84062754	84062755	BN-84062754	14	-	5.6387e-07	PN-84062766	chr14_Comp_733	2	1	1
chr14	84062743	84062744	BP-84062743	7	+	0.0245231	PP-84062469	chr14_Comp_733	2	1	1
chr14	84062732	84062733	BP-84062732	8	+	0.00662513	PP-84062469	chr14_Comp_733	2	1	1
chr14	74958747	74958748	BP-74958747	24	+	2.01858e-11	PP-74958508	chr14_Comp_735	2	1	1
chr14	74958753	74958754	BN-74958753	11	-	0.00471982	PN-74958800	chr14_Comp_735	2	1	1
chr14	74958740	74958741	BP-74958740	21	+	4.56463e-09	PP-74958508	chr14_Comp_735	2	1	1
chr14	97030571	97030572	BN-97030571	7	-	0.0384534	PN-97030580	chr14_Comp_736	2	1	1
chr14	97030560	97030561	BP-97030560	6	+	0.0406584	PP-97030298	chr14_Comp_736	2	1	1
chr14	97030565	97030566	BP-97030565	6	+	0.0406584	PP-97030298	chr14_Comp_736	2	1	1
chr14	40834691	40834692	BP-40834691	12	+	9.04112e-05	PP-40834407	chr14_Comp_737	2	1	1
chr14	40834673	40834674	BP-40834673	9	+	0.00660436	PP-40834407	chr14_Comp_737	2	1	1
chr14	40834699	40834700	BN-40834699	10	-	0.000529337	PN-40834722	chr14_Comp_737	2	1	1
chr14	68936275	68936276	BP-68936275	88	+	2.7298e-86	PP-68935909	chr14_Comp_739	2	1	1
chr14	68936281	68936282	BN-68936281	20	-	7.4701e-09	PN-68936299	chr14_Comp_739	2	1	1
chr14	68936268	68936269	BP-68936268	26	+	2.43913e-13	PP-68935909	chr14_Comp_739	2	1	1
chr14	89014904	89014905	BN-89014904	8	-	0.00296356	PN-89014910	chr14_Comp_742	2	1	1
chr14	89014879	89014880	BP-89014879	9	+	0.0022197	PP-89014766	chr14_Comp_742	2	1	1
chr14	89014899	89014900	BP-89014899	7	+	0.0312439	PP-89014766	chr14_Comp_742	2	1	1
chr14	54357512	54357513	BP-54357512	14	+	2.71164e-06	PP-54357225	chr14_Comp_749	2	1	1
chr14	54357518	54357519	BP-54357518	14	+	2.71164e-06	PP-54357225	chr14_Comp_749	2	1	1
chr14	54357537	54357538	BN-54357537	13	-	1.26831e-06	PN-54357544	chr14_Comp_749	2	1	1
chr14	94933122	94933123	BP-94933122	17	+	7.88855e-10	PP-94932829	chr14_Comp_752	2	1	1
chr14	94933154	94933155	BN-94933154	16	-	1.38889e-07	PN-94932905	chr14_Comp_752	2	1	1
chr14	94933132	94933133	BP-94933132	13	+	2.20422e-06	PP-94932829	chr14_Comp_752	2	1	1
chr14	50108636	50108637	BP-50108636	7	+	0.0261515	PP-50108379	chr14_Comp_758	2	1	1
chr14	50108649	50108650	BN-50108649	9	-	0.00253927	PN-50108627	chr14_Comp_758	2	1	1
chr14	50108646	50108647	BP-50108646	8	+	0.00715719	PP-50108379	chr14_Comp_758	2	1	1
chr14	91518892	91518893	BN-91518892	56	-	1.22611e-46	PN-91518864	chr14_Comp_761	2	1	1
chr14	91518850	91518851	BP-91518850	12	+	0.000354622	PP-91518643	chr14_Comp_761	2	1	1
chr14	91518870	91518871	BP-91518870	8	+	0.0488487	PP-91518643	chr14_Comp_761	2	1	1
chr14	76281942	76281943	BN-76281942	30	-	6.19204e-23	PN-76281898	chr14_Comp_763	2	1	1
chr14	76281915	76281916	BP-76281915	17	+	3.61978e-09	PP-76281541	chr14_Comp_763	2	1	1
chr14	76281920	76281921	BP-76281920	13	+	6.70674e-06	PP-76281541	chr14_Comp_763	2	1	1
chr14	67003904	67003905	BP-67003904	15	+	7.6659e-08	PP-67003643	chr14_Comp_764	2	1	1
chr14	67003918	67003919	BP-67003918	12	+	1.92842e-05	PP-67003643	chr14_Comp_764	2	1	1
chr14	67003923	67003924	BN-67003923	39	-	4.71197e-31	PN-67003918	chr14_Comp_764	2	1	1
chr14	30720416	30720417	BP-30720416	14	+	7.89315e-07	PP-30720165	chr14_Comp_766	2	1	1
chr14	30720432	30720433	BP-30720432	9	+	0.00289008	PP-30720165	chr14_Comp_766	2	1	1
chr14	30720440	30720441	BN-30720440	9	-	0.000895974	PN-30720447	chr14_Comp_766	2	1	1
chr14	38021214	38021215	BP-38021214	7	+	0.023914	PP-38021078	chr14_Comp_767	2	1	1
chr14	38021241	38021242	BN-38021241	8	-	0.0156936	PN-38021376	chr14_Comp_767	2	1	1
chr14	38021219	38021220	BP-38021219	7	+	0.023914	PP-38021078	chr14_Comp_767	2	1	1
chr14	94681888	94681889	BP-94681888	11	+	0.00137793	PP-94681527	chr14_Comp_769	2	1	1
chr14	94681897	94681898	BP-94681897	20	+	4.30029e-10	PP-94681527	chr14_Comp_769	2	1	1
chr14	94681909	94681910	BN-94681909	81	-	3.76733e-82	PN-94681779	chr14_Comp_769	2	1	1
chr14	85947969	85947970	BP-85947969	9	+	0.00887273	PP-85947768	chr14_Comp_770	2	1	1
chr14	85947984	85947985	BN-85947984	9	-	0.00856934	PN-85947935	chr14_Comp_770	2	1	1
chr14	85947976	85947977	BP-85947976	8	+	0.0287614	PP-85947768	chr14_Comp_770	2	1	1
chr14	72092699	72092700	BN-72092699	10	-	0.000537334	PN-72092769	chr14_Comp_776	2	1	1
chr14	72092692	72092693	BP-72092692	7	+	0.0295618	PP-72092460	chr14_Comp_776	2	1	1
chr14	72092683	72092684	BP-72092683	19	+	1.49698e-11	PP-72092460	chr14_Comp_776	2	1	1
chr14	84562574	84562575	BP-84562574	9	+	0.00199078	PP-84562007	chr14_Comp_781	2	1	1
chr14	84562600	84562601	BN-84562600	25	-	1.20331e-17	PN-84562477	chr14_Comp_781	2	1	1
chr14	84562594	84562595	BP-84562594	20	+	1.49031e-12	PP-84562007	chr14_Comp_781	2	1	1
chr14	89868468	89868469	BP-89868468	7	+	0.046306	PP-89868147	chr14_Comp_782	2	1	1
chr14	89868459	89868460	BN-89868459	8	-	0.00530495	PN-89868396	chr14_Comp_782	2	1	1
chr14	89868450	89868451	BP-89868450	7	+	0.046306	PP-89868147	chr14_Comp_782	2	1	1
chr14	69809757	69809758	BP-69809757	13	+	0.000599488	PP-69809317	chr14_Comp_784	2	1	1
chr14	69809766	69809767	BN-69809766	31	-	2.02686e-19	PN-69809676	chr14_Comp_784	2	1	1
chr14	69809747	69809748	BP-69809747	12	+	0.00210929	PP-69809317	chr14_Comp_784	2	1	1
chr14	89464901	89464902	BP-89464901	10	+	0.000623771	PP-89464635	chr14_Comp_785	2	1	1
chr14	89464912	89464913	BP-89464912	9	+	0.00270561	PP-89464635	chr14_Comp_785	2	1	1
chr14	89464919	89464920	BN-89464919	19	-	4.60149e-11	PN-89464934	chr14_Comp_785	2	1	1
chr14	37529886	37529887	BP-37529886	28	+	1.75157e-19	PP-37529583	chr14_Comp_788	2	1	1
chr14	37529907	37529908	BN-37529907	19	-	5.17718e-12	PN-37529927	chr14_Comp_788	2	1	1
chr14	37529870	37529871	BP-37529870	9	+	0.00501259	PP-37529583	chr14_Comp_788	2	1	1
chr14	76416842	76416843	BP-76416842	9	+	0.00362236	PP-76416536	chr14_Comp_794	2	1	1
chr14	76416853	76416854	BN-76416853	9	-	0.00245527	PN-76416843	chr14_Comp_794	2	1	1
chr14	76416833	76416834	BP-76416833	14	+	1.1694e-06	PP-76416536	chr14_Comp_794	2	1	1
chr14	30365688	30365689	BP-30365688	34	+	3.92454e-16	PP-30365444	chr14_Comp_799	2	1	1
chr14	30365680	30365681	BP-30365680	28	+	1.90949e-11	PP-30365444	chr14_Comp_799	2	1	1
chr14	30365706	30365707	BN-30365706	30	-	8.88125e-12	PN-30365766	chr14_Comp_799	2	1	1
chr14	32777524	32777525	BP-32777524	49	+	1.55937e-29	PP-32777196	chr14_Comp_802	2	1	1
chr14	32777533	32777534	BN-32777533	51	-	2.73434e-32	PN-32777535	chr14_Comp_802	2	1	1
chr14	32777512	32777513	BP-32777512	90	+	1.60418e-75	PP-32777196	chr14_Comp_802	2	1	1
chr14	24290528	24290529	BP-24290528	11	+	0.000236084	PP-24290324	chr14_Comp_803	2	1	1
chr14	24290543	24290544	BN-24290543	9	-	0.00176971	PN-24290547	chr14_Comp_803	2	1	1
chr14	24290520	24290521	BP-24290520	15	+	2.53419e-07	PP-24290324	chr14_Comp_803	2	1	1
chr14	77245747	77245748	BP-77245747	8	+	0.00238669	PP-77245428	chr14_Comp_804	2	1	1
chr14	77245778	77245779	BN-77245778	13	-	7.48629e-06	PN-77245671	chr14_Comp_804	2	1	1
chr14	77245762	77245763	BP-77245762	6	+	0.0395234	PP-77245428	chr14_Comp_804	2	1	1
chr14	89148319	89148320	BP-89148319	9	+	0.00187439	PP-89148057	chr14_Comp_811	2	1	1
chr14	89148312	89148313	BP-89148312	12	+	1.46209e-05	PP-89148057	chr14_Comp_811	2	1	1
chr14	89148340	89148341	BN-89148340	15	-	4.9343e-08	PN-89148340	chr14_Comp_811	2	1	1
chr14	58300277	58300278	BP-58300277	7	+	0.0226164	PP-58299991	chr14_Comp_814	2	1	1
chr14	58300296	58300297	BN-58300296	6	-	0.0308513	PN-58300285	chr14_Comp_814	2	1	1
chr14	58300268	58300269	BP-58300268	7	+	0.0226164	PP-58299991	chr14_Comp_814	2	1	1
chr14	60233506	60233507	BP-60233506	11	+	0.000234458	PP-60233071	chr14_Comp_822	2	1	1
chr14	60233523	60233524	BP-60233523	9	+	0.00426073	PP-60233071	chr14_Comp_822	2	1	1
chr14	60233518	60233519	BN-60233518	18	-	6.08568e-10	PN-60233353	chr14_Comp_822	2	1	1
chr14	54817224	54817225	BN-54817224	7	-	0.0267565	PN-54817196	chr14_Comp_826	2	1	1
chr14	54817218	54817219	BP-54817218	8	+	0.00498102	PP-54816929	chr14_Comp_826	2	1	1
chr14	54817213	54817214	BP-54817213	8	+	0.00498102	PP-54816929	chr14_Comp_826	2	1	1
chr14	97117942	97117943	BN-97117942	30	-	7.1967e-21	PN-97117946	chr14_Comp_827	2	1	1
chr14	97117930	97117931	BP-97117930	7	+	0.0255347	PP-97117685	chr14_Comp_827	2	1	1
chr14	97117919	97117920	BP-97117919	15	+	4.31472e-08	PP-97117685	chr14_Comp_827	2	1	1
chr14	51300169	51300170	BN-51300169	11	-	5.56227e-05	PN-51300160	chr14_Comp_829	2	1	1
chr14	51300163	51300164	BP-51300163	7	+	0.0154348	PP-51299879	chr14_Comp_829	2	1	1
chr14	51300147	51300148	BP-51300147	7	+	0.0154348	PP-51299879	chr14_Comp_829	2	1	1
chr14	59890948	59890949	BP-59890948	27	+	2.11757e-16	PP-59890518	chr14_Comp_831	2	1	1
chr14	59890926	59890927	BP-59890926	24	+	1.42839e-13	PP-59890518	chr14_Comp_831	2	1	1
chr14	59890953	59890954	BN-59890953	32	-	1.99613e-22	PN-59890961	chr14_Comp_831	2	1	1
chr14	76331100	76331101	BP-76331100	15	+	3.93923e-06	PP-76330887	chr14_Comp_833	2	1	1
chr14	76331117	76331118	BP-76331117	18	+	2.20461e-08	PP-76330887	chr14_Comp_833	2	1	1
chr14	76331126	76331127	BN-76331126	30	-	6.87609e-20	PN-76331132	chr14_Comp_833	2	1	1
chr14	93223870	93223871	BP-93223870	14	+	7.80132e-07	PP-93223505	chr14_Comp_837	2	1	1
chr14	93223877	93223878	BP-93223877	11	+	0.000140464	PP-93223505	chr14_Comp_837	2	1	1
chr14	93223876	93223877	BN-93223876	7	-	0.0186549	PN-93223893	chr14_Comp_837	2	1	1
chr14	77566126	77566127	BN-77566126	10	-	0.000220642	PN-77566114	chr14_Comp_839	2	1	1
chr14	77566117	77566118	BP-77566117	10	+	0.000237805	PP-77565851	chr14_Comp_839	2	1	1
chr14	77566108	77566109	BP-77566108	7	+	0.0197273	PP-77565851	chr14_Comp_839	2	1	1
chr14	85811868	85811869	BP-85811868	10	+	0.00279431	PP-85811488	chr14_Comp_843	2	1	1
chr14	85811879	85811880	BN-85811879	10	-	0.000648222	PN-85811838	chr14_Comp_843	2	1	1
chr14	85811850	85811851	BP-85811850	15	+	1.28063e-06	PP-85811488	chr14_Comp_843	2	1	1
chr14	43706838	43706839	BP-43706838	16	+	3.76416e-08	PP-43706620	chr14_Comp_845	2	1	1
chr14	43706847	43706848	BP-43706847	10	+	0.00104663	PP-43706620	chr14_Comp_845	2	1	1
chr14	43706847	43706848	BN-43706847	8	-	0.00580193	PN-43706845	chr14_Comp_845	2	1	1
chr14	83603090	83603091	BP-83603090	16	+	9.20653e-08	PP-83602931	chr14_Comp_846	2	1	1
chr14	83603112	83603113	BN-83603112	8	-	0.00726668	PN-83603055	chr14_Comp_846	2	1	1
chr14	83603083	83603084	BP-83603083	10	+	0.00172428	PP-83602931	chr14_Comp_846	2	1	1
chr14	84009054	84009055	BP-84009054	8	+	0.00378447	PP-84008739	chr14_Comp_853	2	1	1
chr14	84009074	84009075	BP-84009074	7	+	0.015363	PP-84008739	chr14_Comp_853	2	1	1
chr14	84009096	84009097	BN-84009096	12	-	1.01188e-05	PN-84009098	chr14_Comp_853	2	1	1
chr14	28799604	28799605	BP-28799604	15	+	9.92288e-07	PP-28799376	chr14_Comp_867	2	1	1
chr14	28799629	28799630	BN-28799629	19	-	1.32545e-11	PN-28799635	chr14_Comp_867	2	1	1
chr14	28799624	28799625	BP-28799624	14	+	5.50395e-06	PP-28799376	chr14_Comp_867	2	1	1
chr14	25309157	25309158	BP-25309157	12	+	0.00129033	PP-25308807	chr14_Comp_868	2	1	1
chr14	25309148	25309149	BP-25309148	44	+	2.89382e-32	PP-25308807	chr14_Comp_868	2	1	1
chr14	25309166	25309167	BN-25309166	48	-	4.73379e-41	PN-25309173	chr14_Comp_868	2	1	1
chr14	89519931	89519932	BP-89519931	10	+	0.00133292	PP-89519555	chr14_Comp_869	2	1	1
chr14	89519916	89519917	BP-89519916	11	+	0.000306829	PP-89519555	chr14_Comp_869	2	1	1
chr14	89519948	89519949	BN-89519948	8	-	0.0186071	PN-89519812	chr14_Comp_869	2	1	1
chr14	41829219	41829220	BN-41829219	8	-	0.0114944	PN-41829205	chr14_Comp_870	2	1	1
chr14	41829214	41829215	BP-41829214	16	+	5.53677e-08	PP-41828819	chr14_Comp_870	2	1	1
chr14	41829202	41829203	BP-41829202	9	+	0.00512236	PP-41828819	chr14_Comp_870	2	1	1
chr14	37240327	37240328	BP-37240327	19	+	1.13415e-07	PP-37240003	chr14_Comp_873	2	1	1
chr14	37240348	37240349	BN-37240348	31	-	4.00116e-16	PN-37240372	chr14_Comp_873	2	1	1
chr14	37240339	37240340	BP-37240339	41	+	1.42302e-27	PP-37240003	chr14_Comp_873	2	1	1
chr14	59778422	59778423	BN-59778422	7	-	0.0294619	PN-59778450	chr14_Comp_875	2	1	1
chr14	59778429	59778430	BP-59778429	7	+	0.0478386	PP-59778179	chr14_Comp_875	2	1	1
chr14	59778419	59778420	BP-59778419	7	+	0.0478386	PP-59778179	chr14_Comp_875	2	1	1
chr14	45109110	45109111	BN-45109110	10	-	0.000105342	PN-45109141	chr14_Comp_879	2	1	1
chr14	45109099	45109100	BP-45109099	9	+	0.00167608	PP-45108873	chr14_Comp_879	2	1	1
chr14	45109080	45109081	BP-45109080	13	+	2.03566e-06	PP-45108873	chr14_Comp_879	2	1	1
chr14	51274516	51274517	BP-51274516	13	+	2.48918e-06	PP-51274228	chr14_Comp_880	2	1	1
chr14	51274511	51274512	BP-51274511	7	+	0.0280211	PP-51274228	chr14_Comp_880	2	1	1
chr14	51274526	51274527	BN-51274526	12	-	6.79503e-06	PN-51274550	chr14_Comp_880	2	1	1
chr14	50692757	50692758	BP-50692757	19	+	1.02334e-10	PP-50692328	chr14_Comp_881	2	1	1
chr14	50692758	50692759	BN-50692758	7	-	0.0483701	PN-50692773	chr14_Comp_881	2	1	1
chr14	50692752	50692753	BP-50692752	14	+	1.68349e-06	PP-50692328	chr14_Comp_881	2	1	1
chr14	72359638	72359639	BP-72359638	10	+	0.000908344	PP-72359355	chr14_Comp_884	2	1	1
chr14	72359631	72359632	BP-72359631	7	+	0.0452588	PP-72359355	chr14_Comp_884	2	1	1
chr14	72359641	72359642	BN-72359641	10	-	0.00217047	PN-72359623	chr14_Comp_884	2	1	1
chr14	84498007	84498008	BP-84498007	25	+	4.90573e-12	PP-84497800	chr14_Comp_892	2	1	1
chr14	84497996	84497997	BP-84497996	26	+	7.26159e-13	PP-84497800	chr14_Comp_892	2	1	1
chr14	84498018	84498019	BN-84498018	12	-	0.00375919	PN-84498081	chr14_Comp_892	2	1	1
chr14	30271614	30271615	BP-30271614	13	+	4.33141e-05	PP-30271220	chr14_Comp_894	2	1	1
chr14	30271605	30271606	BP-30271605	10	+	0.00323706	PP-30271220	chr14_Comp_894	2	1	1
chr14	30271625	30271626	BN-30271625	18	-	2.18806e-08	PN-30271558	chr14_Comp_894	2	1	1
chr14	45400889	45400890	BP-45400889	11	+	0.000410699	PP-45400676	chr14_Comp_898	2	1	1
chr14	45400909	45400910	BN-45400909	18	-	1.78809e-08	PN-45400908	chr14_Comp_898	2	1	1
chr14	45400897	45400898	BP-45400897	22	+	4.89918e-13	PP-45400676	chr14_Comp_898	2	1	1
chr14	96156027	96156028	BP-96156027	9	+	0.00242101	PP-96155756	chr14_Comp_899	2	1	1
chr14	96156048	96156049	BN-96156048	6	-	0.0424548	PN-96156052	chr14_Comp_899	2	1	1
chr14	96156021	96156022	BP-96156021	9	+	0.00242101	PP-96155756	chr14_Comp_899	2	1	1
chr14	85771212	85771213	BP-85771212	11	+	0.000501712	PP-85771009	chr14_Comp_901	2	1	1
chr14	85771220	85771221	BN-85771220	9	-	0.00689685	PN-85771241	chr14_Comp_901	2	1	1
chr14	85771218	85771219	BP-85771218	9	+	0.00763126	PP-85771009	chr14_Comp_901	2	1	1
chr14	82918739	82918740	BP-82918739	7	+	0.0334603	PP-82918454	chr14_Comp_903	2	1	1
chr14	82918747	82918748	BP-82918747	22	+	2.68545e-14	PP-82918454	chr14_Comp_903	2	1	1
chr14	82918758	82918759	BN-82918758	13	-	6.05999e-06	PN-82918693	chr14_Comp_903	2	1	1
chr14	38869005	38869006	BN-38869005	7	-	0.0149829	PN-38869008	chr14_Comp_904	2	1	1
chr14	38868997	38868998	BP-38868997	7	+	0.0188091	PP-38868896	chr14_Comp_904	2	1	1
chr14	38868990	38868991	BP-38868990	8	+	0.00482029	PP-38868896	chr14_Comp_904	2	1	1
chr14	84190487	84190488	BN-84190487	8	-	0.0269569	PN-84190524	chr14_Comp_905	2	1	1
chr14	84190471	84190472	BP-84190471	10	+	0.00257563	PP-84190296	chr14_Comp_905	2	1	1
chr14	84190465	84190466	BP-84190465	11	+	0.000647516	PP-84190296	chr14_Comp_905	2	1	1
chr14	38296179	38296180	BN-38296179	8	-	0.0216172	PN-38296156	chr14_Comp_906	2	1	1
chr14	38296177	38296178	BP-38296177	7	+	0.0384982	PP-38295808	chr14_Comp_906	2	1	1
chr14	38296163	38296164	BP-38296163	8	+	0.0114079	PP-38295808	chr14_Comp_906	2	1	1
chr14	65960652	65960653	BN-65960652	12	-	1.47369e-05	PN-65960630	chr14_Comp_907	2	1	1
chr14	65960622	65960623	BP-65960622	15	+	2.00465e-07	PP-65960289	chr14_Comp_907	2	1	1
chr14	65960631	65960632	BP-65960631	11	+	0.000201087	PP-65960289	chr14_Comp_907	2	1	1
chr14	54405126	54405127	BP-54405126	9	+	0.00327263	PP-54404718	chr14_Comp_911	2	1	1
chr14	54405119	54405120	BP-54405119	8	+	0.0123479	PP-54404718	chr14_Comp_911	2	1	1
chr14	54405128	54405129	BN-54405128	8	-	0.0104609	PN-54405104	chr14_Comp_911	2	1	1
chr14	34706134	34706135	BN-34706134	9	-	0.00149642	PN-34706116	chr14_Comp_913	2	1	1
chr14	34706093	34706094	BP-34706093	15	+	5.29458e-08	PP-34705931	chr14_Comp_913	2	1	1
chr14	34706114	34706115	BP-34706114	7	+	0.0276104	PP-34705931	chr14_Comp_913	2	1	1
chr14	39126368	39126369	BP-39126368	10	+	0.000398687	PP-39126157	chr14_Comp_916	2	1	1
chr14	39126389	39126390	BP-39126389	9	+	0.00183049	PP-39126157	chr14_Comp_916	2	1	1
chr14	39126401	39126402	BN-39126401	9	-	0.00188945	PN-39126380	chr14_Comp_916	2	1	1
chr14	80965495	80965496	BN-80965495	7	-	0.0167448	PN-80965504	chr14_Comp_918	2	1	1
chr14	80965488	80965489	BP-80965488	12	+	3.20424e-05	PP-80965182	chr14_Comp_918	2	1	1
chr14	80965477	80965478	BP-80965477	9	+	0.00323385	PP-80965182	chr14_Comp_918	2	1	1
chr14	91746860	91746861	BP-91746860	10	+	0.00046213	PP-91746627	chr14_Comp_927	2	1	1
chr14	91746880	91746881	BN-91746880	6	-	0.0339327	PN-91746902	chr14_Comp_927	2	1	1
chr14	91746871	91746872	BP-91746871	7	+	0.0298616	PP-91746627	chr14_Comp_927	2	1	1
chr14	71489423	71489424	BP-71489423	12	+	0.000260239	PP-71488897	chr14_Comp_929	2	1	1
chr14	71489418	71489419	BP-71489418	10	+	0.00399707	PP-71488897	chr14_Comp_929	2	1	1
chr14	71489432	71489433	BN-71489432	16	-	9.66273e-07	PN-71489259	chr14_Comp_929	2	1	1
chr14	44121373	44121374	BP-44121373	7	+	0.0168858	PP-44121110	chr14_Comp_930	2	1	1
chr14	44121366	44121367	BP-44121366	7	+	0.0168858	PP-44121110	chr14_Comp_930	2	1	1
chr14	44121388	44121389	BN-44121388	7	-	0.0110604	PN-44121375	chr14_Comp_930	2	1	1
chr14	76620332	76620333	BP-76620332	7	+	0.0253449	PP-76620108	chr14_Comp_932	2	1	1
chr14	76620322	76620323	BP-76620322	8	+	0.00689272	PP-76620108	chr14_Comp_932	2	1	1
chr14	76620330	76620331	BN-76620330	13	-	1.99406e-05	PN-76620343	chr14_Comp_932	2	1	1
chr14	53654258	53654259	BP-53654258	6	+	0.0424907	PP-53654026	chr14_Comp_933	2	1	1
chr14	53654239	53654240	BP-53654239	6	+	0.0424907	PP-53654026	chr14_Comp_933	2	1	1
chr14	53654276	53654277	BN-53654276	8	-	0.00523279	PN-53654319	chr14_Comp_933	2	1	1
chr14	50319832	50319833	BP-50319832	21	+	9.4129e-08	PP-50319437	chr14_Comp_936	2	1	1
chr14	50319834	50319835	BN-50319834	21	-	4.69939e-08	PN-50319676	chr14_Comp_936	2	1	1
chr14	50319811	50319812	BP-50319811	21	+	9.4129e-08	PP-50319437	chr14_Comp_936	2	1	1
chr14	33136407	33136408	BP-33136407	7	+	0.0247213	PP-33136137	chr14_Comp_943	2	1	1
chr14	33136426	33136427	BN-33136426	16	-	3.51821e-08	PN-33136447	chr14_Comp_943	2	1	1
chr14	33136419	33136420	BP-33136419	7	+	0.0247213	PP-33136137	chr14_Comp_943	2	1	1
chr14	60618540	60618541	BN-60618540	55	-	1.28636e-42	PN-60618543	chr14_Comp_945	2	1	1
chr14	60618516	60618517	BP-60618516	10	+	0.00685247	PP-60618260	chr14_Comp_945	2	1	1
chr14	60618523	60618524	BP-60618523	21	+	1.35987e-10	PP-60618260	chr14_Comp_945	2	1	1
chr14	80678612	80678613	BP-80678612	7	+	0.0419787	PP-80678359	chr14_Comp_946	2	1	1
chr14	80678607	80678608	BP-80678607	10	+	0.000803176	PP-80678359	chr14_Comp_946	2	1	1
chr14	80678617	80678618	BN-80678617	11	-	6.6234e-05	PN-80678606	chr14_Comp_946	2	1	1
chr14	37936788	37936789	BP-37936788	8	+	0.00703039	PP-37936572	chr14_Comp_955	2	1	1
chr14	37936810	37936811	BN-37936810	15	-	6.40784e-08	PN-37936860	chr14_Comp_955	2	1	1
chr14	37936794	37936795	BP-37936794	7	+	0.0257654	PP-37936572	chr14_Comp_955	2	1	1
chr14	87900626	87900627	BP-87900626	14	+	7.21729e-06	PP-87900321	chr14_Comp_958	2	1	1
chr14	87900635	87900636	BN-87900635	15	-	1.19756e-06	PN-87900538	chr14_Comp_958	2	1	1
chr14	87900616	87900617	BP-87900616	8	+	0.0322119	PP-87900321	chr14_Comp_958	2	1	1
chr14	66011367	66011368	BP-66011367	15	+	0.000117425	PP-66010960	chr14_Comp_959	2	1	1
chr14	66011362	66011363	BP-66011362	29	+	4.87001e-15	PP-66010960	chr14_Comp_959	2	1	1
chr14	66011368	66011369	BN-66011368	27	-	3.72115e-13	PN-66011342	chr14_Comp_959	2	1	1
chr14	68834721	68834722	BP-68834721	9	+	0.00413038	PP-68834452	chr14_Comp_963	2	1	1
chr14	68834730	68834731	BN-68834730	9	-	0.00229232	PN-68834739	chr14_Comp_963	2	1	1
chr14	68834711	68834712	BP-68834711	8	+	0.0150529	PP-68834452	chr14_Comp_963	2	1	1
chr14	66552634	66552635	BP-66552634	10	+	0.000477804	PP-66552347	chr14_Comp_965	2	1	1
chr14	66552655	66552656	BN-66552655	9	-	0.00152216	PN-66552629	chr14_Comp_965	2	1	1
chr14	66552646	66552647	BP-66552646	9	+	0.00214409	PP-66552347	chr14_Comp_965	2	1	1
chr14	37408712	37408713	BN-37408712	7	-	0.0230673	PN-37408732	chr14_Comp_969	2	1	1
chr14	37408692	37408693	BP-37408692	8	+	0.00451341	PP-37408485	chr14_Comp_969	2	1	1
chr14	37408684	37408685	BP-37408684	9	+	0.00100946	PP-37408485	chr14_Comp_969	2	1	1
chr14	71489203	71489204	BN-71489203	59	-	7.35514e-53	PN-71489259	chr14_Comp_973	2	1	1
chr14	71489193	71489194	BP-71489193	11	+	0.0010674	PP-71488897	chr14_Comp_973	2	1	1
chr14	71489182	71489183	BP-71489182	15	+	2.34362e-06	PP-71488897	chr14_Comp_973	2	1	1
chr15	65200330	65200331	BP-65200330	17	+	2.1644e-07	PP-65200089	chr15_Comp_474	2	1	1
chr15	65200346	65200347	BP-65200346	28	+	6.40792e-17	PP-65200089	chr15_Comp_474	2	1	1
chr15	65200352	65200353	BN-65200352	42	-	5.08453e-32	PN-65200358	chr15_Comp_474	2	1	1
chr15	57215511	57215512	BP-57215511	13	+	0.000325729	PP-57215116	chr15_Comp_475	2	1	1
chr15	57215512	57215513	BN-57215512	20	-	1.3823e-08	PN-57215501	chr15_Comp_475	2	1	1
chr15	57215506	57215507	BP-57215506	14	+	8.04169e-05	PP-57215116	chr15_Comp_475	2	1	1
chr15	81042126	81042127	BP-81042126	21	+	3.74157e-09	PP-81041851	chr15_Comp_479	2	1	1
chr15	81042137	81042138	BN-81042137	10	-	0.0132717	PN-81042200	chr15_Comp_479	2	1	1
chr15	81042139	81042140	BP-81042139	20	+	2.1022e-08	PP-81041851	chr15_Comp_479	2	1	1
chr15	26076850	26076851	BP-26076850	7	+	0.0218636	PP-26076582	chr15_Comp_481	2	1	1
chr15	26076876	26076877	BN-26076876	13	-	1.78261e-06	PN-26076871	chr15_Comp_481	2	1	1
chr15	26076865	26076866	BP-26076865	9	+	0.00134457	PP-26076582	chr15_Comp_481	2	1	1
chr15	50979990	50979991	BP-50979990	11	+	0.000351955	PP-50979803	chr15_Comp_483	2	1	1
chr15	50980004	50980005	BP-50980004	10	+	0.00150466	PP-50979803	chr15_Comp_483	2	1	1
chr15	50979998	50979999	BN-50979998	7	-	0.0267962	PN-50980018	chr15_Comp_483	2	1	1
chr15	73384412	73384413	BN-73384412	22	-	3.02075e-12	PN-73384411	chr15_Comp_486	2	1	1
chr15	73384398	73384399	BP-73384398	21	+	8.11505e-11	PP-73384219	chr15_Comp_486	2	1	1
chr15	73384392	73384393	BP-73384392	28	+	2.97095e-17	PP-73384219	chr15_Comp_486	2	1	1
chr15	67546726	67546727	BN-67546726	22	-	6.92166e-12	PN-67546726	chr15_Comp_490	2	1	1
chr15	67546707	67546708	BP-67546707	8	+	0.0136464	PP-67546425	chr15_Comp_490	2	1	1
chr15	67546721	67546722	BP-67546721	12	+	3.8632e-05	PP-67546425	chr15_Comp_490	2	1	1
chr15	93361647	93361648	BP-93361647	8	+	0.0225029	PP-93361479	chr15_Comp_491	2	1	1
chr15	93361634	93361635	BP-93361634	21	+	4.37316e-12	PP-93361479	chr15_Comp_491	2	1	1
chr15	93361655	93361656	BN-93361655	7	-	0.0149087	PN-93361667	chr15_Comp_491	2	1	1
chr15	33322706	33322707	BP-33322706	31	+	2.21327e-22	PP-33322355	chr15_Comp_493	2	1	1
chr15	33322723	33322724	BN-33322723	7	-	0.0378914	PN-33322720	chr15_Comp_493	2	1	1
chr15	33322693	33322694	BP-33322693	11	+	0.000373965	PP-33322355	chr15_Comp_493	2	1	1
chr15	68334653	68334654	BP-68334653	13	+	2.89923e-06	PP-68334387	chr15_Comp_501	2	1	1
chr15	68334642	68334643	BP-68334642	8	+	0.00844642	PP-68334387	chr15_Comp_501	2	1	1
chr15	68334658	68334659	BN-68334658	8	-	0.0111777	PN-68334666	chr15_Comp_501	2	1	1
chr15	54640047	54640048	BN-54640047	15	-	9.5814e-09	PN-54640048	chr15_Comp_504	2	1	1
chr15	54640025	54640026	BP-54640025	10	+	0.000355781	PP-54639814	chr15_Comp_504	2	1	1
chr15	54640038	54640039	BP-54640038	9	+	0.00165707	PP-54639814	chr15_Comp_504	2	1	1
chr15	58677077	58677078	BP-58677077	19	+	6.16969e-10	PP-58676787	chr15_Comp_508	2	1	1
chr15	58677071	58677072	BP-58677071	11	+	0.000628387	PP-58676787	chr15_Comp_508	2	1	1
chr15	58677080	58677081	BN-58677080	10	-	0.00388307	PN-58677086	chr15_Comp_508	2	1	1
chr15	27672753	27672754	BN-27672753	12	-	0.00138474	PN-27672424	chr15_Comp_510	2	1	1
chr15	27672738	27672739	BP-27672738	12	+	0.00101749	PP-27672173	chr15_Comp_510	2	1	1
chr15	27672744	27672745	BP-27672744	22	+	8.00515e-11	PP-27672173	chr15_Comp_510	2	1	1
chr15	62328817	62328818	BP-62328817	12	+	0.000248985	PP-62328523	chr15_Comp_514	2	1	1
chr15	62328825	62328826	BN-62328825	24	-	2.01064e-15	PN-62328816	chr15_Comp_514	2	1	1
chr15	62328807	62328808	BP-62328807	14	+	1.14865e-05	PP-62328523	chr15_Comp_514	2	1	1
chr15	50816459	50816460	BP-50816459	13	+	0.000270737	PP-50816060	chr15_Comp_516	2	1	1
chr15	50816472	50816473	BN-50816472	12	-	0.000549766	PN-50816514	chr15_Comp_516	2	1	1
chr15	50816451	50816452	BP-50816451	13	+	0.000270737	PP-50816060	chr15_Comp_516	2	1	1
chr15	91098606	91098607	BP-91098606	12	+	0.000650877	PP-91098377	chr15_Comp_518	2	1	1
chr15	91098594	91098595	BP-91098594	14	+	3.71252e-05	PP-91098377	chr15_Comp_518	2	1	1
chr15	91098622	91098623	BN-91098622	10	-	0.00473009	PN-91098508	chr15_Comp_518	2	1	1
chr15	34743273	34743274	BP-34743273	13	+	8.8226e-05	PP-34743039	chr15_Comp_519	2	1	1
chr15	34743290	34743291	BP-34743290	40	+	4.30123e-30	PP-34743039	chr15_Comp_519	2	1	1
chr15	34743300	34743301	BN-34743300	7	-	0.0458098	PN-34743333	chr15_Comp_519	2	1	1
chr15	43146551	43146552	BN-43146551	9	-	0.0014151	PN-43146562	chr15_Comp_520	2	1	1
chr15	43146542	43146543	BP-43146542	15	+	3.26056e-07	PP-43146299	chr15_Comp_520	2	1	1
chr15	43146533	43146534	BP-43146533	18	+	9.96244e-10	PP-43146299	chr15_Comp_520	2	1	1
chr15	31627949	31627950	BN-31627949	10	-	0.000365186	PN-31627881	chr15_Comp_522	2	1	1
chr15	31627939	31627940	BP-31627939	11	+	4.82307e-05	PP-31627723	chr15_Comp_522	2	1	1
chr15	31627931	31627932	BP-31627931	7	+	0.0207839	PP-31627723	chr15_Comp_522	2	1	1
chr15	65012708	65012709	BP-65012708	8	+	0.00870199	PP-65012450	chr15_Comp_524	2	1	1
chr15	65012715	65012716	BP-65012715	7	+	0.0307625	PP-65012450	chr15_Comp_524	2	1	1
chr15	65012729	65012730	BN-65012729	7	-	0.0230673	PN-65012700	chr15_Comp_524	2	1	1
chr15	62087622	62087623	BN-62087622	12	-	3.23882e-05	PN-62087386	chr15_Comp_525	2	1	1
chr15	62087612	62087613	BP-62087612	7	+	0.0415492	PP-62087123	chr15_Comp_525	2	1	1
chr15	62087599	62087600	BP-62087599	7	+	0.0415492	PP-62087123	chr15_Comp_525	2	1	1
chr15	44891357	44891358	BN-44891357	8	-	0.00657224	PN-44891336	chr15_Comp_528	2	1	1
chr15	44891350	44891351	BP-44891350	7	+	0.026434	PP-44891062	chr15_Comp_528	2	1	1
chr15	44891337	44891338	BP-44891337	9	+	0.00175434	PP-44891062	chr15_Comp_528	2	1	1
chr15	36961026	36961027	BP-36961026	7	+	0.0380895	PP-36960815	chr15_Comp_534	2	1	1
chr15	36961036	36961037	BP-36961036	14	+	8.11917e-07	PP-36960815	chr15_Comp_534	2	1	1
chr15	36961047	36961048	BN-36961047	7	-	0.0226199	PN-36961034	chr15_Comp_534	2	1	1
chr15	70738287	70738288	BP-70738287	15	+	2.34655e-06	PP-70738026	chr15_Comp_535	2	1	1
[truncated: 45,647 more rows]
