# Supplementary material for: Dynamic nucleosome landscape elicits a noncanonical GATA2 pioneer model
Source: Nat Commun. 2022 Jun 7;13:3145. doi: 10.1038/s41467-022-30960-x (PMC9174260; doi:10.1038/s41467-022-30960-x)
Supplement: Supplementary file 5 — Supplementary Data 2 [file 41467_2022_30960_MOESM5_ESM.xlsx]

## Sheet: GATA2 occupied Nucleosomes_Veh
chr1	852911	853060	Nucleosome:349	State: S7	chr1	852942	852943	BN-852942	-	0.0037993
chr1	1790341	1790492	Nucleosome:4081	State: S3	chr1	1790368	1790369	BP-1790368	+	8.29e-05
chr1	2827981	2828131	Nucleosome:8319	State: S4	chr1	2828054	2828055	BN-2828054	-	4.86e-05
chr1	3251981	3252130	Nucleosome:10230	State: S2	chr1	3252157	3252158	BN-3252157	-	0.0324953
chr1	3839431	3839578	Nucleosome:12876	State: S2	chr1	3839470	3839471	BN-3839470	-	0.000146631
chr1	4771141	4771295	Nucleosome:16388	State: S3	chr1	4771219	4771220	BN-4771219	-	0.0394477
chr1	4790211	4790358	Nucleosome:16476	State: S3	chr1	4790309	4790310	BN-4790309	-	2.51e-06
chr1	5133201	5133349	Nucleosome:17993	State: S7	chr1	5133269	5133270	BN-5133269	-	0.0330328
chr1	5697361	5697516	Nucleosome:20541	State: S2	chr1	5697382	5697383	BN-5697382	-	0.00227545
chr1	6009561	6009711	Nucleosome:21944	State: S6	chr1	6009581	6009582	BP-6009581	+	0.0408941
chr1	7334141	7334295	Nucleosome:27802	State: S2	chr1	7334142	7334143	BP-7334142	+	2.44e-06
chr1	7972061	7972210	Nucleosome:30652	State: S4	chr1	7972125	7972126	BN-7972125	-	1.62e-06
chr1	8077741	8077890	Nucleosome:31106	State: S4	chr1	8077762	8077763	BP-8077762	+	7.08e-22
chr1	8319091	8319243	Nucleosome:32163	State: S7	chr1	8319350	8319351	BP-8319350	+	0.0431591
chr1	8548941	8549096	Nucleosome:33194	State: S3	chr1	8548941	8548942	BP-8548941	+	0.00356426
chr1	8563221	8563373	Nucleosome:33246	State: S2	chr1	8563348	8563349	BP-8563348	+	0.0140404
chr1	8657641	8657793	Nucleosome:33680	State: S3	chr1	8657760	8657761	BP-8657760	+	0.00385689
chr1	9285631	9285781	Nucleosome:36394	State: S2	chr1	9285666	9285667	BP-9285666	+	1.43e-05
chr1	9312111	9312265	Nucleosome:36514	State: S4	chr1	9312205	9312206	BN-9312205	-	0.0231765
chr1	9860311	9860463	Nucleosome:38907	State: S2	chr1	9860354	9860355	BP-9860354	+	0.0405403
chr1	10528591	10528744	Nucleosome:41766	State: S6	chr1	10528595	10528596	BN-10528595	-	1.68e-10
chr1	11233831	11233979	Nucleosome:44903	State: S2	chr1	11233905	11233906	BP-11233905	+	2.8e-12
chr1	11545601	11545750	Nucleosome:46303	State: S2	chr1	11545603	11545604	BP-11545603	+	0.00138699
chr1	11936561	11936713	Nucleosome:48031	State: S2	chr1	11936680	11936681	BN-11936680	-	0.0377637
chr1	11957141	11957289	Nucleosome:48127	State: S3	chr1	11957200	11957201	BP-11957200	+	2.37e-07
chr1	12109781	12109937	Nucleosome:48773	State: S2	chr1	12109928	12109929	BN-12109928	-	0.00506583
chr1	12385661	12385814	Nucleosome:50007	State: S6	chr1	12385778	12385779	BP-12385778	+	5.36e-05
chr1	12416441	12416590	Nucleosome:50144	State: S3	chr1	12416550	12416551	BP-12416550	+	0.0353185
chr1	14479321	14479475	Nucleosome:55422	State: S6	chr1	14479381	14479382	BP-14479381	+	0.0202093
chr1	14647821	14647970	Nucleosome:56166	State: S3	chr1	14647927	14647928	BN-14647927	-	0.000701169
chr1	14825181	14825337	Nucleosome:56941	State: S2	chr1	14825477	14825478	BP-14825477	+	0.000694253
chr1	14827071	14827220	Nucleosome:56950	State: S3	chr1	14827161	14827162	BP-14827161	+	3.03e-10
chr1	15023551	15023699	Nucleosome:57842	State: S7	chr1	15023610	15023611	BN-15023610	-	0.0017259
chr1	15414461	15414611	Nucleosome:59573	State: S3	chr1	15414472	15414473	BN-15414472	-	0.0235514
chr1	16075741	16075891	Nucleosome:62367	State: S4	chr1	16075878	16075881	BN-33842934	-	4.63e-06
chr1	16253781	16253937	Nucleosome:63071	State: S3	chr1	16253808	16253809	BP-16253808	+	0.0180677
chr1	17619481	17619633	Nucleosome:67654	State: S7	chr1	17619616	17619617	BN-17619616	-	0.00120383
chr1	19926641	19926790	Nucleosome:77800	State: S2	chr1	19926653	19926654	BP-19926653	+	0.0122603
chr1	20308511	20308665	Nucleosome:79461	State: S7	chr1	20308543	20308544	BP-20308543	+	2.87e-05
chr1	20578521	20578673	Nucleosome:80560	State: S7	chr1	20578610	20578611	BN-20578610	-	0.00977613
chr1	20865191	20865341	Nucleosome:81838	State: S7	chr1	20865192	20865193	BP-20865192	+	1.87e-05
chr1	23000851	23001005	Nucleosome:90687	State: S3	chr1	23000860	23000861	BN-23000860	-	2.83e-05
chr1	23197321	23197477	Nucleosome:91536	State: S2	chr1	23197361	23197362	BP-23197361	+	0.0253787
chr1	23888961	23889108	Nucleosome:94430	State: S3	chr1	23889125	23889126	BN-23889125	-	0.0197098
chr1	24835891	24836040	Nucleosome:98340	State: S2	chr1	24835969	24835970	BP-24835969	+	1.96e-06
chr1	24924381	24924537	Nucleosome:98719	State: S7	chr1	24924506	24924507	BP-24924506	+	0.000288571
chr1	25338901	25339056	Nucleosome:100457	State: S2	chr1	25338908	25338909	BP-25338908	+	0.000122836
chr1	26323591	26323738	Nucleosome:104230	State: S2	chr1	26323726	26323727	BN-26323726	-	0.0448534
chr1	26448471	26448621	Nucleosome:104764	State: S2	chr1	26448521	26448522	BP-26448521	+	5.64e-47
chr1	26624891	26625047	Nucleosome:105504	State: S3	chr1	26624897	26624898	BN-26624897	-	0.0100484
chr1	27058221	27058375	Nucleosome:107283	State: S2	chr1	27058225	27058226	BP-27058225	+	0.0209448
chr1	27313401	27313551	Nucleosome:108379	State: S2	chr1	27313410	27313411	BN-27313410	-	0.0110888
chr1	28160291	28160438	Nucleosome:112064	State: S7	chr1	28160307	28160308	BP-28160307	+	0.035408
chr1	28738841	28738996	Nucleosome:114574	State: S6	chr1	28738897	28738898	BN-28738897	-	0.0312142
chr1	29841371	29841519	Nucleosome:119384	State: S6	chr1	29841534	29841535	BN-29841534	-	5.64e-06
chr1	30186851	30187002	Nucleosome:120254	State: S2	chr1	30186880	30186881	BP-30186880	+	0.0179575
chr1	31148521	31148671	Nucleosome:124507	State: S6	chr1	31148586	31148587	BP-31148586	+	0.00314539
chr1	31475011	31475163	Nucleosome:125994	State: S4	chr1	31475079	31475080	BP-31475079	+	0.000931032
chr1	31486361	31486512	Nucleosome:126046	State: S2	chr1	31486374	31486375	BN-31486374	-	0.00116017
chr1	31528481	31528635	Nucleosome:126229	State: S4	chr1	31528656	31528657	BN-31528656	-	1.7e-09
chr1	31970961	31971114	Nucleosome:128122	State: S3	chr1	31971078	31971079	BP-31971078	+	0.000168114
chr1	31997051	31997198	Nucleosome:128240	State: S4	chr1	31997065	31997066	BN-31997065	-	0.000417312
chr1	32273441	32273590	Nucleosome:129495	State: S6	chr1	32273474	32273475	BN-32273474	-	0.0333724
chr1	32377771	32377926	Nucleosome:129941	State: S3	chr1	32377859	32377860	BN-32377859	-	0.0352034
chr1	32397651	32397806	Nucleosome:130019	State: S2	chr1	32397746	32397747	BP-32397746	+	2.88e-24
chr1	32398161	32398310	Nucleosome:130022	State: S2	chr1	32398178	32398179	BP-32398178	+	0.00552564
chr1	32604871	32605022	Nucleosome:130917	State: S2	chr1	32604882	32604883	BN-32604882	-	0.00615584
chr1	32665851	32666001	Nucleosome:131187	State: S4	chr1	32665990	32665992	BN-17375132	-	0.000131212
chr1	33147131	33147285	Nucleosome:133243	State: S6	chr1	33147202	33147203	BP-33147202	+	0.00209538
chr1	33374321	33374477	Nucleosome:134222	State: S7	chr1	33374468	33374469	BN-33374468	-	0.0105862
chr1	33745221	33745375	Nucleosome:135820	State: S3	chr1	33745266	33745267	BP-33745266	+	0.0493498
chr1	33842551	33842702	Nucleosome:136239	State: S7	chr1	33842658	33842659	BP-33842658	+	5.31e-06
chr1	33847261	33847415	Nucleosome:136259	State: S4	chr1	33847402	33847403	BN-56313277	-	0.000373145
chr1	33879711	33879859	Nucleosome:136406	State: S2	chr1	33879754	33879755	BN-33879754	-	0.0206129
chr1	34152741	34152890	Nucleosome:137605	State: S3	chr1	34152841	34152842	BN-34152841	-	3.39e-06
chr1	34345981	34346129	Nucleosome:138479	State: S4	chr1	34346040	34346041	BP-34346040	+	0.0350048
chr1	34839641	34839795	Nucleosome:140676	State: S2	chr1	34839687	34839688	BN-34839687	-	0.02655
chr1	35316131	35316285	Nucleosome:142815	State: S6	chr1	35316144	35316145	BP-35316144	+	0.000229716
chr1	35476511	35476658	Nucleosome:143505	State: S6	chr1	35476527	35476528	BP-35476527	+	2.07e-15
chr1	36283511	36283662	Nucleosome:146971	State: S4	chr1	36283611	36283612	BP-36283611	+	0.00333467
chr1	36690901	36691057	Nucleosome:148746	State: S2	chr1	36690999	36691000	BN-36690999	-	0.0433469
chr1	36705421	36705571	Nucleosome:148809	State: S3	chr1	36705479	36705480	BP-36705479	+	0.00148047
chr1	36772841	36772993	Nucleosome:149101	State: S4	chr1	36772857	36772858	BP-36772857	+	0.00714761
chr1	36851661	36851817	Nucleosome:149443	State: S2	chr1	36851672	36851673	BN-36851672	-	0.000435386
chr1	36936531	36936684	Nucleosome:149824	State: S3	chr1	36936588	36936589	BN-36936588	-	1.36e-96
chr1	37380981	37381135	Nucleosome:151845	State: S2	chr1	37381010	37381011	BN-37381010	-	0.0400907
chr1	37930521	37930675	Nucleosome:154298	State: S3	chr1	37930694	37930695	BP-37930694	+	0.0418098
chr1	37931301	37931455	Nucleosome:154302	State: S3	chr1	37931482	37931483	BN-37931482	-	2.43e-14
chr1	38149161	38149311	Nucleosome:155287	State: S4	chr1	38149276	38149280	BP-109107531	+	8.71e-06
chr1	38407671	38407827	Nucleosome:156412	State: S2	chr1	38407810	38407811	BP-38407810	+	0.00458588
chr1	39597191	39597342	Nucleosome:161664	State: S3	chr1	39597241	39597242	BP-39597241	+	1.28e-05
chr1	39608711	39608860	Nucleosome:161719	State: S7	chr1	39608752	39608753	BP-39608752	+	0.00359428
chr1	39824421	39824573	Nucleosome:162660	State: S7	chr1	39824442	39824443	BN-39824442	-	2.75e-05
chr1	39844361	39844517	Nucleosome:162739	State: S2	chr1	39844398	39844399	BP-39844398	+	9.45e-06
chr1	40119191	40119347	Nucleosome:163900	State: S3	chr1	40119194	40119195	BN-40119194	-	0.00071514
chr1	40196701	40196849	Nucleosome:164247	State: S7	chr1	40196910	40196911	BP-40196910	+	0.00545534
chr1	40342781	40342929	Nucleosome:164846	State: S2	chr1	40342809	40342810	BP-40342809	+	0.0024264
chr1	40502491	40502641	Nucleosome:165518	State: S2	chr1	40502502	40502503	BP-40502502	+	0.0316133
chr1	40722211	40722359	Nucleosome:166492	State: S7	chr1	40722255	40722256	BP-40722255	+	0.00882314
chr1	40747571	40747721	Nucleosome:166605	State: S7	chr1	40747738	40747739	BN-40747738	-	1.85e-17
chr1	40901741	40901890	Nucleosome:167275	State: S4	chr1	40901856	40901858	BP-235244617	+	0.00102169
chr1	41584741	41584891	Nucleosome:170315	State: S3	chr1	41584752	41584753	BN-41584752	-	1.79e-08
chr1	41616681	41616835	Nucleosome:170452	State: S3	chr1	41616756	41616757	BP-41616756	+	0.000142345
chr1	41698071	41698219	Nucleosome:170770	State: S2	chr1	41698155	41698156	BP-41698155	+	0.0100865
chr1	42151131	42151283	Nucleosome:172855	State: S6	chr1	42151204	42151205	BP-42151204	+	0.0254503
chr1	42207661	42207808	Nucleosome:173115	State: S4	chr1	42207691	42207692	BN-42207691	-	0.0302544
chr1	42649461	42649611	Nucleosome:175074	State: S3	chr1	42649476	42649477	BN-42649476	-	0.00112622
chr1	43159481	43159634	Nucleosome:177302	State: S3	chr1	43159489	43159490	BN-43159489	-	0.00719252
chr1	43462631	43462779	Nucleosome:178626	State: S2	chr1	43462685	43462686	BN-43462685	-	0.0102118
chr1	44108461	44108614	Nucleosome:181428	State: S4	chr1	44108506	44108507	BN-44108506	-	1.41e-53
chr1	44259051	44259201	Nucleosome:182090	State: S7	chr1	44259145	44259146	BN-44259145	-	3.77e-08
chr1	45134601	45134749	Nucleosome:186059	State: S3	chr1	45134624	45134625	BN-45134624	-	1.19e-10
chr1	45196531	45196685	Nucleosome:186326	State: S2	chr1	45196557	45196558	BP-45196557	+	0.0277826
chr1	45196691	45196838	Nucleosome:186327	State: S7	chr1	45196702	45196703	BN-45196702	-	0.00906393
chr1	45503381	45503532	Nucleosome:187643	State: S7	chr1	45503383	45503384	BN-45503383	-	0.00729051
chr1	45672721	45672869	Nucleosome:188320	State: S2	chr1	45672752	45672753	BP-45672752	+	0.0101276
chr1	45858441	45858589	Nucleosome:189097	State: S2	chr1	45858535	45858536	BP-45858535	+	0.0400395
chr1	46001871	46002024	Nucleosome:189715	State: S4	chr1	46002011	46002014	BN-2069514	-	0.00130383
chr1	46300481	46300633	Nucleosome:190966	State: S2	chr1	46300497	46300498	BP-46300497	+	6.08e-32
chr1	46300711	46300859	Nucleosome:190967	State: S6	chr1	46300722	46300723	BN-46300722	-	0.000541973
chr1	46444741	46444893	Nucleosome:191600	State: S3	chr1	46444805	46444806	BP-46444805	+	5.81e-06
chr1	47038931	47039086	Nucleosome:194160	State: S3	chr1	47039029	47039030	BP-47039029	+	0.0386179
chr1	47333631	47333781	Nucleosome:195344	State: S3	chr1	47333697	47333698	BP-47333697	+	7.3e-05
chr1	48429231	48429381	Nucleosome:199801	State: S4	chr1	48429256	48429257	BP-48429256	+	7.58e-34
chr1	48702591	48702745	Nucleosome:200987	State: S6	chr1	48702659	48702660	BP-48702659	+	0.000828666
chr1	48768491	48768646	Nucleosome:201249	State: S2	chr1	48768540	48768541	BN-48768540	-	2.6e-22
chr1	48872171	48872323	Nucleosome:201651	State: S4	chr1	48872322	48872323	BP-48872322	+	0.00120636
chr1	49019001	49019152	Nucleosome:202262	State: S3	chr1	49019174	49019175	BP-49019174	+	0.0050741
chr1	49543261	49543415	Nucleosome:204639	State: S4	chr1	49543419	49543420	BN-49543419	-	5.75e-06
chr1	49617011	49617163	Nucleosome:204948	State: S2	chr1	49617188	49617189	BP-49617188	+	0.0414152
chr1	49804681	49804834	Nucleosome:205736	State: S2	chr1	49804726	49804727	BP-49804726	+	0.00229349
chr1	50619421	50619570	Nucleosome:209196	State: S2	chr1	50619495	50619496	BN-50619495	-	0.000278148
chr1	50620211	50620358	Nucleosome:209200	State: S2	chr1	50620218	50620219	BP-50620218	+	6.79e-08
chr1	50949391	50949543	Nucleosome:210694	State: S7	chr1	50949396	50949397	BN-50949396	-	6.84e-12
chr1	50965161	50965314	Nucleosome:210758	State: S6	chr1	50965219	50965220	BN-50965219	-	4.36e-08
chr1	51099251	51099403	Nucleosome:211357	State: S2	chr1	51099382	51099383	BP-51099382	+	1.96e-05
chr1	51099511	51099664	Nucleosome:211358	State: S7	chr1	51099550	51099551	BN-51099550	-	3.77e-35
chr1	51131021	51131175	Nucleosome:211503	State: S7	chr1	51131035	51131036	BP-51131035	+	0.00149994
chr1	51701861	51702012	Nucleosome:213953	State: S3	chr1	51701891	51701892	BN-51701891	-	0.0226693
chr1	51737331	51737479	Nucleosome:214110	State: S7	chr1	51737333	51737334	BN-51737333	-	2.13e-05
chr1	52285581	52285728	Nucleosome:216503	State: S3	chr1	52285624	52285625	BN-52285624	-	1.5e-07
chr1	52554861	52555008	Nucleosome:217684	State: S3	chr1	52554917	52554918	BP-52554917	+	0.00265674
chr1	52657791	52657945	Nucleosome:218098	State: S7	chr1	52657834	52657835	BP-52657834	+	3.6e-29
chr1	52677521	52677677	Nucleosome:218175	State: S3	chr1	52677615	52677616	BP-52677615	+	0.011043
chr1	52774581	52774731	Nucleosome:218607	State: S2	chr1	52774607	52774608	BN-52774607	-	0.0337026
chr1	52957651	52957799	Nucleosome:219407	State: S4	chr1	52957660	52957661	BN-52957660	-	1.22e-26
chr1	52960701	52960855	Nucleosome:219421	State: S3	chr1	52960730	52960731	BP-52960730	+	2.26e-08
chr1	53001821	53001969	Nucleosome:219600	State: S7	chr1	53001926	53001927	BP-53001926	+	0.00453487
chr1	53040521	53040672	Nucleosome:219773	State: S4	chr1	53040522	53040523	BN-53040522	-	0.011081
chr1	53169991	53170143	Nucleosome:220348	State: S4	chr1	53170001	53170002	BP-109109251	+	0.00383323
chr1	53213211	53213363	Nucleosome:220530	State: S2	chr1	53213379	53213380	BN-53213379	-	0.00101444
chr1	53977411	53977561	Nucleosome:223888	State: S2	chr1	53977713	53977714	BP-53977713	+	1.76e-05
chr1	55183651	55183800	Nucleosome:229311	State: S7	chr1	55183676	55183677	BP-55183676	+	0.0449297
chr1	55230481	55230630	Nucleosome:229521	State: S2	chr1	55230519	55230520	BP-55230519	+	0.0181386
chr1	55420641	55420790	Nucleosome:230328	State: S3	chr1	55420798	55420799	BN-55420798	-	2.42e-08
chr1	56244051	56244200	Nucleosome:233980	State: S3	chr1	56244168	56244169	BP-56244168	+	1.08e-05
chr1	56299421	56299573	Nucleosome:234238	State: S2	chr1	56299432	56299433	BN-56299432	-	1.06e-12
chr1	56325851	56326007	Nucleosome:234362	State: S2	chr1	56325901	56325902	BP-56325901	+	0.0219768
chr1	56706131	56706280	Nucleosome:236079	State: S6	chr1	56706158	56706159	BP-56706158	+	0.000649617
chr1	56838411	56838566	Nucleosome:236639	State: S2	chr1	56838416	56838417	BP-56838416	+	0.00566445
chr1	56939401	56939548	Nucleosome:237097	State: S3	chr1	56939437	56939438	BN-56939437	-	0.0194028
chr1	56950421	56950574	Nucleosome:237147	State: S3	chr1	56950545	56950546	BN-56950545	-	0.000550358
chr1	57011441	57011597	Nucleosome:237431	State: S3	chr1	57011501	57011502	BP-57011501	+	0.00502484
chr1	57178811	57178961	Nucleosome:238166	State: S2	chr1	57178952	57178953	BN-57178952	-	1.82e-13
chr1	57454971	57455125	Nucleosome:239423	State: S3	chr1	57455006	57455007	BP-57455006	+	0.00108726
chr1	57493301	57493455	Nucleosome:239598	State: S2	chr1	57493320	57493321	BP-57493320	+	0.0326347
chr1	57505951	57506104	Nucleosome:239652	State: S3	chr1	57506092	57506093	BP-57506092	+	0.00207196
chr1	57732121	57732270	Nucleosome:240660	State: S2	chr1	57732152	57732153	BP-57732152	+	3.91e-23
chr1	57862461	57862609	Nucleosome:241258	State: S4	chr1	57862537	57862538	BN-57862537	-	6.07e-06
chr1	58042651	58042807	Nucleosome:242051	State: S2	chr1	58042686	58042687	BN-58042686	-	3.45e-18
chr1	58076671	58076820	Nucleosome:242210	State: S6	chr1	58076676	58076677	BP-58076676	+	1.83e-05
chr1	58103631	58103778	Nucleosome:242333	State: S2	chr1	58103701	58103702	BP-58103701	+	0.0373875
chr1	58584891	58585039	Nucleosome:244509	State: S2	chr1	58584896	58584897	BP-58584896	+	0.00961167
chr1	59144371	59144526	Nucleosome:246906	State: S2	chr1	59144424	59144425	BN-59144424	-	0.000142406
chr1	59152291	59152442	Nucleosome:246945	State: S3	chr1	59152426	59152427	BP-59152426	+	0.0205071
chr1	59369921	59370075	Nucleosome:247922	State: S2	chr1	59369989	59369990	BP-59369989	+	0.0283522
chr1	59430241	59430395	Nucleosome:248175	State: S2	chr1	59430294	59430295	BP-59430294	+	0.00189685
chr1	59517931	59518084	Nucleosome:248568	State: S2	chr1	59517946	59517947	BP-59517946	+	1.55e-40
chr1	59581531	59581683	Nucleosome:248865	State: S7	chr1	59581731	59581732	BP-59581731	+	3.33e-19
chr1	59824501	59824655	Nucleosome:249932	State: S3	chr1	59824555	59824556	BN-59824555	-	0.00684339
chr1	59910631	59910781	Nucleosome:250303	State: S3	chr1	59910698	59910699	BP-59910698	+	0.00183979
chr1	59910781	59910936	Nucleosome:250304	State: S2	chr1	59910784	59910785	BN-59910784	-	1.05e-05
chr1	59916621	59916768	Nucleosome:250329	State: S2	chr1	59916680	59916681	BN-59916680	-	2e-05
chr1	59917751	59917905	Nucleosome:250334	State: S3	chr1	59917795	59917796	BP-59917795	+	7.77e-06
chr1	59978481	59978634	Nucleosome:250583	State: S3	chr1	59978550	59978551	BP-59978550	+	2.28e-05
chr1	60441891	60442038	Nucleosome:252580	State: S3	chr1	60441941	60441942	BP-60441941	+	0.00103622
chr1	60442041	60442188	Nucleosome:252581	State: S6	chr1	60442042	60442043	BN-60442042	-	0.00127338
chr1	60492031	60492179	Nucleosome:252820	State: S3	chr1	60492075	60492076	BN-60492075	-	0.00170025
chr1	60528691	60528838	Nucleosome:252986	State: S2	chr1	60528721	60528722	BP-60528721	+	2.57e-06
chr1	60740261	60740410	Nucleosome:253924	State: S2	chr1	60740346	60740347	BP-60740346	+	0.00273196
chr1	60740481	60740635	Nucleosome:253925	State: S3	chr1	60740516	60740517	BN-60740516	-	0.000134824
chr1	60740641	60740794	Nucleosome:253926	State: S3	chr1	60740691	60740692	BN-60740691	-	0.0023856
chr1	60893991	60894144	Nucleosome:254602	State: S4	chr1	60894095	60894096	BP-60894095	+	0.016301
chr1	61086481	61086632	Nucleosome:255411	State: S3	chr1	61086586	61086587	BP-61086586	+	0.00807386
chr1	61390791	61390944	Nucleosome:256737	State: S4	chr1	61390840	61390841	BP-61390840	+	9.64e-08
chr1	61475751	61475907	Nucleosome:257121	State: S7	chr1	61475783	61475784	BN-61475783	-	0.0128112
chr1	61563841	61563988	Nucleosome:257516	State: S3	chr1	61563856	61563857	BN-61563856	-	0.00649588
chr1	61609871	61610027	Nucleosome:257722	State: S2	chr1	61609940	61609941	BN-61609940	-	0.00545974
chr1	61855311	61855466	Nucleosome:258829	State: S2	chr1	61855320	61855321	BP-61855320	+	0.000124106
chr1	61962841	61962996	Nucleosome:259313	State: S6	chr1	61962846	61962847	BP-61962846	+	4.29e-12
chr1	62209621	62209771	Nucleosome:260396	State: S2	chr1	62209647	62209648	BP-62209647	+	0.00515818
chr1	63373861	63374011	Nucleosome:265433	State: S2	chr1	63373913	63373914	BP-63373913	+	5.05e-05
chr1	63653591	63653745	Nucleosome:266703	State: S2	chr1	63653691	63653692	BN-63653691	-	0.00136326
chr1	63801101	63801256	Nucleosome:267357	State: S7	chr1	63801167	63801168	BP-63801167	+	0.00159802
chr1	63914471	63914619	Nucleosome:267852	State: S4	chr1	63914511	63914512	BN-63914511	-	0.00293256
chr1	64489481	64489634	Nucleosome:270453	State: S2	chr1	64489535	64489536	BN-64489535	-	0.00026725
chr1	64538651	64538804	Nucleosome:270680	State: S6	chr1	64538661	64538662	BP-64538661	+	0.00249353
chr1	64638181	64638329	Nucleosome:271129	State: S6	chr1	64638250	64638251	BN-64638250	-	0.0108477
chr1	64701161	64701313	Nucleosome:271409	State: S2	chr1	64701201	64701202	BP-64701201	+	3.71e-14
chr1	64735001	64735148	Nucleosome:271548	State: S2	chr1	64735023	64735024	BP-64735023	+	0.00859968
chr1	64961231	64961386	Nucleosome:272507	State: S2	chr1	64961288	64961289	BP-64961288	+	7.79e-08
chr1	65061901	65062055	Nucleosome:272962	State: S2	chr1	65061908	65061909	BN-65061908	-	3.22e-07
chr1	65073751	65073906	Nucleosome:273016	State: S4	chr1	65073813	65073814	BP-65073813	+	4.89e-30
chr1	65091951	65092105	Nucleosome:273099	State: S2	chr1	65092027	65092028	BN-65092027	-	8.71e-05
chr1	65166941	65167097	Nucleosome:273445	State: S3	chr1	65166947	65166948	BN-65166947	-	0.000483766
chr1	65270771	65270921	Nucleosome:273920	State: S4	chr1	65270835	65270836	BN-65270835	-	0.0321862
chr1	65737681	65737835	Nucleosome:275957	State: S7	chr1	65737810	65737811	BP-65737810	+	0.00132071
chr1	66229861	66230011	Nucleosome:278065	State: S2	chr1	66229974	66229975	BP-66229974	+	6.58e-07
chr1	66297421	66297569	Nucleosome:278377	State: S2	chr1	66297502	66297503	BN-66297502	-	0.0235958
chr1	66389511	66389663	Nucleosome:278750	State: S6	chr1	66389569	66389570	BN-66389569	-	0.00103002
chr1	66414701	66414855	Nucleosome:278859	State: S2	chr1	66414765	66414766	BP-66414765	+	0.012631
chr1	66600511	66600659	Nucleosome:279676	State: S2	chr1	66600561	66600562	BP-66600561	+	0.0156088
chr1	66728451	66728606	Nucleosome:280218	State: S7	chr1	66728499	66728500	BN-66728499	-	0.00741814
chr1	66745631	66745784	Nucleosome:280298	State: S3	chr1	66745698	66745699	BP-66745698	+	0.00441578
chr1	66797291	66797446	Nucleosome:280533	State: S2	chr1	66797358	66797359	BP-66797358	+	0.00342813
chr1	66967941	66968093	Nucleosome:281248	State: S7	chr1	66968039	66968040	BN-66968039	-	0.0319228
chr1	67180841	67180988	Nucleosome:282217	State: S6	chr1	67180858	67180859	BN-67180858	-	4.41e-12
chr1	67212621	67212775	Nucleosome:282362	State: S2	chr1	67212657	67212658	BP-67212657	+	0.0304019
chr1	67352981	67353133	Nucleosome:282958	State: S2	chr1	67352987	67352988	BN-67352987	-	0.035657
chr1	67386691	67386839	Nucleosome:283102	State: S2	chr1	67386708	67386709	BN-67386708	-	0.000424822
chr1	67604931	67605078	Nucleosome:284085	State: S6	chr1	67605091	67605092	BN-67605091	-	0.0151901
chr1	67906461	67906610	Nucleosome:285374	State: S4	chr1	67906553	67906554	BP-67906553	+	2.78e-05
chr1	68735861	68736013	Nucleosome:289075	State: S2	chr1	68735861	68735862	BN-68735861	-	0.0348779
chr1	69183731	69183883	Nucleosome:291033	State: S3	chr1	69183763	69183764	BP-69183763	+	2.25e-30
chr1	69491441	69491594	Nucleosome:292311	State: S3	chr1	69491509	69491510	BP-69491509	+	3.86e-07
chr1	69524941	69525090	Nucleosome:292463	State: S4	chr1	69525073	69525074	BP-69525073	+	0.00212305
chr1	69526791	69526943	Nucleosome:292471	State: S3	chr1	69526842	69526843	BP-69526842	+	1.99e-14
chr1	69576021	69576170	Nucleosome:292671	State: S2	chr1	69576091	69576092	BN-69576091	-	0.000808966
chr1	69784711	69784859	Nucleosome:293579	State: S6	chr1	69784835	69784836	BP-69784835	+	0.0334603
chr1	69890921	69891070	Nucleosome:294031	State: S4	chr1	69891086	69891087	BP-69891086	+	0.0351972
chr1	69895171	69895324	Nucleosome:294051	State: S2	chr1	69895175	69895176	BN-69895175	-	4.68e-06
chr1	70686731	70686885	Nucleosome:297463	State: S2	chr1	70686753	70686754	BN-70686753	-	8.25e-07
chr1	70765771	70765919	Nucleosome:297817	State: S4	chr1	70765915	70765916	BN-70765915	-	1.7e-05
chr1	70792861	70793017	Nucleosome:297943	State: S2	chr1	70792869	70792870	BN-70792869	-	0.0393734
chr1	70831381	70831536	Nucleosome:298124	State: S2	chr1	70831423	70831424	BP-70831423	+	0.000548121
chr1	71067141	71067290	Nucleosome:299110	State: S7	chr1	71067194	71067195	BP-71067194	+	0.0437261
chr1	71183881	71184030	Nucleosome:299629	State: S2	chr1	71183893	71183894	BN-71183893	-	7.69e-06
chr1	71534651	71534801	Nucleosome:301182	State: S3	chr1	71534669	71534670	BN-71534669	-	6.84e-36
chr1	72080941	72081094	Nucleosome:303568	State: S2	chr1	72080996	72080997	BP-72080996	+	0.00970507
chr1	72226911	72227059	Nucleosome:304230	State: S4	chr1	72227029	72227030	BP-72227029	+	0.000254575
chr1	72498401	72498551	Nucleosome:305403	State: S3	chr1	72498477	72498478	BN-72498477	-	0.0265264
chr1	72636281	72636433	Nucleosome:306012	State: S2	chr1	72636366	72636367	BP-72636366	+	8.76e-08
chr1	73027981	73028130	Nucleosome:307745	State: S2	chr1	73028101	73028102	BN-73028101	-	0.000916601
chr1	73573051	73573199	Nucleosome:310110	State: S2	chr1	73573089	73573090	BN-73573089	-	0.0272123
chr1	74521941	74522091	Nucleosome:314277	State: S2	chr1	74522006	74522007	BP-74522006	+	0.0405049
chr1	74605061	74605210	Nucleosome:314603	State: S2	chr1	74605169	74605170	BP-74605169	+	0.0336443
chr1	76256731	76256882	Nucleosome:321633	State: S4	chr1	76256892	76256893	BP-76256892	+	1.18e-06
chr1	76315681	76315831	Nucleosome:321860	State: S2	chr1	76315736	76315737	BP-76315736	+	1.06e-07
chr1	76380361	76380512	Nucleosome:322122	State: S2	chr1	76380420	76380421	BP-76380420	+	0.00349618
chr1	76546681	76546831	Nucleosome:322866	State: S4	chr1	76546864	76546865	BP-76546864	+	0.00779213
chr1	76899771	76899922	Nucleosome:324461	State: S7	chr1	76899814	76899815	BN-76899814	-	0.00434421
chr1	77038071	77038225	Nucleosome:325054	State: S3	chr1	77038135	77038136	BP-77038135	+	0.0146136
chr1	77087421	77087574	Nucleosome:325281	State: S3	chr1	77087429	77087430	BP-77087429	+	0.00674729
chr1	77163251	77163398	Nucleosome:325636	State: S6	chr1	77163284	77163285	BN-77163284	-	0.0262738
chr1	77220531	77220685	Nucleosome:325881	State: S2	chr1	77220559	77220560	BN-77220559	-	0.000263469
chr1	77533351	77533499	Nucleosome:327225	State: S6	chr1	77533397	77533398	BN-77533397	-	6.64e-12
chr1	77616971	77617118	Nucleosome:327580	State: S6	chr1	77617101	77617102	BP-77617101	+	0.000472192
chr1	77703451	77703603	Nucleosome:327977	State: S7	chr1	77703543	77703544	BN-77703543	-	5.34e-29
chr1	77705981	77706131	Nucleosome:327989	State: S3	chr1	77706010	77706011	BP-77706010	+	2.3e-06
chr1	77730591	77730741	Nucleosome:328098	State: S3	chr1	77730732	77730733	BN-77730732	-	5.19e-05
chr1	77885821	77885977	Nucleosome:328775	State: S2	chr1	77885859	77885860	BN-77885859	-	2.3e-05
chr1	78509531	78509686	Nucleosome:331528	State: S4	chr1	78509595	78509596	BP-78509595	+	3.36e-05
chr1	78558391	78558545	Nucleosome:331753	State: S2	chr1	78558430	78558431	BP-78558430	+	0.000539149
chr1	78908571	78908719	Nucleosome:333197	State: S3	chr1	78908604	78908605	BN-78908604	-	0.0138805
chr1	78938981	78939137	Nucleosome:333330	State: S3	chr1	78939007	78939008	BP-78939007	+	0.000169725
chr1	79003481	79003630	Nucleosome:333610	State: S4	chr1	79003581	79003582	BN-79003581	-	0.0195426
chr1	79015431	79015581	Nucleosome:333660	State: S7	chr1	79015435	79015436	BN-79015435	-	2.25e-11
chr1	79021241	79021392	Nucleosome:333687	State: S2	chr1	79021360	79021361	BN-79021360	-	0.000155979
chr1	79127261	79127409	Nucleosome:334133	State: S3	chr1	79127271	79127272	BN-79127271	-	2.3e-07
chr1	79355501	79355649	Nucleosome:335136	State: S2	chr1	79355568	79355569	BN-79355568	-	0.00588229
chr1	79383571	79383724	Nucleosome:335258	State: S7	chr1	79383576	79383577	BN-79383576	-	1.32e-06
chr1	79515531	79515678	Nucleosome:335832	State: S2	chr1	79515559	79515560	BN-79515559	-	1.42e-06
chr1	79540611	79540765	Nucleosome:335941	State: S3	chr1	79540669	79540670	BP-79540669	+	3.57e-89
chr1	79655331	79655487	Nucleosome:336451	State: S7	chr1	79655437	79655438	BP-79655437	+	2.52e-10
chr1	79756181	79756332	Nucleosome:336915	State: S2	chr1	79756217	79756218	BN-79756217	-	2.27e-05
chr1	79756881	79757031	Nucleosome:336918	State: S2	chr1	79756949	79756950	BP-79756949	+	0.0051437
chr1	80123271	80123424	Nucleosome:338460	State: S2	chr1	80123453	80123454	BN-80123453	-	0.00978627
chr1	80665971	80666121	Nucleosome:340753	State: S4	chr1	80666109	80666110	BP-80666109	+	0.0182412
chr1	80667441	80667591	Nucleosome:340760	State: S3	chr1	80667549	80667550	BN-80667549	-	0.0017738
chr1	81312721	81312874	Nucleosome:343581	State: S3	chr1	81312835	81312836	BN-81312835	-	0.00458427
chr1	81423951	81424098	Nucleosome:344025	State: S2	chr1	81423954	81423955	BN-81423954	-	7.31e-05
chr1	81563691	81563840	Nucleosome:344667	State: S4	chr1	81563829	81563830	BN-81563829	-	9.45e-32
chr1	82147501	82147648	Nucleosome:347311	State: S7	chr1	82147521	82147522	BN-82147521	-	0.029915
chr1	82314571	82314718	Nucleosome:348056	State: S2	chr1	82314619	82314620	BP-82314619	+	0.000425436
chr1	82629031	82629182	Nucleosome:349424	State: S2	chr1	82629088	82629089	BN-82629088	-	0.0122518
chr1	82710291	82710447	Nucleosome:349785	State: S4	chr1	82710296	82710297	BN-82710296	-	1.59e-09
chr1	82852471	82852623	Nucleosome:350401	State: S2	chr1	82852630	82852631	BP-82852630	+	0.000697253
chr1	82918991	82919144	Nucleosome:350703	State: S3	chr1	82918998	82918999	BN-82918998	-	0.0428107
chr1	82950421	82950573	Nucleosome:350847	State: S6	chr1	82950560	82950561	BP-82950560	+	0.0130176
chr1	83030421	83030571	Nucleosome:351218	State: S2	chr1	83030488	83030489	BN-83030488	-	4.31e-07
chr1	83326441	83326592	Nucleosome:352565	State: S2	chr1	83326547	83326548	BN-83326547	-	0.0177425
chr1	83340301	83340449	Nucleosome:352622	State: S6	chr1	83340323	83340324	BP-83340323	+	1.77e-25
chr1	83414621	83414770	Nucleosome:352969	State: S4	chr1	83414627	83414628	BP-83414627	+	0.0178346
chr1	83446101	83446252	Nucleosome:353095	State: S3	chr1	83446139	83446140	BN-83446139	-	2.81e-07
chr1	84235921	84236072	Nucleosome:355392	State: S7	chr1	84235923	84235924	BP-84235923	+	0.00273495
chr1	84254921	84255076	Nucleosome:355487	State: S2	chr1	84254982	84254983	BN-84254982	-	0.00511094
chr1	84322351	84322505	Nucleosome:355790	State: S2	chr1	84322374	84322375	BN-84322374	-	0.0319097
chr1	84528271	84528427	Nucleosome:356684	State: S3	chr1	84528360	84528361	BP-84528360	+	5.15e-11
chr1	84627081	84627230	Nucleosome:357136	State: S3	chr1	84627109	84627110	BN-84627109	-	3.33e-08
chr1	84637431	84637578	Nucleosome:357181	State: S7	chr1	84637484	84637485	BN-84637484	-	4.69e-05
chr1	84646301	84646450	Nucleosome:357220	State: S6	chr1	84646458	84646459	BN-84646458	-	0.0135035
chr1	84762791	84762941	Nucleosome:357731	State: S3	chr1	84762922	84762923	BP-84762922	+	0.000313427
chr1	84985951	84986100	Nucleosome:358714	State: S4	chr1	84986058	84986059	BN-84986058	-	6.92e-10
chr1	85007371	85007523	Nucleosome:358814	State: S2	chr1	85007437	85007438	BP-85007437	+	0.000180028
chr1	85039081	85039231	Nucleosome:358957	State: S2	chr1	85039196	85039197	BP-85039196	+	0.00115081
chr1	85045971	85046122	Nucleosome:358985	State: S4	chr1	85046107	85046111	BN-14415382	-	4.79e-05
chr1	85339251	85339402	Nucleosome:360324	State: S3	chr1	85339251	85339252	BN-85339251	-	5.22e-10
chr1	85433891	85434045	Nucleosome:360739	State: S7	chr1	85433893	85433894	BP-85433893	+	0.0452063
chr1	85669571	85669723	Nucleosome:361781	State: S2	chr1	85669601	85669602	BP-85669601	+	3.61e-11
chr1	86002541	86002688	Nucleosome:363260	State: S3	chr1	86002566	86002567	BN-86002566	-	0.0311239
chr1	86482561	86482712	Nucleosome:365271	State: S3	chr1	86482618	86482619	BN-86482618	-	0.0311523
chr1	86729071	86729225	Nucleosome:366294	State: S2	chr1	86729118	86729119	BN-86729118	-	3.02e-05
chr1	87020551	87020705	Nucleosome:367578	State: S4	chr1	87020605	87020606	BP-87020605	+	0.0475122
chr1	87207701	87207848	Nucleosome:368322	State: S2	chr1	87207834	87207835	BN-87207834	-	0.00411115
chr1	87289641	87289795	Nucleosome:368653	State: S2	chr1	87289671	87289672	BN-87289671	-	0.00429099
chr1	87851761	87851914	Nucleosome:371204	State: S2	chr1	87851776	87851777	BP-87851776	+	2.66e-08
chr1	87939011	87939166	Nucleosome:371580	State: S6	chr1	87939043	87939044	BP-87939043	+	5.7e-59
chr1	88053761	88053917	Nucleosome:372078	State: S2	chr1	88053835	88053836	BN-88053835	-	0.0171687
chr1	89189641	89189788	Nucleosome:377177	State: S3	chr1	89189698	89189699	BN-89189698	-	0.00119239
chr1	89727631	89727780	Nucleosome:379481	State: S4	chr1	89727707	89727708	BN-89727707	-	0.0196902
chr1	90012101	90012255	Nucleosome:380636	State: S3	chr1	90012208	90012209	BP-90012208	+	2.37e-08
chr1	90089851	90090001	Nucleosome:380990	State: S3	chr1	90089860	90089861	BN-90089860	-	0.00392511
chr1	90340961	90341114	Nucleosome:382095	State: S4	chr1	90341040	90341041	BN-90341040	-	0.0194485
chr1	90341101	90341248	Nucleosome:382096	State: S2	chr1	90341108	90341109	BP-90341108	+	0.016499
chr1	90410381	90410529	Nucleosome:382423	State: S2	chr1	90410408	90410409	BP-90410408	+	1.26e-05
chr1	90847151	90847306	Nucleosome:384289	State: S4	chr1	90847227	90847228	BP-90847227	+	0.0459935
chr1	91709541	91709692	Nucleosome:388046	State: S2	chr1	91709588	91709589	BN-91709588	-	0.0335804
chr1	91852771	91852925	Nucleosome:388590	State: S4	chr1	91852933	91852934	BP-91852933	+	7.43e-05
chr1	92221451	92221607	Nucleosome:390180	State: S3	chr1	92221590	92221591	BN-92221590	-	0.0402059
chr1	92256531	92256680	Nucleosome:390331	State: S6	chr1	92256590	92256591	BP-92256590	+	1.73e-10
chr1	92281011	92281163	Nucleosome:390438	State: S7	chr1	92281018	92281019	BP-92281018	+	0.000227149
chr1	92455791	92455942	Nucleosome:391184	State: S2	chr1	92455921	92455922	BN-92455921	-	0.00505405
chr1	92469891	92470041	Nucleosome:391245	State: S6	chr1	92469900	92469901	BN-92469900	-	0.0155152
chr1	92970881	92971035	Nucleosome:393343	State: S3	chr1	92970942	92970943	BP-92970942	+	2.19e-08
chr1	93088821	93088973	Nucleosome:393792	State: S7	chr1	93088953	93088954	BN-93088953	-	0.00341686
chr1	93205781	93205934	Nucleosome:394271	State: S7	chr1	93205784	93205785	BP-93205784	+	0.00644306
chr1	93226981	93227134	Nucleosome:394364	State: S7	chr1	93226981	93226982	BN-93226981	-	1.68e-26
chr1	93227861	93228017	Nucleosome:394367	State: S3	chr1	93227943	93227944	BP-93227943	+	7.27e-10
chr1	93270441	93270588	Nucleosome:394553	State: S2	chr1	93270507	93270508	BN-93270507	-	0.0156873
chr1	93343491	93343643	Nucleosome:394882	State: S3	chr1	93343519	93343520	BP-93343519	+	0.010673
chr1	93528141	93528291	Nucleosome:395676	State: S2	chr1	93528206	93528207	BN-93528206	-	3.3e-11
chr1	93876601	93876748	Nucleosome:397154	State: S3	chr1	93876767	93876768	BP-93876767	+	9.1e-05
chr1	93937621	93937773	Nucleosome:397429	State: S4	chr1	93937698	93937699	BN-93937698	-	3.49e-09
chr1	93967781	93967936	Nucleosome:397560	State: S4	chr1	93967815	93967816	BN-93967815	-	0.0154516
chr1	94020911	94021063	Nucleosome:397768	State: S2	chr1	94020924	94020925	BP-94020924	+	0.00460077
chr1	94137651	94137804	Nucleosome:398299	State: S3	chr1	94137719	94137720	BP-94137719	+	9.53e-08
chr1	94270001	94270149	Nucleosome:398897	State: S2	chr1	94270176	94270177	BN-94270176	-	3.22e-05
chr1	94529731	94529884	Nucleosome:399996	State: S3	chr1	94529781	94529782	BP-94529781	+	0.0355046
chr1	94872031	94872186	Nucleosome:401485	State: S3	chr1	94872035	94872036	BP-94872035	+	1.45e-08
chr1	95053281	95053433	Nucleosome:402226	State: S3	chr1	95053328	95053329	BN-95053328	-	3.84e-06
chr1	95131231	95131385	Nucleosome:402585	State: S4	chr1	95131357	95131358	BN-95131357	-	2.24e-12
chr1	95338861	95339010	Nucleosome:403521	State: S2	chr1	95338882	95338883	BP-95338882	+	0.0104117
chr1	95550101	95550248	Nucleosome:404480	State: S2	chr1	95550142	95550143	BP-95550142	+	3.12e-07
chr1	96275001	96275154	Nucleosome:407662	State: S6	chr1	96275061	96275062	BP-96275061	+	0.0470116
chr1	96683991	96684147	Nucleosome:409491	State: S2	chr1	96683997	96683998	BN-96683997	-	2.16e-05
chr1	96764281	96764434	Nucleosome:409817	State: S2	chr1	96764314	96764315	BP-96764314	+	1.85e-27
chr1	96947481	96947630	Nucleosome:410595	State: S4	chr1	96947542	96947543	BN-96947542	-	0.00831936
chr1	97331491	97331639	Nucleosome:412207	State: S2	chr1	97331504	97331505	BN-97331504	-	0.00221178
chr1	97429651	97429799	Nucleosome:412653	State: S6	chr1	97429697	97429698	BP-97429697	+	2.19e-19
chr1	97637511	97637660	Nucleosome:413580	State: S3	chr1	97637511	97637512	BP-97637511	+	4.46e-05
chr1	97842811	97842958	Nucleosome:414460	State: S3	chr1	97842879	97842880	BP-97842879	+	1.68e-36
chr1	97881451	97881601	Nucleosome:414617	State: S2	chr1	97881615	97881616	BN-97881615	-	0.00225279
chr1	97892831	97892979	Nucleosome:414672	State: S6	chr1	97892886	97892887	BN-97892886	-	4.4e-07
chr1	98016851	98017004	Nucleosome:415239	State: S2	chr1	98016859	98016860	BP-98016859	+	1.07e-21
chr1	98553791	98553943	Nucleosome:417654	State: S7	chr1	98553837	98553838	BP-98553837	+	1.83e-13
chr1	99364451	99364601	Nucleosome:421200	State: S2	chr1	99364466	99364467	BN-99364466	-	0.0283043
chr1	99672881	99673037	Nucleosome:422548	State: S4	chr1	99672939	99672940	BP-99672939	+	0.0211504
chr1	99693171	99693322	Nucleosome:422641	State: S3	chr1	99693234	99693235	BN-99693234	-	0.0146731
chr1	99947131	99947286	Nucleosome:423741	State: S2	chr1	99947174	99947175	BN-99947174	-	0.0190736
chr1	99996441	99996590	Nucleosome:423936	State: S2	chr1	99996592	99996593	BN-99996592	-	6.57e-07
chr1	100129991	100130145	Nucleosome:424554	State: S3	chr1	100130034	100130035	BN-100130034	-	0.0297664
chr1	100348381	100348530	Nucleosome:425489	State: S2	chr1	100348424	100348425	BN-100348424	-	0.0309073
chr1	100431271	100431421	Nucleosome:425847	State: S3	chr1	100431317	100431318	BN-100431317	-	1.16e-05
chr1	100826411	100826562	Nucleosome:427577	State: S4	chr1	100826419	100826420	BN-100826419	-	0.00721679
chr1	100918551	100918702	Nucleosome:427990	State: S2	chr1	100918676	100918677	BN-100918676	-	0.00120077
chr1	101482871	101483021	Nucleosome:430438	State: S3	chr1	101482957	101482958	BP-101482957	+	0.0495861
chr1	101539501	101539654	Nucleosome:430696	State: S4	chr1	101539596	101539597	BN-101539596	-	0.0014323
chr1	101613381	101613529	Nucleosome:431025	State: S4	chr1	101613424	101613425	BP-101613424	+	1.16e-288
chr1	101622631	101622784	Nucleosome:431068	State: S4	chr1	101622663	101622664	BN-101622663	-	0.0180647
chr1	101806751	101806899	Nucleosome:431884	State: S2	chr1	101806824	101806825	BN-101806824	-	4.85e-08
chr1	102310041	102310188	Nucleosome:434115	State: S2	chr1	102310175	102310176	BP-102310175	+	0.0286968
chr1	102317321	102317468	Nucleosome:434149	State: S7	chr1	102317357	102317358	BN-102317357	-	0.00553389
chr1	102619751	102619899	Nucleosome:435488	State: S4	chr1	102619830	102619831	BN-102619830	-	0.0411128
chr1	103237951	103238103	Nucleosome:438114	State: S7	chr1	103237975	103237976	BN-103237975	-	0.000238984
chr1	103256731	103256881	Nucleosome:438186	State: S2	chr1	103256821	103256822	BN-103256821	-	1.22e-06
chr1	103363081	103363237	Nucleosome:438627	State: S4	chr1	103363188	103363189	BN-103363188	-	0.00151954
chr1	103637191	103637344	Nucleosome:439787	State: S3	chr1	103637207	103637208	BN-103637207	-	2e-10
chr1	103723081	103723230	Nucleosome:440163	State: S2	chr1	103723145	103723146	BN-103723145	-	0.0101661
chr1	104666891	104667042	Nucleosome:442624	State: S2	chr1	104666902	104666903	BP-104666902	+	0.000536062
chr1	105038521	105038672	Nucleosome:444218	State: S3	chr1	105038547	105038548	BN-105038547	-	0.0010926
chr1	105056251	105056406	Nucleosome:444292	State: S2	chr1	105056357	105056358	BP-105056357	+	0.00256253
chr1	105214351	105214506	Nucleosome:444967	State: S4	chr1	105214355	105214356	BP-105214355	+	3.71e-10
chr1	105220291	105220441	Nucleosome:444994	State: S6	chr1	105220446	105220447	BP-105220446	+	0.0191047
chr1	105333301	105333453	Nucleosome:445449	State: S2	chr1	105333522	105333523	BP-105333522	+	0.00538371
chr1	105828801	105828951	Nucleosome:447489	State: S3	chr1	105828865	105828866	BP-105828865	+	0.000388922
chr1	105860721	105860876	Nucleosome:447620	State: S7	chr1	105860768	105860769	BP-105860768	+	0.00232107
chr1	105896211	105896361	Nucleosome:447776	State: S3	chr1	105896217	105896218	BN-105896217	-	0.000148417
chr1	105942591	105942745	Nucleosome:447987	State: S3	chr1	105942643	105942644	BN-105942643	-	4.26e-09
chr1	106015611	106015767	Nucleosome:448315	State: S4	chr1	106015620	106015621	BP-106015620	+	0.000193388
chr1	106017241	106017394	Nucleosome:448323	State: S3	chr1	106017271	106017272	BN-106017271	-	8.72e-15
chr1	106097831	106097987	Nucleosome:448682	State: S3	chr1	106097939	106097940	BP-106097939	+	1.62e-14
chr1	106677351	106677505	Nucleosome:451176	State: S6	chr1	106677358	106677359	BP-106677358	+	9.22e-56
chr1	106836121	106836276	Nucleosome:451850	State: S2	chr1	106836160	106836161	BP-106836160	+	0.0490605
chr1	106878501	106878648	Nucleosome:452008	State: S3	chr1	106878562	106878563	BN-106878562	-	3.99e-34
chr1	107455461	107455613	Nucleosome:454589	State: S3	chr1	107455488	107455489	BP-107455488	+	0.000294697
chr1	107569281	107569432	Nucleosome:455088	State: S4	chr1	107569309	107569310	BP-107569309	+	0.0107305
chr1	108016711	108016862	Nucleosome:457115	State: S7	chr1	108016762	108016763	BP-108016762	+	0.0279867
chr1	108072011	108072158	Nucleosome:457361	State: S3	chr1	108072128	108072129	BP-108072128	+	1.98e-09
chr1	108098291	108098441	Nucleosome:457483	State: S2	chr1	108098313	108098314	BP-108098313	+	0.0366709
chr1	108140021	108140176	Nucleosome:457668	State: S2	chr1	108140064	108140065	BP-108140064	+	2.78e-06
chr1	108168911	108169058	Nucleosome:457800	State: S2	chr1	108169039	108169040	BN-108169039	-	0.000654021
chr1	108169291	108169444	Nucleosome:457802	State: S7	chr1	108169327	108169328	BN-108169327	-	1.33e-18
chr1	108245661	108245811	Nucleosome:458132	State: S4	chr1	108245765	108245766	BP-108245765	+	0.00534974
chr1	108281541	108281695	Nucleosome:458265	State: S3	chr1	108281566	108281567	BN-108281566	-	0.00171089
chr1	108382341	108382497	Nucleosome:458733	State: S2	chr1	108382363	108382364	BP-108382363	+	0.00456603
chr1	108442521	108442670	Nucleosome:459000	State: S7	chr1	108442592	108442593	BN-108442592	-	0.000853328
chr1	108754031	108754182	Nucleosome:460369	State: S6	chr1	108754101	108754102	BP-108754101	+	0.000461117
chr1	109147991	109148142	Nucleosome:461103	State: S2	chr1	109148117	109148118	BN-109148117	-	0.0361302
chr1	109229361	109229513	Nucleosome:461464	State: S2	chr1	109229361	109229362	BN-109229361	-	0.00728852
chr1	109242241	109242390	Nucleosome:461524	State: S3	chr1	109242417	109242418	BP-109242417	+	0.00328223
chr1	109573131	109573284	Nucleosome:463009	State: S6	chr1	109573210	109573211	BN-109573210	-	6.93e-06
chr1	109783821	109783972	Nucleosome:463910	State: S4	chr1	109783952	109783954	BN-10087058	-	0.0210744
chr1	109841741	109841894	Nucleosome:464180	State: S2	chr1	109841827	109841828	BN-109841827	-	0.00232955
chr1	110324801	110324954	Nucleosome:466238	State: S3	chr1	110324828	110324829	BN-110324828	-	5.04e-06
chr1	110491011	110491165	Nucleosome:466954	State: S4	chr1	110491067	110491068	BP-110491067	+	8.17e-05
chr1	110550251	110550403	Nucleosome:467224	State: S6	chr1	110550255	110550256	BP-110550255	+	3.77e-18
chr1	110879271	110879420	Nucleosome:468722	State: S2	chr1	110879297	110879298	BN-110879297	-	1.36e-13
chr1	110892341	110892493	Nucleosome:468785	State: S2	chr1	110892352	110892353	BP-110892352	+	0.00140715
chr1	110892691	110892843	Nucleosome:468787	State: S4	chr1	110892970	110892971	BP-110892970	+	1.75e-05
chr1	111599061	111599209	Nucleosome:471980	State: S2	chr1	111599064	111599065	BN-111599064	-	3.4e-12
chr1	111708081	111708229	Nucleosome:472413	State: S4	chr1	111708146	111708147	BP-111708146	+	0.000181699
chr1	111801621	111801777	Nucleosome:472851	State: S7	chr1	111801819	111801820	BP-111801819	+	0.00794597
chr1	111846671	111846821	Nucleosome:473022	State: S6	chr1	111846706	111846707	BP-111846706	+	0.0200991
chr1	111948901	111949050	Nucleosome:473437	State: S6	chr1	111948916	111948917	BN-111948916	-	4.72e-16
chr1	111959791	111959946	Nucleosome:473482	State: S2	chr1	111959861	111959862	BP-111959861	+	0.0256658
chr1	112043891	112044047	Nucleosome:473868	State: S7	chr1	112043902	112043903	BP-112043902	+	0.000201511
chr1	112043991	112044144	Nucleosome:473869	State: S4	chr1	112044025	112044026	BP-112044025	+	0.0455835
chr1	112055831	112055983	Nucleosome:473921	State: S3	chr1	112055887	112055888	BP-112055887	+	0.0288713
chr1	112056171	112056322	Nucleosome:473923	State: S2	chr1	112056247	112056248	BP-112056247	+	0.00246163
chr1	112182621	112182770	Nucleosome:474478	State: S3	chr1	112182755	112182756	BN-112182755	-	0.0152602
chr1	112247091	112247239	Nucleosome:474765	State: S2	chr1	112247197	112247198	BP-112247197	+	2.5e-19
chr1	112370951	112371100	Nucleosome:475336	State: S4	chr1	112371001	112371002	BP-112371001	+	9.39e-05
chr1	112518991	112519140	Nucleosome:476016	State: S2	chr1	112519048	112519049	BP-112519048	+	8.95e-23
chr1	112636201	112636357	Nucleosome:476575	State: S2	chr1	112636259	112636260	BN-112636259	-	0.00471467
chr1	112948151	112948306	Nucleosome:477856	State: S2	chr1	112948169	112948170	BN-112948169	-	0.000876736
chr1	112986561	112986713	Nucleosome:478029	State: S2	chr1	112986561	112986562	BP-112986561	+	0.0105109
chr1	113090921	113091072	Nucleosome:478513	State: S2	chr1	113091074	113091075	BP-113091074	+	1.38e-29
chr1	113416051	113416206	Nucleosome:479882	State: S2	chr1	113416054	113416055	BP-113416054	+	0.0257807
chr1	113496771	113496920	Nucleosome:480235	State: S3	chr1	113496793	113496794	BP-113496793	+	1.45e-11
chr1	114197231	114197382	Nucleosome:483159	State: S2	chr1	114197268	114197269	BP-114197268	+	0.00161574
chr1	114323201	114323351	Nucleosome:483715	State: S4	chr1	114323235	114323236	BP-114323235	+	6.59e-05
chr1	114333201	114333349	Nucleosome:483760	State: S6	chr1	114333209	114333210	BN-114333209	-	1.62e-05
chr1	114641811	114641960	Nucleosome:485133	State: S2	chr1	114641984	114641985	BP-114641984	+	0.0083959
chr1	115000591	115000743	Nucleosome:486695	State: S4	chr1	115000627	115000628	BP-115000627	+	0.0474887
chr1	115194811	115194963	Nucleosome:487538	State: S2	chr1	115194843	115194844	BN-115194843	-	2.36e-10
chr1	115436001	115436153	Nucleosome:488600	State: S2	chr1	115436022	115436023	BN-115436022	-	0.0333098
chr1	115781181	115781328	Nucleosome:490080	State: S7	chr1	115781428	115781429	BP-115781428	+	1.01e-15
chr1	115943871	115944020	Nucleosome:490798	State: S2	chr1	115943939	115943940	BP-115943939	+	0.044069
chr1	115985921	115986072	Nucleosome:490995	State: S4	chr1	115985947	115985948	BP-115985947	+	1.21e-07
chr1	116028271	116028422	Nucleosome:491195	State: S4	chr1	116028294	116028295	BP-116028294	+	0.00426333
chr1	116383701	116383855	Nucleosome:492756	State: S4	chr1	116383751	116383752	BP-116383751	+	0.000286381
chr1	116424171	116424324	Nucleosome:492939	State: S4	chr1	116424176	116424177	BN-116424176	-	0.0102439
chr1	116654151	116654302	Nucleosome:493945	State: S3	chr1	116654154	116654155	BN-116654154	-	0.00154387
chr1	116655881	116656031	Nucleosome:493953	State: S2	chr1	116655916	116655917	BP-116655916	+	0.0267697
chr1	116721781	116721932	Nucleosome:494240	State: S2	chr1	116721990	116721991	BP-116721990	+	5.95e-05
chr1	117231951	117232100	Nucleosome:496357	State: S2	chr1	117231973	117231974	BN-117231973	-	0.00348627
chr1	117819331	117819481	Nucleosome:498984	State: S6	chr1	117819361	117819362	BP-117819361	+	7.8e-09
chr1	117870211	117870358	Nucleosome:499200	State: S3	chr1	117870266	117870267	BN-117870266	-	0.00967869
chr1	118029281	118029431	Nucleosome:499857	State: S2	chr1	118029451	118029452	BP-118029451	+	0.00150996
chr1	118170481	118170634	Nucleosome:500483	State: S2	chr1	118170505	118170506	BN-118170505	-	0.0123468
chr1	118221171	118221324	Nucleosome:500713	State: S2	chr1	118221239	118221240	BP-118221239	+	0.0185044
chr1	118523941	118524095	Nucleosome:502028	State: S3	chr1	118523944	118523945	BP-118523944	+	1.42e-08
chr1	118612301	118612448	Nucleosome:502400	State: S4	chr1	118612358	118612359	BN-118612358	-	0.00848947
chr1	118612461	118612608	Nucleosome:502401	State: S2	chr1	118612536	118612537	BN-118612536	-	9.43e-05
chr1	118643621	118643775	Nucleosome:502548	State: S2	chr1	118643636	118643637	BP-118643636	+	1.67e-05
chr1	119022281	119022436	Nucleosome:504208	State: S4	chr1	119022325	119022326	BN-119022325	-	1e-05
chr1	119178741	119178890	Nucleosome:504841	State: S4	chr1	119178836	119178837	BN-119178836	-	0.00240118
chr1	119205621	119205777	Nucleosome:504935	State: S7	chr1	119205638	119205639	BP-119205638	+	0.000509594
chr1	119889861	119890008	Nucleosome:507845	State: S3	chr1	119889961	119889962	BN-119889961	-	3.11e-05
chr1	120109301	120109455	Nucleosome:508779	State: S6	chr1	120109393	120109394	BN-120109393	-	0.0323202
chr1	120199401	120199549	Nucleosome:509142	State: S2	chr1	120199451	120199452	BN-120199451	-	0.000174199
chr1	120229991	120230141	Nucleosome:509287	State: S3	chr1	120230037	120230038	BP-120230037	+	8.44e-05
chr1	120316751	120316907	Nucleosome:509662	State: S3	chr1	120316798	120316799	BP-120316798	+	0.0280797
chr1	120579291	120579439	Nucleosome:510652	State: S6	chr1	120579338	120579339	BP-120579338	+	0.0371398
chr1	121184701	121184849	Nucleosome:510959	State: S6	chr1	121184876	121184877	BN-121184876	-	0.010315
chr1	121306021	121306177	Nucleosome:511340	State: S7	chr1	121306079	121306080	BP-121306079	+	0.000312751
chr1	121355661	121355810	Nucleosome:511482	State: S3	chr1	121355699	121355700	BP-121355699	+	0.00172428
chr1	121484521	121484670	Nucleosome:511553	State: S7	chr1	121484649	121484650	BN-121484649	-	1.16e-13
chr1	142913881	142914028	Nucleosome:511932	State: S4	chr1	142913884	142913885	BN-142913884	-	0.00144927
chr1	144947171	144947325	Nucleosome:512999	State: S2	chr1	144947280	144947281	BP-144947280	+	0.00146913
chr1	145099251	145099402	Nucleosome:513517	State: S7	chr1	145099295	145099296	BN-145099295	-	0.0102117
chr1	145139251	145139400	Nucleosome:513617	State: S2	chr1	145139335	145139336	BN-145139335	-	0.0059819
chr1	145421891	145422039	Nucleosome:513954	State: S4	chr1	145422001	145422002	BN-145422001	-	1.11e-18
chr1	145430341	145430496	Nucleosome:513991	State: S4	chr1	145430478	145430481	BN-172233519	-	0.0119895
chr1	145437541	145437696	Nucleosome:514024	State: S2	chr1	145437546	145437547	BP-145437546	+	0.00893352
chr1	145694431	145694579	Nucleosome:515076	State: S2	chr1	145694437	145694438	BP-145694437	+	0.000180235
chr1	146575701	146575850	Nucleosome:515798	State: S2	chr1	146575719	146575720	BP-146575719	+	3.6e-07
chr1	146823021	146823170	Nucleosome:516788	State: S2	chr1	146823098	146823099	BP-146823098	+	0.00122216
chr1	147014741	147014890	Nucleosome:517586	State: S7	chr1	147014756	147014757	BN-147014756	-	0.000603867
chr1	149138941	149139091	Nucleosome:520353	State: S7	chr1	149138962	149138963	BP-149138962	+	0.000481628
chr1	150661171	150661318	Nucleosome:524569	State: S7	chr1	150661458	150661459	BN-150661458	-	0.0265939
chr1	150675591	150675743	Nucleosome:524633	State: S4	chr1	150675725	150675729	BP-38583078	+	0.0024568
chr1	150863921	150864070	Nucleosome:525424	State: S2	chr1	150863977	150863978	BP-150863977	+	8.29e-07
chr1	150895021	150895174	Nucleosome:525557	State: S3	chr1	150895038	150895039	BP-150895038	+	0.00301342
chr1	151515261	151515411	Nucleosome:528274	State: S7	chr1	151515292	151515293	BN-151515292	-	0.0350676
chr1	151756021	151756170	Nucleosome:529324	State: S7	chr1	151756113	151756114	BN-151756113	-	0.00110636
chr1	151832121	151832270	Nucleosome:529671	State: S4	chr1	151832255	151832257	BP-148579353	+	7.77e-44
chr1	152114481	152114628	Nucleosome:530929	State: S2	chr1	152114576	152114577	BP-152114576	+	1.74e-06
chr1	152271761	152271913	Nucleosome:531512	State: S2	chr1	152271786	152271787	BP-152271786	+	3.46e-51
chr1	153068351	153068507	Nucleosome:534914	State: S7	chr1	153068373	153068374	BN-153068373	-	2.59e-13
chr1	153680451	153680605	Nucleosome:537559	State: S2	chr1	153680551	153680552	BP-153680551	+	1.2e-12
chr1	154103851	154104007	Nucleosome:539326	State: S2	chr1	154103988	154103989	BN-154103988	-	0.00344436
chr1	154499931	154500085	Nucleosome:541037	State: S6	chr1	154500040	154500041	BP-154500040	+	1.17e-09
chr1	154599851	154600007	Nucleosome:541480	State: S4	chr1	154599855	154599856	BN-154599855	-	0.0318475
chr1	154616621	154616774	Nucleosome:541556	State: S2	chr1	154616626	154616627	BN-154616626	-	4.75e-147
chr1	154951021	154951172	Nucleosome:543034	State: S2	chr1	154951102	154951103	BP-154951102	+	0.0161606
chr1	155041461	155041613	Nucleosome:543423	State: S4	chr1	155041591	155041594	BN-33842495	-	0.00472
chr1	155363771	155363923	Nucleosome:544788	State: S7	chr1	155363790	155363791	BN-155363790	-	1.85e-14
chr1	155491941	155492089	Nucleosome:545338	State: S7	chr1	155492003	155492004	BP-155492003	+	0.00571281
chr1	155714681	155714828	Nucleosome:546190	State: S7	chr1	155714802	155714803	BP-155714802	+	0.0389382
chr1	155799431	155799582	Nucleosome:546535	State: S4	chr1	155799456	155799457	BP-155799456	+	0.000328143
chr1	156187911	156188061	Nucleosome:548213	State: S2	chr1	156187912	156187913	BN-156187912	-	0.000558168
chr1	156980671	156980823	Nucleosome:551734	State: S3	chr1	156980689	156980690	BP-156980689	+	0.0359928
chr1	157222951	157223101	Nucleosome:552806	State: S2	chr1	157223029	157223030	BN-157223029	-	0.0332511
chr1	157244501	157244652	Nucleosome:552881	State: S3	chr1	157244627	157244628	BN-157244627	-	0.0373367
chr1	157741371	157741525	Nucleosome:555027	State: S4	chr1	157741397	157741398	BP-157741397	+	0.0284157
chr1	157898671	157898820	Nucleosome:555718	State: S7	chr1	157898725	157898726	BP-157898725	+	0.000141769
chr1	158242501	158242655	Nucleosome:557219	State: S2	chr1	158242539	158242540	BP-158242539	+	0.000139662
chr1	160312051	160312206	Nucleosome:566152	State: S4	chr1	160312082	160312083	BP-160312082	+	0.00188229
chr1	160473261	160473409	Nucleosome:566860	State: S3	chr1	160473269	160473270	BN-160473269	-	0.00448891
chr1	160610231	160610382	Nucleosome:567443	State: S3	chr1	160610308	160610309	BN-160610308	-	9.95e-09
chr1	160722521	160722676	Nucleosome:567909	State: S4	chr1	160722590	160722591	BP-160722590	+	0.044419
chr1	161461291	161461444	Nucleosome:570913	State: S2	chr1	161461383	161461384	BP-161461383	+	6.21e-09
chr1	161736031	161736184	Nucleosome:571583	State: S4	chr1	161736100	161736101	BP-161736100	+	0.00182369
chr1	161749351	161749501	Nucleosome:571645	State: S7	chr1	161749359	161749360	BP-161749359	+	0.000822377
chr1	161794651	161794805	Nucleosome:571844	State: S6	chr1	161794686	161794687	BN-161794686	-	1.03e-59
chr1	162032611	162032758	Nucleosome:572914	State: S2	chr1	162032707	162032708	BP-162032707	+	0.0230673
chr1	162110951	162111107	Nucleosome:573277	State: S2	chr1	162111001	162111002	BN-162111001	-	0.002783
chr1	162810211	162810360	Nucleosome:576245	State: S2	chr1	162810238	162810239	BN-162810238	-	0.0482308
chr1	162882911	162883066	Nucleosome:576571	State: S2	chr1	162882970	162882971	BP-162882970	+	0.00573309
chr1	163039851	163039999	Nucleosome:577284	State: S3	chr1	163039883	163039884	BN-163039883	-	0.00984737
chr1	163213291	163213444	Nucleosome:578053	State: S2	chr1	163213338	163213339	BP-163213338	+	0.0196617
chr1	163213501	163213655	Nucleosome:578054	State: S7	chr1	163213519	163213520	BP-163213519	+	0.00508305
chr1	163556091	163556239	Nucleosome:579618	State: S4	chr1	163556144	163556145	BN-163556144	-	0.00941484
chr1	163903051	163903202	Nucleosome:581140	State: S3	chr1	163903169	163903170	BN-163903169	-	0.00766061
chr1	163955381	163955536	Nucleosome:581370	State: S2	chr1	163955399	163955400	BN-163955399	-	0.0128991
chr1	164019531	164019686	Nucleosome:581634	State: S2	chr1	164019663	164019664	BN-164019663	-	0.000616552
chr1	164637871	164638023	Nucleosome:584285	State: S2	chr1	164637938	164637939	BP-164637938	+	1.22e-09
chr1	164876981	164877129	Nucleosome:585384	State: S2	chr1	164877063	164877064	BP-164877063	+	0.00375933
chr1	165039201	165039349	Nucleosome:586102	State: S4	chr1	165039221	165039222	BN-165039221	-	7.4e-08
chr1	165128301	165128451	Nucleosome:586453	State: S2	chr1	165128335	165128336	BN-165128335	-	0.0128816
chr1	166879831	166879983	Nucleosome:594083	State: S2	chr1	166879881	166879882	BP-166879881	+	0.00192676
chr1	167155561	167155716	Nucleosome:595344	State: S2	chr1	167155644	167155645	BP-167155644	+	0.0194278
chr1	167203191	167203346	Nucleosome:595562	State: S7	chr1	167203302	167203303	BN-167203302	-	0.00338863
chr1	167203451	167203601	Nucleosome:595563	State: S2	chr1	167203505	167203506	BN-167203505	-	0.0421213
chr1	167227721	167227873	Nucleosome:595676	State: S2	chr1	167227777	167227778	BN-167227777	-	0.00297073
chr1	167296261	167296411	Nucleosome:595973	State: S2	chr1	167296502	167296503	BN-167296502	-	0.038605
chr1	167523141	167523292	Nucleosome:597014	State: S4	chr1	167523160	167523161	BP-167523160	+	0.000377809
chr1	167614601	167614754	Nucleosome:597416	State: S4	chr1	167614606	167614607	BN-167614606	-	0.0165886
chr1	167628731	167628878	Nucleosome:597482	State: S4	chr1	167628882	167628883	BP-167628882	+	1.31e-05
chr1	167896221	167896371	Nucleosome:598662	State: S2	chr1	167896391	167896392	BN-167896391	-	0.0380888
chr1	167919931	167920081	Nucleosome:598770	State: S4	chr1	167919938	167919939	BN-167919938	-	0.0107438
chr1	168008241	168008394	Nucleosome:599167	State: S6	chr1	168008373	168008374	BN-168008373	-	0.0396979
chr1	168246881	168247032	Nucleosome:600224	State: S2	chr1	168246954	168246955	BN-168246954	-	3.04e-08
chr1	168266201	168266351	Nucleosome:600311	State: S3	chr1	168266388	168266389	BN-168266388	-	6.05e-08
chr1	168436561	168436710	Nucleosome:601055	State: S4	chr1	168436566	168436567	BN-168436566	-	3.72e-07
chr1	168538901	168539057	Nucleosome:601486	State: S7	chr1	168538903	168538904	BN-168538903	-	3.77e-05
chr1	168575551	168575700	Nucleosome:601645	State: S2	chr1	168575554	168575555	BN-168575554	-	0.00336985
chr1	168728501	168728651	Nucleosome:602307	State: S2	chr1	168728531	168728532	BP-168728531	+	0.0465639
chr1	168889971	168890125	Nucleosome:603024	State: S2	chr1	168889996	168889997	BN-168889996	-	0.00959321
chr1	169141871	169142026	Nucleosome:604157	State: S7	chr1	169142068	169142069	BP-169142068	+	5.56e-08
chr1	169142191	169142338	Nucleosome:604158	State: S2	chr1	169142226	169142227	BN-169142226	-	0.000193623
chr1	169278051	169278206	Nucleosome:604700	State: S2	chr1	169278135	169278136	BN-169278135	-	0.0111084
chr1	169543851	169543999	Nucleosome:605835	State: S4	chr1	169543851	169543852	BN-169543851	-	0.00774912
chr1	169748701	169748853	Nucleosome:606704	State: S6	chr1	169748753	169748754	BP-169748753	+	0.00700716
chr1	169855861	169856008	Nucleosome:607175	State: S2	chr1	169855911	169855912	BN-169855911	-	7.27e-05
chr1	169889231	169889386	Nucleosome:607330	State: S4	chr1	169889285	169889286	BN-169889285	-	0.0255765
chr1	169895451	169895598	Nucleosome:607358	State: S2	chr1	169895497	169895498	BN-169895497	-	1.76e-07
chr1	170221941	170222095	Nucleosome:608736	State: S3	chr1	170222008	170222009	BP-170222008	+	0.0123168
chr1	171179611	171179760	Nucleosome:612869	State: S2	chr1	171179706	171179707	BN-171179706	-	0.0114179
chr1	171322401	171322557	Nucleosome:613486	State: S3	chr1	171322464	171322465	BP-171322464	+	0.0182007
chr1	171490831	171490985	Nucleosome:614188	State: S3	chr1	171490966	171490967	BN-171490966	-	5.98e-25
chr1	171503931	171504079	Nucleosome:614247	State: S3	chr1	171504014	171504015	BN-171504014	-	0.0312933
chr1	171541861	171542013	Nucleosome:614404	State: S2	chr1	171541865	171541866	BN-171541865	-	2.09e-12
chr1	171643711	171643866	Nucleosome:614851	State: S2	chr1	171643762	171643763	BN-171643762	-	2.89e-06
chr1	172117711	172117860	Nucleosome:616919	State: S3	chr1	172117843	172117844	BP-172117843	+	0.00638148
chr1	172311041	172311189	Nucleosome:617712	State: S6	chr1	172311088	172311089	BN-172311088	-	3.9e-13
chr1	172420451	172420599	Nucleosome:618204	State: S3	chr1	172420502	172420503	BN-172420502	-	0.014604
chr1	172715841	172715991	Nucleosome:619509	State: S2	chr1	172715882	172715883	BP-172715882	+	3.05e-07
chr1	172939511	172939667	Nucleosome:620502	State: S4	chr1	172939575	172939576	BN-172939575	-	0.0132637
chr1	172974871	172975025	Nucleosome:620627	State: S7	chr1	172974919	172974920	BN-172974919	-	0.00239405
chr1	173004291	173004446	Nucleosome:620747	State: S3	chr1	173004448	173004449	BP-173004448	+	1.16e-29
chr1	173559901	173560051	Nucleosome:623102	State: S2	chr1	173559954	173559955	BN-173559954	-	2.06e-14
chr1	173701851	173702003	Nucleosome:623657	State: S4	chr1	173701910	173701911	BP-173701910	+	0.0326737
chr1	173714051	173714207	Nucleosome:623713	State: S2	chr1	173714125	173714126	BN-173714125	-	3.27e-46
chr1	173816381	173816536	Nucleosome:624145	State: S2	chr1	173816446	173816447	BN-173816446	-	0.000120692
chr1	173918271	173918421	Nucleosome:624609	State: S3	chr1	173918317	173918318	BP-173918317	+	0.00898447
chr1	173966681	173966836	Nucleosome:624810	State: S3	chr1	173966693	173966694	BN-173966693	-	0.00034033
chr1	174537831	174537981	Nucleosome:627230	State: S4	chr1	174537944	174537945	BN-174537944	-	0.0355915
chr1	175538921	175539076	Nucleosome:631489	State: S2	chr1	175539022	175539023	BP-175539022	+	0.0116312
chr1	175929391	175929539	Nucleosome:633312	State: S2	chr1	175929448	175929449	BP-175929448	+	8.4e-07
chr1	176001231	176001382	Nucleosome:633585	State: S3	chr1	176001325	176001326	BN-176001325	-	4.67e-05
chr1	176003041	176003191	Nucleosome:633593	State: S6	chr1	176003073	176003074	BP-176003073	+	2.5e-10
chr1	176003171	176003318	Nucleosome:633594	State: S2	chr1	176003172	176003173	BN-176003172	-	0.0128827
chr1	176792361	176792514	Nucleosome:637036	State: S3	chr1	176792483	176792484	BN-176792483	-	1.94e-30
chr1	177389511	177389658	Nucleosome:639748	State: S4	chr1	177389512	177389513	BN-177389512	-	0.00135052
chr1	177410041	177410193	Nucleosome:639845	State: S3	chr1	177410191	177410192	BN-177410191	-	3.78e-277
chr1	177970821	177970970	Nucleosome:642236	State: S2	chr1	177970836	177970837	BP-177970836	+	4.17e-08
chr1	178095261	178095409	Nucleosome:642775	State: S2	chr1	178095287	178095288	BN-178095287	-	8.01e-07
chr1	178745401	178745554	Nucleosome:645609	State: S2	chr1	178745415	178745416	BN-178745415	-	0.00956114
chr1	179266041	179266196	Nucleosome:647854	State: S4	chr1	179266068	179266069	BN-179266068	-	0.0020732
chr1	179988761	179988910	Nucleosome:650957	State: S3	chr1	179988937	179988938	BP-179988937	+	3.64e-11
chr1	180127071	180127218	Nucleosome:651575	State: S7	chr1	180127103	180127104	BP-180127103	+	0.036432
chr1	181665721	181665873	Nucleosome:658354	State: S7	chr1	181665844	181665845	BN-181665844	-	0.0152076
chr1	182024041	182024190	Nucleosome:659917	State: S2	chr1	182024045	182024046	BN-182024045	-	0.0414357
chr1	182586241	182586392	Nucleosome:662421	State: S3	chr1	182586360	182586361	BP-182586360	+	0.0429235
chr1	183029781	183029937	Nucleosome:664391	State: S7	chr1	183029782	183029783	BP-183029782	+	8.93e-22
chr1	183452451	183452605	Nucleosome:666282	State: S4	chr1	183452504	183452505	BN-183452504	-	0.0458375
chr1	183589511	183589663	Nucleosome:666887	State: S2	chr1	183589591	183589592	BN-183589591	-	3.65e-05
chr1	183609431	183609583	Nucleosome:666972	State: S3	chr1	183609482	183609483	BP-183609482	+	0.000764706
chr1	183800961	183801116	Nucleosome:667811	State: S4	chr1	183800972	183800973	BN-183800972	-	0.00128322
chr1	183803211	183803364	Nucleosome:667821	State: S7	chr1	183803303	183803304	BP-183803303	+	0.026362
chr1	184155241	184155393	Nucleosome:669400	State: S2	chr1	184155346	184155347	BP-184155346	+	0.0428283
chr1	184332201	184332355	Nucleosome:670174	State: S2	chr1	184332239	184332240	BP-184332239	+	4.09e-11
chr1	184550781	184550937	Nucleosome:671148	State: S4	chr1	184550788	184550789	BN-184550788	-	1.81e-05
chr1	184551201	184551350	Nucleosome:671150	State: S3	chr1	184551221	184551222	BN-184551221	-	0.00217163
chr1	184685221	184685368	Nucleosome:671771	State: S4	chr1	184685328	184685329	BN-184685328	-	0.0148415
chr1	184770691	184770842	Nucleosome:672150	State: S4	chr1	184770823	184770824	BP-184770823	+	2.36e-06
chr1	184833261	184833411	Nucleosome:672402	State: S2	chr1	184833329	184833330	BP-184833329	+	0.00136097
chr1	184899151	184899298	Nucleosome:672692	State: S7	chr1	184899215	184899216	BP-184899215	+	0.0023434
chr1	184924021	184924175	Nucleosome:672807	State: S4	chr1	184924021	184924022	BN-184924021	-	1.49e-06
chr1	185108491	185108644	Nucleosome:673619	State: S2	chr1	185108608	185108609	BP-185108608	+	0.0183039
chr1	185219171	185219320	Nucleosome:674104	State: S7	chr1	185219197	185219198	BN-185219197	-	1.06e-05
chr1	185284541	185284690	Nucleosome:674376	State: S2	chr1	185284601	185284602	BN-185284601	-	0.0081945
chr1	185364951	185365107	Nucleosome:674726	State: S3	chr1	185365030	185365031	BP-185365030	+	6.31e-05
chr1	185485761	185485917	Nucleosome:675278	State: S2	chr1	185485766	185485767	BN-185485766	-	3.56e-152
chr1	185495241	185495388	Nucleosome:675313	State: S6	chr1	185495312	185495313	BP-185495312	+	0.0310944
chr1	186122241	186122396	Nucleosome:678038	State: S3	chr1	186122346	186122347	BN-186122346	-	1.53e-07
chr1	186449841	186449994	Nucleosome:679462	State: S3	chr1	186449887	186449888	BN-186449887	-	0.029139
chr1	186546261	186546412	Nucleosome:679861	State: S7	chr1	186546451	186546452	BN-186546451	-	0.0320077
chr1	186546551	186546700	Nucleosome:679862	State: S2	chr1	186546571	186546572	BP-186546571	+	3.17e-06
chr1	186578491	186578638	Nucleosome:679998	State: S7	chr1	186578629	186578630	BN-186578629	-	0.0299954
chr1	186645341	186645488	Nucleosome:680259	State: S2	chr1	186645363	186645364	BN-186645363	-	8.85e-09
chr1	186769831	186769985	Nucleosome:680811	State: S2	chr1	186769846	186769847	BP-186769846	+	0.0299843
chr1	186937781	186937930	Nucleosome:681555	State: S7	chr1	186937804	186937805	BP-186937804	+	0.00229868
chr1	186967221	186967377	Nucleosome:681696	State: S3	chr1	186967229	186967230	BN-186967229	-	2.49e-249
chr1	187117561	187117711	Nucleosome:682343	State: S6	chr1	187117623	187117624	BP-187117623	+	0.000162636
chr1	187205321	187205469	Nucleosome:682734	State: S3	chr1	187205379	187205380	BN-187205379	-	2.39e-217
chr1	187276211	187276362	Nucleosome:683055	State: S2	chr1	187276232	187276233	BP-187276232	+	0.0143139
chr1	187350641	187350792	Nucleosome:683354	State: S3	chr1	187350733	187350734	BP-187350733	+	8.03e-14
chr1	187617601	187617753	Nucleosome:684476	State: S4	chr1	187617655	187617656	BN-187617655	-	0.000158381
chr1	187741571	187741721	Nucleosome:684988	State: S7	chr1	187741590	187741591	BN-187741590	-	0.0283045
chr1	187926141	187926288	Nucleosome:685809	State: S7	chr1	187926195	187926196	BP-187926195	+	0.000858082
chr1	188031061	188031213	Nucleosome:686271	State: S7	chr1	188031167	188031168	BN-188031167	-	4.98e-88
chr1	188157481	188157631	Nucleosome:686837	State: S4	chr1	188157518	188157519	BP-188157518	+	0.000162402
chr1	188846511	188846664	Nucleosome:689821	State: S3	chr1	188846676	188846677	BP-188846676	+	0.00364942
chr1	189337091	189337241	Nucleosome:691930	State: S2	chr1	189337107	189337108	BP-189337107	+	0.000308273
chr1	189674931	189675084	Nucleosome:693369	State: S4	chr1	189674975	189674976	BN-189674975	-	2.97e-17
chr1	189744131	189744278	Nucleosome:693638	State: S2	chr1	189744273	189744274	BN-189744273	-	3.65e-06
chr1	189868441	189868594	Nucleosome:694184	State: S3	chr1	189868537	189868538	BN-189868537	-	1.3e-09
chr1	190186971	190187121	Nucleosome:695615	State: S7	chr1	190187012	190187013	BP-190187012	+	0.00068099
chr1	190422791	190422947	Nucleosome:696632	State: S2	chr1	190422808	190422809	BP-190422808	+	0.00817584
chr1	190540131	190540282	Nucleosome:697167	State: S3	chr1	190540143	190540144	BP-190540143	+	0.000363818
chr1	190652101	190652255	Nucleosome:697673	State: S3	chr1	190652168	190652169	BN-190652168	-	0.00225572
chr1	190658421	190658571	Nucleosome:697701	State: S3	chr1	190658515	190658516	BP-190658515	+	1.88e-05
chr1	190838501	190838651	Nucleosome:698487	State: S4	chr1	190838529	190838530	BP-190838529	+	0.0287615
chr1	190967311	190967467	Nucleosome:699067	State: S3	chr1	190967367	190967368	BN-190967367	-	0.000581201
chr1	191123011	191123161	Nucleosome:699730	State: S2	chr1	191123040	191123041	BP-191123040	+	1.11e-14
chr1	191210041	191210194	Nucleosome:700124	State: S2	chr1	191210193	191210194	BP-191210193	+	0.0106515
chr1	191675551	191675702	Nucleosome:702142	State: S4	chr1	191675685	191675686	BN-191675685	-	0.000151261
chr1	191908031	191908187	Nucleosome:703180	State: S2	chr1	191908033	191908034	BN-191908033	-	1.69e-05
chr1	191930911	191931058	Nucleosome:703278	State: S2	chr1	191930918	191930919	BN-191930918	-	0.00109965
chr1	191933341	191933489	Nucleosome:703289	State: S4	chr1	191933397	191933398	BN-191933397	-	0.0016487
chr1	192586581	192586730	Nucleosome:706180	State: S7	chr1	192586736	192586737	BN-192586736	-	1.15e-20
chr1	192595791	192595943	Nucleosome:706208	State: S4	chr1	192595893	192595894	BN-192595893	-	0.031597
chr1	192660051	192660198	Nucleosome:706460	State: S2	chr1	192660103	192660104	BN-192660103	-	5.45e-11
chr1	192796191	192796339	Nucleosome:707071	State: S2	chr1	192796197	192796198	BP-192796197	+	5.29e-08
chr1	192830991	192831144	Nucleosome:707219	State: S3	chr1	192831295	192831296	BP-192831295	+	3.3e-09
chr1	192862631	192862780	Nucleosome:707355	State: S2	chr1	192862647	192862648	BN-192862647	-	0.0238272
chr1	192977331	192977478	Nucleosome:707874	State: S2	chr1	192977331	192977332	BP-192977331	+	0.000718595
chr1	193280941	193281088	Nucleosome:709243	State: S4	chr1	193280957	193280958	BN-193280957	-	0.0309009
chr1	193426971	193427125	Nucleosome:709879	State: S2	chr1	193426976	193426977	BP-193426976	+	0.00662712
chr1	193506311	193506467	Nucleosome:710234	State: S6	chr1	193506445	193506446	BP-193506445	+	0.00501711
chr1	195839711	195839866	Nucleosome:720408	State: S6	chr1	195839775	195839776	BP-195839775	+	0.00934137
chr1	196224091	196224238	Nucleosome:722050	State: S2	chr1	196224149	196224150	BP-196224149	+	0.00355589
chr1	196281321	196281471	Nucleosome:722303	State: S2	chr1	196281337	196281338	BN-196281337	-	0.00822947
chr1	197116211	197116363	Nucleosome:725556	State: S3	chr1	197116279	197116280	BN-197116279	-	5.46e-05
chr1	197121911	197122061	Nucleosome:725580	State: S4	chr1	36252107	36252108	BP-3393174	+	7.78e-08
chr1	197138831	197138987	Nucleosome:725659	State: S7	chr1	197138907	197138908	BP-197138907	+	0.000481505
chr1	197246661	197246808	Nucleosome:726143	State: S2	chr1	197246703	197246704	BP-197246703	+	7.55e-05
chr1	197407211	197407363	Nucleosome:726863	State: S7	chr1	197407255	197407256	BP-197407255	+	0.0159989
chr1	197484771	197484919	Nucleosome:727210	State: S6	chr1	197484788	197484789	BP-197484788	+	0.002939
chr1	197516011	197516165	Nucleosome:727344	State: S2	chr1	197516094	197516095	BP-197516094	+	0.02249
chr1	197590131	197590282	Nucleosome:727664	State: S7	chr1	197590171	197590172	BN-197590171	-	3.88e-08
chr1	197751201	197751348	Nucleosome:728327	State: S2	chr1	197751240	197751241	BN-197751240	-	0.000261495
chr1	197807331	197807487	Nucleosome:728545	State: S3	chr1	197807336	197807337	BN-197807336	-	0.00181065
chr1	197835061	197835213	Nucleosome:728671	State: S6	chr1	197835127	197835128	BN-197835127	-	5.42e-35
chr1	198129501	198129652	Nucleosome:729969	State: S2	chr1	198129518	198129519	BP-198129518	+	0.0307426
chr1	198328201	198328351	Nucleosome:730789	State: S4	chr1	198328258	198328259	BN-198328258	-	0.003913
chr1	198448691	198448842	Nucleosome:731322	State: S6	chr1	198448696	198448697	BN-198448696	-	1.08e-24
chr1	198620781	198620936	Nucleosome:732108	State: S2	chr1	198620864	198620865	BN-198620864	-	1.31e-06
chr1	198886791	198886942	Nucleosome:733294	State: S6	chr1	198886856	198886857	BN-198886856	-	0.00990981
chr1	198964821	198964976	Nucleosome:733648	State: S2	chr1	198964842	198964843	BN-198964842	-	0.00193359
chr1	199152361	199152517	Nucleosome:734477	State: S3	chr1	199152461	199152462	BN-199152461	-	0.00180829
chr1	199528881	199529033	Nucleosome:736122	State: S2	chr1	199528909	199528910	BP-199528909	+	0.00557311
chr1	199990901	199991057	Nucleosome:738127	State: S4	chr1	199990921	199990922	BP-199990921	+	0.00330754
chr1	200131951	200132102	Nucleosome:738753	State: S3	chr1	200132032	200132033	BP-200132032	+	0.000437255
chr1	200185181	200185328	Nucleosome:738961	State: S6	chr1	200185222	200185223	BP-200185222	+	0.000466007
chr1	200380091	200380242	Nucleosome:739829	State: S2	chr1	200380205	200380206	BN-200380205	-	5.03e-07
chr1	200533491	200533638	Nucleosome:740514	State: S3	chr1	200533579	200533580	BP-200533579	+	0.00651903
chr1	200555481	200555637	Nucleosome:740610	State: S6	chr1	200555555	200555556	BN-200555555	-	0.00845349
chr1	200568811	200568962	Nucleosome:740669	State: S3	chr1	200568841	200568842	BP-200568841	+	0.00563595
chr1	201087291	201087445	Nucleosome:743000	State: S2	chr1	201087326	201087327	BN-201087326	-	0.0144992
chr1	201374501	201374652	Nucleosome:744299	State: S4	chr1	71587626	71587629	BN-47067760	-	2.18e-18
chr1	201693561	201693712	Nucleosome:745720	State: S4	chr1	3255539	3255541	BN-56314621	-	0.0421959
chr1	201820891	201821040	Nucleosome:746288	State: S3	chr1	201820903	201820904	BN-201820903	-	1.89e-06
chr1	202077691	202077841	Nucleosome:747406	State: S4	chr1	99781354	99781357	BN-37896999	-	0.00751343
chr1	202124681	202124832	Nucleosome:747612	State: S4	chr1	202124698	202124699	BN-202124698	-	0.000861128
chr1	202189971	202190124	Nucleosome:747886	State: S3	chr1	202190032	202190033	BP-202190032	+	5.87e-05
chr1	202448051	202448203	Nucleosome:748811	State: S2	chr1	202448100	202448101	BN-202448100	-	0.00148745
chr1	202555531	202555685	Nucleosome:749128	State: S2	chr1	202555605	202555606	BP-202555605	+	0.00432495
chr1	202760261	202760413	Nucleosome:750006	State: S3	chr1	202760329	202760330	BP-202760329	+	7.73e-101
chr1	202779541	202779693	Nucleosome:750095	State: S2	chr1	202779748	202779749	BP-202779748	+	0.0092463
chr1	202923461	202923616	Nucleosome:750711	State: S2	chr1	202923483	202923484	BN-202923483	-	7.34e-05
chr1	203115801	203115950	Nucleosome:751580	State: S7	chr1	203115806	203115807	BN-203115806	-	0.0041624
chr1	203262761	203262917	Nucleosome:752231	State: S4	chr1	15627174	15627177	BN-4538253	-	0.0224532
chr1	203291311	203291462	Nucleosome:752352	State: S2	chr1	203291432	203291433	BP-203291432	+	0.00864709
chr1	204058881	204059030	Nucleosome:755697	State: S4	chr1	204058941	204058942	BN-204058941	-	2.46e-05
chr1	204811031	204811179	Nucleosome:759085	State: S3	chr1	204811160	204811161	BP-204811160	+	1.39e-117
chr1	205580311	205580458	Nucleosome:762491	State: S2	chr1	205580511	205580512	BP-205580511	+	9.15e-07
chr1	205672261	205672409	Nucleosome:762884	State: S4	chr1	205672417	205672418	BN-205672417	-	2.02e-14
chr1	206218081	206218228	Nucleosome:764108	State: S2	chr1	206218244	206218245	BP-206218244	+	2.36e-13
chr1	206257721	206257872	Nucleosome:764290	State: S2	chr1	206257735	206257736	BP-206257735	+	0.00065545
chr1	206596401	206596555	Nucleosome:764707	State: S2	chr1	206596405	206596406	BN-206596405	-	1.31e-08
chr1	206841811	206841967	Nucleosome:765814	State: S4	chr1	206841870	206841871	BP-206841870	+	3.28e-07
chr1	207038341	207038490	Nucleosome:766716	State: S3	chr1	207038509	207038510	BN-207038509	-	0.00582417
chr1	207199411	207199562	Nucleosome:767466	State: S4	chr1	207199491	207199492	BN-207199491	-	1.16e-09
chr1	207496211	207496360	Nucleosome:768735	State: S2	chr1	207496288	207496289	BN-207496288	-	0.00431583
chr1	207504821	207504972	Nucleosome:768776	State: S7	chr1	207504941	207504942	BP-207504941	+	1.62e-59
chr1	207527731	207527886	Nucleosome:768884	State: S3	chr1	207527747	207527748	BN-207527747	-	0.00172167
chr1	207648701	207648848	Nucleosome:769432	State: S6	chr1	207648764	207648765	BP-207648764	+	2.76e-08
chr1	207923391	207923543	Nucleosome:770334	State: S7	chr1	207923474	207923475	BP-207923474	+	0.00451341
chr1	208151461	208151611	Nucleosome:771354	State: S3	chr1	208151462	208151463	BN-208151462	-	2.35e-07
chr1	209907891	209908047	Nucleosome:779320	State: S2	chr1	209907958	209907959	BN-209907958	-	0.00207358
chr1	209919961	209920117	Nucleosome:779376	State: S4	chr1	209919987	209919988	BN-209919987	-	1.04e-06
chr1	210916401	210916553	Nucleosome:783796	State: S7	chr1	210916428	210916429	BP-210916428	+	5.82e-05
chr1	211635231	211635380	Nucleosome:786808	State: S2	chr1	211635272	211635273	BP-211635272	+	9.66e-08
chr1	212093741	212093890	Nucleosome:788831	State: S3	chr1	212093785	212093786	BP-212093785	+	0.00129087
chr1	212196381	212196528	Nucleosome:789281	State: S4	chr1	49726471	49726475	BP-25310361	+	0.0110604
chr1	212310681	212310834	Nucleosome:789790	State: S3	chr1	212310743	212310744	BN-212310743	-	0.00526393
chr1	212412081	212412233	Nucleosome:790234	State: S6	chr1	212412218	212412219	BP-212412218	+	6.42e-05
chr1	212774351	212774500	Nucleosome:791798	State: S4	chr1	197122022	197122023	BN-22872253	-	8.33e-06
chr1	213114031	213114178	Nucleosome:793249	State: S4	chr1	11846990	11846994	BN-1014765	-	0.000484676
chr1	213242801	213242951	Nucleosome:793817	State: S4	chr1	213242827	213242828	BN-213242827	-	0.0185428
chr1	213259971	213260125	Nucleosome:793897	State: S3	chr1	213260012	213260013	BN-213260012	-	0.0417946
chr1	213267961	213268114	Nucleosome:793936	State: S7	chr1	213267962	213267963	BP-213267962	+	0.00931378
chr1	213597491	213597639	Nucleosome:795362	State: S7	chr1	213597543	213597544	BN-213597543	-	6.13e-11
chr1	214282361	214282514	Nucleosome:798436	State: S3	chr1	214282400	214282401	BN-214282400	-	3.72e-06
chr1	214441741	214441895	Nucleosome:799154	State: S6	chr1	214441796	214441797	BN-214441796	-	2.44e-19
chr1	214613591	214613743	Nucleosome:799945	State: S4	chr1	214613686	214613687	BP-214613686	+	4.96e-05
chr1	214630111	214630263	Nucleosome:800017	State: S3	chr1	214630234	214630235	BP-214630234	+	0.0486143
chr1	214671521	214671671	Nucleosome:800206	State: S2	chr1	214671548	214671549	BP-214671548	+	0.0150462
chr1	214711061	214711210	Nucleosome:800390	State: S3	chr1	214711080	214711081	BP-214711080	+	0.015566
chr1	215673941	215674088	Nucleosome:804628	State: S4	chr1	215673990	215673991	BP-215673990	+	0.0449789
chr1	215743881	215744037	Nucleosome:804937	State: S3	chr1	215743976	215743977	BP-215743976	+	0.00337783
chr1	215812411	215812558	Nucleosome:805246	State: S2	chr1	215812527	215812528	BP-215812527	+	0.0424907
chr1	215830451	215830600	Nucleosome:805336	State: S3	chr1	215830460	215830461	BN-215830460	-	7.62e-08
chr1	216080731	216080884	Nucleosome:806446	State: S7	chr1	216080820	216080821	BP-216080820	+	0.0373917
chr1	216732851	216733004	Nucleosome:809333	State: S3	chr1	216733008	216733009	BP-216733008	+	0.000678122
chr1	216733181	216733331	Nucleosome:809334	State: S2	chr1	216733192	216733193	BN-216733192	-	0.00257539
chr1	216996211	216996366	Nucleosome:810521	State: S2	chr1	216996221	216996222	BN-216996221	-	0.00092212
chr1	217262801	217262949	Nucleosome:811773	State: S3	chr1	217262816	217262817	BN-217262816	-	0.0194806
chr1	217281211	217281367	Nucleosome:811858	State: S2	chr1	217281286	217281287	BN-217281286	-	6.08e-05
chr1	217690021	217690174	Nucleosome:813681	State: S4	chr1	217690079	217690080	BP-217690079	+	9.32e-89
chr1	217741681	217741837	Nucleosome:813908	State: S4	chr1	217741741	217741742	BP-217741741	+	0.000791671
chr1	217756041	217756196	Nucleosome:813978	State: S2	chr1	217756142	217756143	BN-217756142	-	0.0176208
chr1	217834431	217834581	Nucleosome:814327	State: S2	chr1	217834433	217834434	BP-217834433	+	5.51e-65
chr1	217937951	217938101	Nucleosome:814761	State: S6	chr1	217937962	217937963	BN-217937962	-	2.4e-05
chr1	218030471	218030619	Nucleosome:815170	State: S4	chr1	218030476	218030477	BN-218030476	-	0.00136394
chr1	218044321	218044468	Nucleosome:815234	State: S2	chr1	218044321	218044322	BN-218044321	-	0.000913113
chr1	218518501	218518649	Nucleosome:817331	State: S6	chr1	218518529	218518530	BP-218518529	+	0.0456786
chr1	218766121	218766277	Nucleosome:818438	State: S3	chr1	218766135	218766136	BN-218766135	-	0.000314077
chr1	219641841	219641995	Nucleosome:822272	State: S2	chr1	219641882	219641883	BP-219641882	+	0.00160174
chr1	219886761	219886909	Nucleosome:823289	State: S2	chr1	219886761	219886762	BN-219886761	-	1.02e-13
chr1	219928711	219928859	Nucleosome:823472	State: S7	chr1	219928711	219928712	BN-219928711	-	8.09e-10
chr1	220024411	220024560	Nucleosome:823864	State: S2	chr1	220024418	220024419	BP-220024418	+	0.0244079
chr1	220050421	220050576	Nucleosome:823932	State: S6	chr1	220050489	220050490	BN-220050489	-	0.0329565
chr1	220338831	220338982	Nucleosome:825172	State: S7	chr1	220338883	220338884	BN-220338883	-	0.000238188
chr1	220457521	220457675	Nucleosome:825696	State: S2	chr1	220457589	220457590	BP-220457589	+	0.00150785
chr1	220599331	220599481	Nucleosome:826329	State: S4	chr1	220599387	220599388	BP-220599387	+	0.0399223
chr1	220778461	220778610	Nucleosome:827128	State: S4	chr1	220778470	220778471	BN-220778470	-	0.00618723
chr1	221217771	221217924	Nucleosome:829070	State: S3	chr1	221217783	221217784	BN-221217783	-	0.0394078
chr1	221358231	221358379	Nucleosome:829696	State: S2	chr1	221358342	221358343	BN-221358342	-	0.0307345
chr1	221604601	221604750	Nucleosome:830760	State: S2	chr1	221604612	221604613	BP-221604612	+	0.0230584
chr1	221740711	221740860	Nucleosome:831386	State: S6	chr1	221740798	221740799	BP-221740798	+	0.0012679
chr1	221776501	221776653	Nucleosome:831550	State: S3	chr1	221776520	221776521	BN-221776520	-	2.57e-10
chr1	221776671	221776822	Nucleosome:831551	State: S6	chr1	221776716	221776717	BN-221776716	-	0.00168817
chr1	221931871	221932026	Nucleosome:832270	State: S2	chr1	221931972	221931973	BN-221931972	-	5.91e-24
chr1	222094621	222094769	Nucleosome:833014	State: S2	chr1	222094801	222094802	BP-222094801	+	0.00693627
chr1	222138861	222139008	Nucleosome:833207	State: S4	chr1	222138933	222138934	BN-222138933	-	0.000104399
chr1	222300861	222301016	Nucleosome:833912	State: S7	chr1	222300901	222300902	BN-222300901	-	0.000393908
chr1	222508631	222508787	Nucleosome:834836	State: S3	chr1	222508668	222508669	BP-222508668	+	0.00220887
chr1	222856191	222856345	Nucleosome:836155	State: S7	chr1	222856239	222856240	BN-222856239	-	0.00282098
chr1	222858141	222858297	Nucleosome:836165	State: S7	chr1	222858183	222858184	BN-222858183	-	1.89e-05
chr1	222971531	222971679	Nucleosome:836668	State: S4	chr1	222971599	222971600	BP-22252308	+	7.24e-11
chr1	222978751	222978906	Nucleosome:836701	State: S2	chr1	222978786	222978787	BP-222978786	+	0.00406691
chr1	223350611	223350759	Nucleosome:838294	State: S3	chr1	223350640	223350641	BN-223350640	-	0.0196211
chr1	223434601	223434756	Nucleosome:838684	State: S3	chr1	223434649	223434650	BP-223434649	+	2.46e-13
chr1	223544521	223544675	Nucleosome:839145	State: S4	chr1	223544586	223544587	BN-139731267	-	0.00221842
chr1	223603641	223603792	Nucleosome:839392	State: S4	chr1	223603697	223603698	BP-223603697	+	0.0277626
chr1	223603851	223604001	Nucleosome:839393	State: S3	chr1	223603914	223603915	BP-223603914	+	8.13e-05
chr1	223894281	223894428	Nucleosome:840342	State: S4	chr1	223894377	223894378	BN-223894377	-	2.39e-92
chr1	223928711	223928865	Nucleosome:840494	State: S2	chr1	223928847	223928848	BP-223928847	+	0.00985809
chr1	224325831	224325984	Nucleosome:841659	State: S2	chr1	224325971	224325972	BP-224325971	+	0.00323658
chr1	224374441	224374591	Nucleosome:841858	State: S2	chr1	224374538	224374539	BP-224374538	+	0.00110571
chr1	224503641	224503795	Nucleosome:842423	State: S3	chr1	224503689	224503690	BN-224503689	-	0.00345257
chr1	224516521	224516669	Nucleosome:842482	State: S3	chr1	224516595	224516596	BN-224516595	-	3.32e-12
chr1	224586671	224586826	Nucleosome:842787	State: S3	chr1	224586716	224586717	BP-224586716	+	0.0115003
chr1	224618621	224618770	Nucleosome:842924	State: S2	chr1	224618630	224618631	BP-224618630	+	0.00277765
chr1	225597161	225597309	Nucleosome:847098	State: S3	chr1	225597313	225597314	BP-225597313	+	0.0171414
chr1	225605891	225606041	Nucleosome:847137	State: S3	chr1	225605970	225605971	BP-225605970	+	0.00367653
chr1	225790661	225790815	Nucleosome:847964	State: S2	chr1	225790741	225790742	BN-225790741	-	0.000101199
chr1	225996671	225996825	Nucleosome:848855	State: S4	chr1	225996732	225996736	BP-29270463	+	1.39e-99
chr1	226167841	226167994	Nucleosome:849591	State: S3	chr1	226167965	226167966	BN-226167965	-	2.71e-11
chr1	226344101	226344252	Nucleosome:850365	State: S2	chr1	226344113	226344114	BN-226344113	-	1.62e-20
chr1	226667161	226667317	Nucleosome:851813	State: S2	chr1	226667236	226667237	BP-226667236	+	2.98e-08
chr1	226710921	226711072	Nucleosome:851995	State: S3	chr1	226710928	226710929	BN-226710928	-	0.0427692
chr1	227189991	227190142	Nucleosome:854126	State: S2	chr1	227190133	227190134	BN-227190133	-	0.0234818
chr1	227381501	227381651	Nucleosome:854983	State: S4	chr1	227381549	227381550	BP-227381549	+	0.00577649
chr1	227511121	227511268	Nucleosome:855554	State: S4	chr1	227511182	227511183	BP-227511182	+	0.000295007
chr1	227618901	227619052	Nucleosome:856024	State: S7	chr1	227618908	227618909	BN-227618908	-	0.0104963
chr1	227715031	227715178	Nucleosome:856399	State: S3	chr1	227715094	227715095	BN-227715094	-	0.00450431
chr1	227914421	227914568	Nucleosome:857215	State: S2	chr1	227914450	227914451	BP-227914450	+	0.0084004
chr1	228416691	228416842	Nucleosome:859400	State: S2	chr1	228416696	228416697	BN-228416696	-	0.0165654
chr1	228864161	228864316	Nucleosome:861214	State: S7	chr1	228864214	228864215	BP-228864214	+	0.00206976
chr1	229350551	229350698	Nucleosome:863409	State: S7	chr1	229350705	229350706	BN-229350705	-	7.53e-20
chr1	229407901	229408048	Nucleosome:863673	State: S2	chr1	229407907	229407908	BP-229407907	+	2.04e-06
chr1	229459681	229459834	Nucleosome:863915	State: S3	chr1	229459693	229459694	BP-229459693	+	7.54e-05
chr1	230192271	230192422	Nucleosome:867182	State: S2	chr1	230192338	230192339	BP-230192338	+	1.47e-92
chr1	230322461	230322608	Nucleosome:867794	State: S3	chr1	230322492	230322493	BP-230322492	+	0.0333181
chr1	230351241	230351397	Nucleosome:867922	State: S3	chr1	230351400	230351401	BP-230351400	+	8.46e-05
chr1	230363371	230363524	Nucleosome:867974	State: S2	chr1	230363485	230363486	BP-230363485	+	0.0399515
chr1	230784361	230784512	Nucleosome:869815	State: S2	chr1	230784465	230784466	BN-230784465	-	0.0441369
chr1	230799341	230799490	Nucleosome:869874	State: S2	chr1	230799463	230799464	BP-230799463	+	2.81e-05
chr1	230816501	230816651	Nucleosome:869954	State: S2	chr1	230816575	230816576	BP-230816575	+	0.0329686
chr1	230894041	230894196	Nucleosome:870308	State: S6	chr1	230894083	230894084	BN-230894083	-	0.0335686
chr1	231543791	231543946	Nucleosome:873205	State: S3	chr1	231543800	231543801	BP-231543800	+	0.00010926
chr1	231549211	231549366	Nucleosome:873229	State: S4	chr1	231549276	231549277	BP-231549276	+	3.42e-05
chr1	231616951	231617107	Nucleosome:873522	State: S4	chr1	231617086	231617087	BP-231617086	+	0.0012236
chr1	231643591	231643746	Nucleosome:873644	State: S2	chr1	231643601	231643602	BN-231643601	-	0.000486741
chr1	231738031	231738187	Nucleosome:874069	State: S6	chr1	231738067	231738068	BN-231738067	-	1.79e-07
chr1	231748711	231748860	Nucleosome:874118	State: S4	chr1	231748774	231748776	BN-22870127	-	0.000605565
chr1	231815091	231815241	Nucleosome:874388	State: S3	chr1	231815142	231815143	BP-231815142	+	0.0368205
chr1	231928811	231928965	Nucleosome:874896	State: S2	chr1	231928857	231928858	BN-231928857	-	0.000125366
chr1	231949981	231950128	Nucleosome:874996	State: S2	chr1	231949992	231949993	BP-231949992	+	0.000174143
chr1	232139141	232139292	Nucleosome:875778	State: S6	chr1	232139175	232139176	BP-232139175	+	2.27e-07
chr1	232549451	232549598	Nucleosome:877580	State: S2	chr1	232549458	232549459	BP-232549458	+	0.000164917
chr1	232771581	232771731	Nucleosome:878595	State: S6	chr1	232771604	232771605	BN-232771604	-	0.00312569
chr1	232943051	232943203	Nucleosome:879353	State: S2	chr1	232943082	232943083	BP-232943082	+	0.0190271
chr1	233073931	233074079	Nucleosome:879941	State: S2	chr1	233073946	233073947	BP-233073946	+	0.0367677
chr1	233124381	233124536	Nucleosome:880182	State: S3	chr1	233124419	233124420	BN-233124419	-	1.17e-07
chr1	233314061	233314212	Nucleosome:881035	State: S3	chr1	233314106	233314107	BP-233314106	+	0.000158495
chr1	233377791	233377944	Nucleosome:881330	State: S4	chr1	233377799	233377800	BN-233377799	-	1.77e-05
chr1	233871711	233871860	Nucleosome:883552	State: S2	chr1	233871769	233871770	BP-233871769	+	1.09e-07
chr1	233890231	233890383	Nucleosome:883631	State: S2	chr1	233890398	233890399	BP-233890398	+	4.68e-26
chr1	234243801	234243950	Nucleosome:885155	State: S6	chr1	234243817	234243818	BN-234243817	-	0.00681873
chr1	234587581	234587735	Nucleosome:886694	State: S3	chr1	234587668	234587669	BN-234587668	-	0.000617632
chr1	234828921	234829074	Nucleosome:887823	State: S2	chr1	234828923	234828924	BP-234828923	+	0.0146513
chr1	234841361	234841514	Nucleosome:887875	State: S2	chr1	234841368	234841369	BN-234841368	-	5.05e-06
chr1	234859731	234859878	Nucleosome:887961	State: S3	chr1	234859758	234859759	BP-234859758	+	0.0325469
chr1	234961421	234961575	Nucleosome:888275	State: S2	chr1	234961473	234961474	BP-234961473	+	4.24e-07
chr1	235110841	235110990	Nucleosome:888957	State: S6	chr1	235110937	235110938	BP-235110937	+	7.48e-06
chr1	235266261	235266415	Nucleosome:889404	State: S3	chr1	235266356	235266357	BN-235266356	-	0.0087823
chr1	235381781	235381932	Nucleosome:889889	State: S3	chr1	235381809	235381810	BP-235381809	+	0.0179805
chr1	235417521	235417677	Nucleosome:890056	State: S6	chr1	235417599	235417600	BN-235417599	-	0.00260024
chr1	235468081	235468236	Nucleosome:890283	State: S3	chr1	235468091	235468092	BP-235468091	+	0.0071128
chr1	235676871	235677024	Nucleosome:891158	State: S2	chr1	235677005	235677006	BP-235677005	+	5.65e-16
chr1	235686861	235687017	Nucleosome:891203	State: S2	chr1	235686974	235686975	BP-235686974	+	0.00194462
chr1	235966001	235966152	Nucleosome:892427	State: S4	chr1	235966004	235966005	BN-235966004	-	0.0252612
chr1	235989661	235989810	Nucleosome:892534	State: S2	chr1	235989687	235989688	BN-235989687	-	0.0105524
chr1	236207781	236207937	Nucleosome:893501	State: S3	chr1	236207942	236207943	BN-236207942	-	0.000251857
chr1	236295151	236295298	Nucleosome:893888	State: S2	chr1	236295200	236295201	BP-236295200	+	0.0446196
chr1	236452351	236452501	Nucleosome:894581	State: S2	chr1	236452372	236452373	BP-236452372	+	0.000137062
chr1	236505841	236505990	Nucleosome:894819	State: S3	chr1	236506008	236506009	BP-236506008	+	2.68e-47
chr1	236680111	236680260	Nucleosome:895577	State: S2	chr1	236680163	236680164	BP-236680163	+	0.0121529
chr1	237326721	237326876	Nucleosome:898399	State: S4	chr1	237326765	237326766	BP-237326765	+	0.0389163
chr1	237340141	237340288	Nucleosome:898461	State: S2	chr1	237340149	237340150	BP-237340149	+	0.00143334
chr1	237848991	237849141	Nucleosome:900717	State: S3	chr1	237848999	237849000	BP-237848999	+	0.00458283
chr1	237946771	237946925	Nucleosome:901165	State: S4	chr1	237946794	237946795	BN-237946794	-	2.61e-27
chr1	238417711	238417858	Nucleosome:903255	State: S2	chr1	238417776	238417777	BP-238417776	+	0.000560008
chr1	239170141	239170290	Nucleosome:906577	State: S3	chr1	239170223	239170224	BP-239170223	+	0.0358648
chr1	239252161	239252311	Nucleosome:906950	State: S6	chr1	239252227	239252228	BN-239252227	-	2.03e-11
chr1	239303291	239303444	Nucleosome:907163	State: S4	chr1	239303297	239303298	BN-239303297	-	5.24e-05
chr1	239329071	239329221	Nucleosome:907281	State: S4	chr1	239329118	239329119	BN-239329118	-	0.00947694
chr1	239485301	239485455	Nucleosome:907983	State: S2	chr1	239485399	239485400	BP-239485399	+	0.0378812
chr1	239509261	239509415	Nucleosome:908093	State: S3	chr1	239509265	239509266	BP-239509265	+	0.00676086
chr1	239666421	239666573	Nucleosome:908789	State: S6	chr1	239666469	239666470	BP-239666469	+	2.06e-56
chr1	239882621	239882777	Nucleosome:909718	State: S2	chr1	239882789	239882790	BP-239882789	+	2.35e-16
chr1	239910551	239910699	Nucleosome:909843	State: S2	chr1	239910561	239910562	BP-239910561	+	0.000545857
chr1	240091571	240091726	Nucleosome:910657	State: S2	chr1	240091595	240091596	BP-240091595	+	2.05e-07
chr1	240851261	240851413	Nucleosome:914036	State: S6	chr1	240851319	240851320	BP-240851319	+	0.015499
chr1	241788451	241788598	Nucleosome:918184	State: S2	chr1	241788476	241788477	BN-241788476	-	0.0473473
chr1	241970251	241970399	Nucleosome:918977	State: S2	chr1	241970308	241970309	BP-241970308	+	4.15e-05
chr1	242614661	242614808	Nucleosome:921414	State: S2	chr1	242614722	242614723	BP-242614722	+	1.54e-05
chr1	243426961	243427108	Nucleosome:923778	State: S4	chr1	243426969	243426970	BN-243426969	-	0.00047249
chr1	243561501	243561648	Nucleosome:924359	State: S2	chr1	243561503	243561504	BN-243561503	-	0.0224258
chr1	243949981	243950137	Nucleosome:926103	State: S3	chr1	243949995	243949996	BP-243949995	+	0.00162919
chr1	244722741	244722889	Nucleosome:929469	State: S3	chr1	244722961	244722962	BN-244722961	-	0.000547446
chr1	244804691	244804845	Nucleosome:929819	State: S2	chr1	244804759	244804760	BP-244804759	+	0.0359048
chr1	244869231	244869385	Nucleosome:930097	State: S2	chr1	244869320	244869321	BN-244869320	-	0.0220376
chr1	245000241	245000388	Nucleosome:930655	State: S7	chr1	245000300	245000301	BP-245000300	+	0.0168488
chr1	245206371	245206522	Nucleosome:931556	State: S3	chr1	245206414	245206415	BP-245206414	+	0.00157557
chr1	245662821	245662976	Nucleosome:933566	State: S4	chr1	245662843	245662844	BN-245662843	-	0.0013691
chr1	245675901	245676049	Nucleosome:933625	State: S3	chr1	245676009	245676010	BN-245676009	-	0.0167673
chr1	245887941	245888096	Nucleosome:934583	State: S3	chr1	245887995	245887996	BP-245887995	+	0.0335531
chr1	246413141	246413295	Nucleosome:936887	State: S2	chr1	246413146	246413147	BN-246413146	-	0.0225406
chr1	246445151	246445301	Nucleosome:937023	State: S6	chr1	246445164	246445165	BN-246445164	-	0.00739236
chr1	246464221	246464369	Nucleosome:937109	State: S3	chr1	246464254	246464255	BP-246464254	+	2.4e-08
chr1	246479231	246479380	Nucleosome:937177	State: S2	chr1	246479297	246479298	BP-246479297	+	2.89e-11
chr1	246830471	246830624	Nucleosome:938676	State: S2	chr1	246830475	246830476	BP-246830475	+	9.69e-06
chr1	247616761	247616913	Nucleosome:941997	State: S4	chr1	247616805	247616806	BN-247616805	-	0.0044676
chr1	247915151	247915304	Nucleosome:943231	State: S2	chr1	247915202	247915203	BN-247915202	-	0.0405916
chr10	876571	876726	Nucleosome:3285	State: S2	chr10	876665	876666	BP-876665	+	1.11e-48
chr10	1471881	1472031	Nucleosome:5842	State: S3	chr10	1471889	1471890	BN-1471889	-	0.00545755
chr10	2025191	2025341	Nucleosome:8303	State: S2	chr10	2025310	2025311	BN-2025310	-	0.0144573
chr10	2800741	2800896	Nucleosome:11818	State: S7	chr10	2800811	2800812	BP-2800811	+	0.0158474
chr10	2940371	2940525	Nucleosome:12432	State: S4	chr10	2940384	2940385	BN-2940384	-	0.0463805
chr10	3850301	3850451	Nucleosome:16547	State: S2	chr10	3850405	3850406	BN-3850405	-	0.0074574
chr10	3873251	3873399	Nucleosome:16652	State: S7	chr10	3873338	3873339	BN-3873338	-	2.12e-08
chr10	3890161	3890311	Nucleosome:16734	State: S2	chr10	3890216	3890217	BP-3890216	+	6.72e-06
chr10	4269551	4269704	Nucleosome:18459	State: S4	chr10	4269605	4269606	BP-4269605	+	0.020732
chr10	4322891	4323041	Nucleosome:18698	State: S7	chr10	4323070	4323071	BP-4323070	+	0.00195175
chr10	4740911	4741064	Nucleosome:20595	State: S4	chr10	4741080	4741081	BP-4741080	+	0.00491553
chr10	4893991	4894140	Nucleosome:21287	State: S3	chr10	4894080	4894081	BP-4894080	+	1.5e-12
chr10	4894171	4894318	Nucleosome:21288	State: S3	chr10	4894193	4894194	BN-4894193	-	0.0108246
chr10	5402561	5402709	Nucleosome:23276	State: S3	chr10	5402595	5402596	BN-5402595	-	0.037475
chr10	5560241	5560391	Nucleosome:23979	State: S2	chr10	5560466	5560467	BP-5560466	+	2.74e-09
chr10	5609871	5610026	Nucleosome:24210	State: S2	chr10	5609894	5609895	BN-5609894	-	0.0375099
chr10	5610301	5610453	Nucleosome:24212	State: S2	chr10	5610364	5610365	BN-5610364	-	5.03e-06
chr10	5919441	5919596	Nucleosome:25589	State: S2	chr10	5919450	5919451	BP-5919450	+	5.1e-24
chr10	5927941	5928097	Nucleosome:25629	State: S2	chr10	5928045	5928046	BN-5928045	-	0.000118948
chr10	6404031	6404183	Nucleosome:27727	State: S4	chr10	6404059	6404060	BN-6404059	-	3.79e-05
chr10	7396951	7397099	Nucleosome:31982	State: S2	chr10	7396959	7396960	BN-7396959	-	0.00742122
chr10	7687811	7687961	Nucleosome:33279	State: S2	chr10	7687857	7687858	BP-7687857	+	0.0478682
chr10	7831491	7831641	Nucleosome:33915	State: S4	chr10	7831570	7831571	BP-7831570	+	0.0165975
chr10	7837671	7837823	Nucleosome:33943	State: S2	chr10	7837812	7837813	BN-7837812	-	0.0263857
chr10	8015631	8015784	Nucleosome:34741	State: S7	chr10	8015874	8015875	BN-8015874	-	0.00264171
chr10	8055171	8055318	Nucleosome:34920	State: S7	chr10	8055233	8055234	BN-8055233	-	0.00105992
chr10	8238771	8238919	Nucleosome:35748	State: S2	chr10	8238776	8238777	BN-8238776	-	3.44e-22
chr10	8806291	8806445	Nucleosome:38303	State: S2	chr10	8806301	8806302	BN-8806301	-	0.00717318
chr10	8898881	8899030	Nucleosome:38725	State: S2	chr10	8899072	8899073	BP-8899072	+	5.31e-14
chr10	9651671	9651826	Nucleosome:42069	State: S3	chr10	9651768	9651769	BN-9651768	-	0.00136804
chr10	9871991	9872147	Nucleosome:43078	State: S6	chr10	9871991	9871992	BN-9871991	-	0.000259376
chr10	10054921	10055074	Nucleosome:43874	State: S7	chr10	10054994	10054995	BN-10054994	-	2.47e-31
chr10	10259871	10260019	Nucleosome:44768	State: S6	chr10	10259906	10259907	BP-10259906	+	0.00102254
chr10	11640561	11640716	Nucleosome:50997	State: S3	chr10	11640592	11640593	BP-11640592	+	9.7e-06
chr10	12843571	12843725	Nucleosome:56220	State: S3	chr10	12843656	12843657	BN-12843656	-	0.0436204
chr10	13356901	13357048	Nucleosome:58421	State: S7	chr10	13357021	13357022	BP-13357021	+	0.0134757
chr10	13534021	13534177	Nucleosome:59201	State: S2	chr10	13534032	13534033	BN-13534032	-	1.1e-147
chr10	14709191	14709341	Nucleosome:64495	State: S2	chr10	14709199	14709200	BN-14709199	-	0.000326441
chr10	15069471	15069626	Nucleosome:65961	State: S2	chr10	15069536	15069537	BP-15069536	+	1.32e-46
chr10	15165951	15166099	Nucleosome:66397	State: S3	chr10	15165953	15165954	BN-15165953	-	6.37e-38
chr10	15183671	15183825	Nucleosome:66467	State: S7	chr10	15183786	15183787	BP-15183786	+	1.55e-17
chr10	15486141	15486293	Nucleosome:67790	State: S6	chr10	15486236	15486237	BN-15486236	-	0.00767423
chr10	15643911	15644060	Nucleosome:68506	State: S2	chr10	15644053	15644054	BN-15644053	-	0.000739692
chr10	15725361	15725517	Nucleosome:68861	State: S7	chr10	15725433	15725434	BP-15725433	+	0.00447327
chr10	15727501	15727651	Nucleosome:68868	State: S4	chr10	15727526	15727527	BN-15727526	-	5.58e-08
chr10	15762051	15762201	Nucleosome:69020	State: S2	chr10	15762131	15762132	BP-15762131	+	0.0384871
chr10	15779931	15780086	Nucleosome:69107	State: S4	chr10	15780008	15780009	BP-15780008	+	0.0221047
chr10	15905831	15905984	Nucleosome:69671	State: S4	chr10	15905932	15905933	BN-15905932	-	1.67e-59
chr10	15921291	15921443	Nucleosome:69723	State: S7	chr10	15921350	15921351	BN-15921350	-	5.77e-17
chr10	16012071	16012219	Nucleosome:70104	State: S2	chr10	16012112	16012113	BN-16012112	-	0.0159381
chr10	16147171	16147321	Nucleosome:70702	State: S4	chr10	16147219	16147220	BP-16147219	+	3.31e-08
chr10	16472361	16472513	Nucleosome:72100	State: S2	chr10	16472410	16472411	BP-16472410	+	8.25e-16
chr10	17038351	17038501	Nucleosome:74647	State: S2	chr10	17038400	17038401	BP-17038400	+	0.00132491
chr10	17153011	17153167	Nucleosome:75160	State: S2	chr10	17153093	17153094	BP-17153093	+	2.7e-10
chr10	17192851	17193001	Nucleosome:75337	State: S2	chr10	17192868	17192869	BN-17192868	-	2.05e-10
chr10	17341841	17341996	Nucleosome:75980	State: S2	chr10	17341908	17341909	BN-17341908	-	4.62e-15
chr10	17415061	17415213	Nucleosome:76304	State: S2	chr10	17415121	17415122	BN-17415121	-	7.3e-08
chr10	17617441	17617590	Nucleosome:77183	State: S4	chr10	17617464	17617465	BN-17617464	-	0.0214312
chr10	17648711	17648862	Nucleosome:77309	State: S6	chr10	17648780	17648781	BN-17648780	-	0.000502071
chr10	17767271	17767418	Nucleosome:77811	State: S2	chr10	17767294	17767295	BN-17767294	-	0.036936
chr10	18291761	18291912	Nucleosome:78204	State: S2	chr10	18291877	18291878	BN-18291877	-	5.38e-05
chr10	18467081	18467233	Nucleosome:78957	State: S7	chr10	18467199	18467200	BP-18467199	+	0.000147236
chr10	18493011	18493162	Nucleosome:79073	State: S2	chr10	18493175	18493176	BN-18493175	-	5.08e-09
chr10	18721821	18721977	Nucleosome:80114	State: S7	chr10	18721966	18721967	BN-18721966	-	0.00844716
chr10	19065311	19065463	Nucleosome:81598	State: S3	chr10	19065362	19065363	BN-19065362	-	0.00158967
chr10	19082381	19082528	Nucleosome:81668	State: S2	chr10	19082413	19082414	BN-19082413	-	0.0046156
chr10	19274441	19274593	Nucleosome:82509	State: S2	chr10	19274497	19274498	BP-19274497	+	8.93e-05
chr10	19785761	19785914	Nucleosome:84719	State: S2	chr10	19785839	19785840	BN-19785839	-	2.13e-06
chr10	20177061	20177210	Nucleosome:86416	State: S4	chr10	20177101	20177102	BN-20177101	-	0.0286581
chr10	20840811	20840966	Nucleosome:89289	State: S2	chr10	20840881	20840882	BN-20840881	-	0.00835225
chr10	21427741	21427895	Nucleosome:91866	State: S4	chr10	21427823	21427824	BN-21427823	-	4.19e-05
chr10	21624091	21624240	Nucleosome:92723	State: S3	chr10	21624157	21624158	BP-21624157	+	9.59e-06
chr10	21860711	21860861	Nucleosome:93758	State: S6	chr10	21860769	21860770	BP-21860769	+	4.91e-51
chr10	21959751	21959899	Nucleosome:94189	State: S7	chr10	21959767	21959768	BN-21959767	-	0.000899894
chr10	22254611	22254761	Nucleosome:95470	State: S4	chr10	22254699	22254700	BN-22254699	-	0.000689027
chr10	22306291	22306445	Nucleosome:95702	State: S4	chr10	22306397	22306398	BN-22306397	-	0.0299512
chr10	23118461	23118608	Nucleosome:99252	State: S6	chr10	23118541	23118542	BP-23118541	+	0.00491207
chr10	23269911	23270064	Nucleosome:99894	State: S2	chr10	23269917	23269918	BN-23269917	-	0.00718915
chr10	24000011	24000165	Nucleosome:103097	State: S2	chr10	24000039	24000040	BN-24000039	-	6.18e-05
chr10	24084821	24084975	Nucleosome:103469	State: S4	chr10	24084833	24084834	BP-24084833	+	8.42e-12
chr10	24158811	24158960	Nucleosome:103760	State: S2	chr10	24158879	24158880	BN-24158879	-	1.49e-16
chr10	24497291	24497440	Nucleosome:105240	State: S6	chr10	24497357	24497358	BN-24497357	-	0.000917681
chr10	24633101	24633255	Nucleosome:105839	State: S2	chr10	24633333	24633334	BN-24633333	-	3.32e-06
chr10	24784721	24784875	Nucleosome:106511	State: S2	chr10	24784782	24784783	BP-24784782	+	6.89e-12
chr10	24887671	24887823	Nucleosome:106968	State: S2	chr10	24887736	24887737	BN-24887736	-	4.21e-06
chr10	25237051	25237200	Nucleosome:108472	State: S3	chr10	25237196	25237197	BP-25237196	+	0.000265405
chr10	25408561	25408717	Nucleosome:109243	State: S6	chr10	25408602	25408603	BN-25408602	-	8.96e-12
chr10	25451431	25451578	Nucleosome:109433	State: S2	chr10	25451488	25451489	BP-25451488	+	9.27e-16
chr10	25755701	25755850	Nucleosome:110720	State: S7	chr10	25755828	25755829	BP-25755828	+	0.0143024
chr10	25940501	25940657	Nucleosome:111506	State: S4	chr10	25940524	25940525	BP-25940524	+	0.000991136
chr10	25996661	25996813	Nucleosome:111768	State: S3	chr10	25996713	25996714	BN-25996713	-	1.97e-05
chr10	26023501	26023652	Nucleosome:111866	State: S4	chr10	26023729	26023730	BP-26023729	+	0.00320244
chr10	26335491	26335647	Nucleosome:113210	State: S3	chr10	26335549	26335550	BN-26335549	-	0.000171481
chr10	27048311	27048462	Nucleosome:116307	State: S7	chr10	27048322	27048323	BP-27048322	+	0.00962964
chr10	27343041	27343196	Nucleosome:117562	State: S3	chr10	27343046	27343047	BP-27343046	+	9.68e-15
chr10	27723261	27723415	Nucleosome:119124	State: S4	chr10	27723262	27723263	BP-27723262	+	0.049186
chr10	27726791	27726946	Nucleosome:119139	State: S7	chr10	27726794	27726795	BN-27726794	-	3.96e-05
chr10	27832921	27833076	Nucleosome:119597	State: S2	chr10	27832954	27832955	BP-27832954	+	0.0281774
chr10	28116631	28116787	Nucleosome:120857	State: S2	chr10	28116886	28116887	BP-28116886	+	0.00378447
chr10	28177271	28177421	Nucleosome:121090	State: S3	chr10	28177340	28177341	BN-28177340	-	0.000838549
chr10	28197231	28197380	Nucleosome:121159	State: S3	chr10	28197336	28197337	BP-28197336	+	9.45e-09
chr10	28209641	28209788	Nucleosome:121212	State: S2	chr10	28209713	28209714	BP-28209713	+	5.65e-05
chr10	28593041	28593194	Nucleosome:122918	State: S6	chr10	28593092	28593093	BN-28593092	-	5.72e-06
chr10	28610871	28611019	Nucleosome:122997	State: S7	chr10	28610927	28610928	BN-28610927	-	0.0180299
chr10	28748181	28748335	Nucleosome:123609	State: S4	chr10	28748201	28748202	BN-28748201	-	0.00132794
chr10	28894011	28894164	Nucleosome:124257	State: S6	chr10	28894071	28894072	BP-28894071	+	6.8e-11
chr10	29107571	29107721	Nucleosome:125198	State: S7	chr10	29107710	29107711	BN-29107710	-	0.0490032
chr10	29413951	29414105	Nucleosome:126549	State: S2	chr10	29414023	29414024	BN-29414023	-	2.27e-25
chr10	29439031	29439182	Nucleosome:126666	State: S4	chr10	29439095	29439096	BP-29439095	+	0.00557003
chr10	29466301	29466453	Nucleosome:126794	State: S2	chr10	29466378	29466379	BN-29466378	-	0.0415794
chr10	29512451	29512606	Nucleosome:127012	State: S3	chr10	29512462	29512463	BP-29512462	+	3.73e-05
chr10	29607281	29607431	Nucleosome:127435	State: S2	chr10	29607355	29607356	BN-29607355	-	2.29e-06
chr10	29803651	29803798	Nucleosome:128259	State: S6	chr10	29803775	29803776	BP-29803775	+	1.47e-23
chr10	29916991	29917147	Nucleosome:128723	State: S2	chr10	29917042	29917043	BP-29917042	+	0.00690437
chr10	30084901	30085049	Nucleosome:129460	State: S4	chr10	30084960	30084961	BP-30084960	+	0.0371859
chr10	30101271	30101427	Nucleosome:129534	State: S4	chr10	30101295	30101296	BN-30101295	-	0.000153075
chr10	30179731	30179887	Nucleosome:129895	State: S4	chr10	30179833	30179834	BN-30179833	-	0.0286414
chr10	30335541	30335693	Nucleosome:130600	State: S4	chr10	30335572	30335573	BN-30335572	-	2.23e-07
chr10	30976641	30976797	Nucleosome:133337	State: S3	chr10	30976742	30976743	BN-30976742	-	0
chr10	31286031	31286183	Nucleosome:134663	State: S6	chr10	31286105	31286106	BN-31286105	-	0.0252965
chr10	31590891	31591038	Nucleosome:135944	State: S7	chr10	31590931	31590932	BP-31590931	+	0.00398465
chr10	31690391	31690540	Nucleosome:136378	State: S3	chr10	31690406	31690407	BN-31690406	-	0.015642
chr10	31690521	31690670	Nucleosome:136379	State: S4	chr10	31690529	31690530	BN-31690529	-	4.87e-05
chr10	31690981	31691132	Nucleosome:136381	State: S2	chr10	31691067	31691068	BP-31691067	+	6.76e-08
chr10	31958401	31958554	Nucleosome:137474	State: S3	chr10	31958408	31958409	BN-31958408	-	0.000567286
chr10	32115411	32115559	Nucleosome:138152	State: S4	chr10	32115416	32115417	BP-32115416	+	0.0102503
chr10	32621411	32621565	Nucleosome:140320	State: S2	chr10	32621413	32621414	BP-32621413	+	0.00109044
chr10	32708751	32708899	Nucleosome:140700	State: S3	chr10	32708806	32708807	BP-32708806	+	0.00730996
chr10	33299141	33299297	Nucleosome:143033	State: S3	chr10	33299163	33299164	BP-33299163	+	0.0281403
chr10	33420121	33420275	Nucleosome:143572	State: S4	chr10	33420228	33420229	BN-33420228	-	0.0214738
chr10	33439771	33439924	Nucleosome:143662	State: S6	chr10	33439774	33439775	BP-33439774	+	0.0215965
chr10	33612891	33613045	Nucleosome:144460	State: S2	chr10	33612925	33612926	BN-33612925	-	0.000749029
chr10	33620271	33620426	Nucleosome:144494	State: S2	chr10	33620347	33620348	BN-33620347	-	1.49e-11
chr10	33629931	33630079	Nucleosome:144541	State: S4	chr10	33630066	33630067	BP-64993852	+	0.0452252
chr10	33797971	33798127	Nucleosome:145322	State: S7	chr10	33798036	33798037	BP-33798036	+	0.00103625
chr10	33798151	33798307	Nucleosome:145323	State: S2	chr10	33798264	33798265	BP-33798264	+	5.38e-18
chr10	33891401	33891549	Nucleosome:145711	State: S4	chr10	33891486	33891487	BP-33891486	+	1.98e-07
chr10	33986811	33986959	Nucleosome:146142	State: S6	chr10	33987018	33987019	BN-33987018	-	0.00206737
chr10	34144901	34145054	Nucleosome:146832	State: S6	chr10	34144925	34144926	BN-34144925	-	0.021118
chr10	34149571	34149720	Nucleosome:146854	State: S3	chr10	34149755	34149756	BN-34149755	-	1.11e-05
chr10	34217401	34217552	Nucleosome:147155	State: S4	chr10	34217470	34217471	BP-34217470	+	8.17e-07
chr10	34411261	34411417	Nucleosome:148016	State: S2	chr10	34411339	34411340	BP-34411339	+	0.00751542
chr10	34490251	34490405	Nucleosome:148369	State: S7	chr10	34490332	34490333	BP-34490332	+	3.13e-07
chr10	34581361	34581511	Nucleosome:148786	State: S2	chr10	34581579	34581580	BN-34581579	-	1.23e-26
chr10	34690441	34690589	Nucleosome:149278	State: S2	chr10	34690467	34690468	BN-34690467	-	0.00447293
chr10	34741571	34741723	Nucleosome:149507	State: S2	chr10	34741577	34741578	BP-34741577	+	0.0192015
chr10	34793781	34793935	Nucleosome:149752	State: S3	chr10	34793831	34793832	BN-34793831	-	9.53e-05
chr10	34811431	34811584	Nucleosome:149830	State: S2	chr10	34811507	34811508	BN-34811507	-	4.61e-19
chr10	35081901	35082048	Nucleosome:151071	State: S7	chr10	35081901	35081902	BP-35081901	+	0.0176695
chr10	35736621	35736771	Nucleosome:153893	State: S2	chr10	35736677	35736678	BP-35736677	+	0.0135402
chr10	35752361	35752517	Nucleosome:153969	State: S2	chr10	35752412	35752413	BP-35752412	+	0.0181034
chr10	35881521	35881671	Nucleosome:154534	State: S3	chr10	35881546	35881547	BP-35881546	+	0.0390388
chr10	36443461	36443614	Nucleosome:157006	State: S2	chr10	36443490	36443491	BN-36443490	-	0.00915084
chr10	38317951	38318107	Nucleosome:164632	State: S2	chr10	38318009	38318010	BP-38318009	+	0.0310391
chr10	42365301	42365454	Nucleosome:166631	State: S3	chr10	42365349	42365350	BN-42365349	-	1.23e-07
chr10	42392361	42392516	Nucleosome:166737	State: S4	chr10	42392481	42392482	BN-42392481	-	0.00311751
chr10	42527311	42527460	Nucleosome:167294	State: S7	chr10	42527385	42527386	BP-42527385	+	4.64e-07
chr10	42529341	42529493	Nucleosome:167302	State: S6	chr10	42529437	42529438	BP-42529437	+	1.05e-08
chr10	43184951	43185105	Nucleosome:169055	State: S2	chr10	43185049	43185050	BN-43185049	-	0.0214274
chr10	43719891	43720047	Nucleosome:171330	State: S3	chr10	43719957	43719958	BN-43719957	-	4.65e-05
chr10	44081401	44081554	Nucleosome:172894	State: S6	chr10	44081404	44081405	BN-44081404	-	0.00275348
chr10	44273671	44273818	Nucleosome:173724	State: S2	chr10	44273673	44273674	BP-44273673	+	0.000212857
chr10	44360811	44360965	Nucleosome:174114	State: S3	chr10	44360899	44360900	BN-44360899	-	0.000490838
chr10	44376101	44376254	Nucleosome:174183	State: S2	chr10	44376118	44376119	BN-44376118	-	0.000126379
chr10	44872411	44872560	Nucleosome:176278	State: S4	chr10	44872467	44872468	BN-44872467	-	0.00733783
chr10	45136641	45136796	Nucleosome:177380	State: S3	chr10	45136750	45136751	BN-45136750	-	0.000786873
chr10	45152621	45152777	Nucleosome:177447	State: S7	chr10	45152665	45152666	BP-45152665	+	0.0423854
chr10	45256631	45256784	Nucleosome:177910	State: S7	chr10	45256644	45256645	BN-45256644	-	1.44e-05
chr10	45494991	45495147	Nucleosome:179019	State: S2	chr10	45494992	45494993	BN-45494992	-	3.45e-11
chr10	45579401	45579548	Nucleosome:179356	State: S2	chr10	45579445	45579446	BP-45579445	+	0.0109601
chr10	46074071	46074219	Nucleosome:181350	State: S3	chr10	46074128	46074129	BP-46074128	+	1.32e-33
chr10	46127981	46128128	Nucleosome:181582	State: S3	chr10	46128059	46128060	BN-46128059	-	4.82e-20
chr10	47066811	47066962	Nucleosome:182363	State: S3	chr10	47066922	47066923	BP-47066922	+	7.3e-25
chr10	47113811	47113960	Nucleosome:182571	State: S7	chr10	47113860	47113861	BN-47113860	-	0.0121725
chr10	47115941	47116091	Nucleosome:182580	State: S2	chr10	47116139	47116140	BN-47116139	-	1.28e-06
chr10	49408901	49409049	Nucleosome:185264	State: S2	chr10	49409046	49409047	BP-49409046	+	1.87e-30
chr10	49572861	49573009	Nucleosome:185997	State: S3	chr10	49572878	49572879	BN-49572878	-	0.0143318
chr10	49588801	49588953	Nucleosome:186055	State: S6	chr10	49588806	49588807	BP-49588806	+	0.00166616
chr10	50231271	50231425	Nucleosome:189002	State: S7	chr10	50231284	50231285	BP-50231284	+	0.0162401
chr10	50392351	50392502	Nucleosome:189733	State: S6	chr10	50392400	50392401	BN-50392400	-	0.00602017
chr10	50618621	50618770	Nucleosome:190743	State: S2	chr10	50618633	50618634	BN-50618633	-	0.0139476
chr10	50729291	50729446	Nucleosome:191224	State: S6	chr10	50729298	50729299	BN-50729298	-	0.000795191
chr10	51514731	51514878	Nucleosome:192854	State: S2	chr10	51514734	51514735	BP-51514734	+	0.02554
chr10	51531091	51531242	Nucleosome:192926	State: S4	chr10	51531189	51531190	BP-51531189	+	1.12e-07
chr10	52016881	52017032	Nucleosome:193470	State: S2	chr10	52016913	52016914	BP-52016913	+	3.95e-06
chr10	52173471	52173624	Nucleosome:194145	State: S4	chr10	52173534	52173535	BP-52173534	+	0.017064
chr10	52192431	52192579	Nucleosome:194232	State: S2	chr10	52192439	52192440	BP-52192439	+	1.69e-08
chr10	52198811	52198963	Nucleosome:194262	State: S2	chr10	52199101	52199102	BN-52199101	-	9.1e-06
chr10	52645411	52645564	Nucleosome:195828	State: S7	chr10	52645497	52645498	BP-52645497	+	0.0425757
chr10	52705731	52705883	Nucleosome:196087	State: S4	chr10	52705859	52705860	BP-52705859	+	0.0121073
chr10	52994051	52994206	Nucleosome:197368	State: S7	chr10	52994099	52994100	BP-52994099	+	2.22e-09
chr10	53182451	53182604	Nucleosome:198179	State: S2	chr10	53182527	53182528	BP-53182527	+	0.00590912
chr10	53975651	53975807	Nucleosome:201698	State: S2	chr10	53975682	53975683	BN-53975682	-	0.0498181
chr10	54014041	54014188	Nucleosome:201833	State: S3	chr10	54014064	54014065	BP-54014064	+	0.0305424
chr10	54101081	54101237	Nucleosome:202194	State: S2	chr10	54101099	54101100	BN-54101099	-	0.00575159
chr10	54181621	54181769	Nucleosome:202510	State: S3	chr10	54181624	54181625	BP-54181624	+	0.00123187
chr10	54390901	54391049	Nucleosome:203446	State: S2	chr10	54391066	54391067	BN-54391066	-	0.00645935
chr10	54619711	54619858	Nucleosome:204413	State: S3	chr10	54619731	54619732	BP-54619731	+	0.021566
chr10	54929801	54929950	Nucleosome:205793	State: S2	chr10	54929863	54929864	BN-54929863	-	8.86e-05
chr10	54984921	54985073	Nucleosome:206032	State: S3	chr10	54984956	54984957	BP-54984956	+	1.54e-07
chr10	55029411	55029566	Nucleosome:206231	State: S6	chr10	55029465	55029466	BN-55029465	-	1.29e-06
chr10	55144251	55144404	Nucleosome:206704	State: S4	chr10	55144361	55144362	BP-55144361	+	0.00188066
chr10	55233681	55233837	Nucleosome:207113	State: S2	chr10	55233719	55233720	BN-55233719	-	7.84e-06
chr10	55313591	55313747	Nucleosome:207438	State: S2	chr10	55313656	55313657	BN-55313656	-	1.89e-07
chr10	55356861	55357008	Nucleosome:207627	State: S3	chr10	55356881	55356882	BN-55356881	-	1.31e-07
chr10	55632511	55632663	Nucleosome:208812	State: S2	chr10	55632586	55632587	BP-55632586	+	0.018471
chr10	55788771	55788922	Nucleosome:209469	State: S3	chr10	55788801	55788802	BP-55788801	+	4.12e-12
chr10	55788921	55789075	Nucleosome:209470	State: S2	chr10	55788924	55788925	BP-55788924	+	3.19e-62
chr10	55815531	55815685	Nucleosome:209592	State: S4	chr10	55815593	55815594	BP-55815593	+	2.77e-24
chr10	55826331	55826487	Nucleosome:209644	State: S7	chr10	55826403	55826404	BP-55826403	+	0.00121928
chr10	55871501	55871651	Nucleosome:209841	State: S7	chr10	55871599	55871600	BP-55871599	+	0.0382692
chr10	55922011	55922161	Nucleosome:210076	State: S6	chr10	55922060	55922061	BP-55922060	+	0.00874918
chr10	56011111	56011258	Nucleosome:210446	State: S7	chr10	56011225	56011226	BP-56011225	+	4.23e-05
chr10	56132001	56132149	Nucleosome:210966	State: S2	chr10	56132045	56132046	BP-56132045	+	1.72e-05
chr10	56210611	56210764	Nucleosome:211284	State: S6	chr10	56210653	56210654	BN-56210653	-	0.0280211
chr10	56982321	56982475	Nucleosome:214691	State: S4	chr10	56982327	56982328	BP-56982327	+	0.00201029
chr10	57060531	57060687	Nucleosome:215028	State: S3	chr10	57060563	57060564	BP-57060563	+	7.73e-05
chr10	57158521	57158673	Nucleosome:215467	State: S3	chr10	57158564	57158565	BN-57158564	-	0.00814461
chr10	57956111	57956263	Nucleosome:218819	State: S3	chr10	57956163	57956164	BN-57956163	-	0.0386989
chr10	58106951	58107106	Nucleosome:219485	State: S6	chr10	58106997	58106998	BP-58106997	+	2.71e-05
chr10	59286031	59286183	Nucleosome:224516	State: S2	chr10	59286098	59286099	BP-59286098	+	0.000589096
chr10	59449651	59449806	Nucleosome:225202	State: S4	chr10	59449747	59449748	BP-59449747	+	1.15e-14
chr10	59459951	59460100	Nucleosome:225245	State: S2	chr10	59459957	59459958	BP-59459957	+	0.000414198
chr10	59835081	59835229	Nucleosome:226872	State: S3	chr10	59835085	59835086	BN-59835085	-	0.00239979
chr10	59846681	59846832	Nucleosome:226927	State: S2	chr10	59846681	59846682	BN-59846681	-	2.28e-23
chr10	59953781	59953934	Nucleosome:227397	State: S6	chr10	59953879	59953880	BN-59953879	-	0.0241059
chr10	60060721	60060876	Nucleosome:227842	State: S3	chr10	60060768	60060769	BP-60060768	+	1.97e-15
chr10	60148291	60148440	Nucleosome:228242	State: S2	chr10	60148332	60148333	BP-60148332	+	1.64e-06
chr10	60227771	60227925	Nucleosome:228569	State: S4	chr10	60227788	60227789	BN-60227788	-	1.73e-46
chr10	60269161	60269314	Nucleosome:228762	State: S3	chr10	60269224	60269225	BN-60269224	-	0.00249384
chr10	60310671	60310819	Nucleosome:228930	State: S2	chr10	60310703	60310704	BP-60310703	+	0.0201368
chr10	60361581	60361732	Nucleosome:229149	State: S2	chr10	60361746	60361747	BN-60361746	-	3.51e-05
chr10	60507091	60507238	Nucleosome:229753	State: S4	chr10	60507160	60507161	BN-60507160	-	1.47e-05
chr10	61060341	61060495	Nucleosome:232199	State: S4	chr10	61060369	61060370	BP-61060369	+	1.6e-30
chr10	61116901	61117048	Nucleosome:232447	State: S2	chr10	61117113	61117114	BN-61117113	-	2.04e-13
chr10	61224961	61225109	Nucleosome:232899	State: S2	chr10	61225017	61225018	BN-61225017	-	0.01187
chr10	61273481	61273635	Nucleosome:233114	State: S3	chr10	61273529	61273530	BN-61273529	-	0.0425526
chr10	61643501	61643651	Nucleosome:234715	State: S2	chr10	61643530	61643531	BP-61643530	+	0.0328832
chr10	61644251	61644404	Nucleosome:234718	State: S2	chr10	61644320	61644321	BN-61644320	-	0.00331901
chr10	61802131	61802283	Nucleosome:235409	State: S2	chr10	61802145	61802146	BN-61802145	-	0.00853447
chr10	61825991	61826146	Nucleosome:235519	State: S2	chr10	61826059	61826060	BP-61826059	+	3.66e-05
chr10	61826851	61827005	Nucleosome:235522	State: S2	chr10	61826878	61826879	BN-61826878	-	0.0121861
chr10	61846111	61846261	Nucleosome:235608	State: S2	chr10	61846186	61846187	BP-61846186	+	7.06e-19
chr10	61846351	61846503	Nucleosome:235609	State: S4	chr10	61846394	61846395	BN-61846394	-	0.00268653
chr10	61946631	61946780	Nucleosome:236074	State: S3	chr10	61946669	61946670	BP-61946669	+	0.0262486
chr10	62129671	62129824	Nucleosome:236882	State: S6	chr10	62129708	62129709	BN-62129708	-	0.00356296
chr10	62157721	62157874	Nucleosome:237005	State: S6	chr10	62157754	62157755	BP-62157754	+	0.0328601
chr10	62208621	62208777	Nucleosome:237242	State: S2	chr10	62208772	62208773	BN-62208772	-	0.000834773
chr10	62226981	62227131	Nucleosome:237322	State: S2	chr10	62227042	62227043	BP-62227042	+	0.0241527
chr10	62240711	62240858	Nucleosome:237377	State: S3	chr10	62240763	62240764	BP-62240763	+	0.000945746
chr10	62249771	62249918	Nucleosome:237418	State: S7	chr10	62250009	62250010	BN-62250009	-	8.54e-23
chr10	62381861	62382017	Nucleosome:238020	State: S3	chr10	62381881	62381882	BP-62381881	+	0.00328281
chr10	62479631	62479787	Nucleosome:238445	State: S4	chr10	62479689	62479690	BN-62479689	-	5.04e-19
chr10	62481401	62481555	Nucleosome:238453	State: S7	chr10	62481445	62481446	BN-62481445	-	6.45e-05
chr10	62490521	62490670	Nucleosome:238496	State: S3	chr10	62490529	62490530	BN-62490529	-	0.0175061
chr10	62520821	62520971	Nucleosome:238632	State: S2	chr10	62520862	62520863	BP-62520862	+	0.0395975
chr10	62702491	62702639	Nucleosome:239481	State: S6	chr10	62702551	62702552	BN-62702551	-	0.00760503
chr10	62870041	62870196	Nucleosome:240220	State: S4	chr10	62870180	62870181	BP-62870180	+	1.25e-09
chr10	63198371	63198518	Nucleosome:241660	State: S2	chr10	63198419	63198420	BP-63198419	+	0.000452275
chr10	63198541	63198696	Nucleosome:241661	State: S7	chr10	63198558	63198559	BN-63198558	-	9.54e-05
chr10	63348591	63348742	Nucleosome:242329	State: S7	chr10	63348716	63348717	BN-63348716	-	0.0325384
chr10	63492561	63492716	Nucleosome:242973	State: S2	chr10	63492631	63492632	BN-63492631	-	3.66e-69
chr10	63521721	63521872	Nucleosome:243106	State: S7	chr10	63521823	63521824	BN-63521823	-	0.00157362
chr10	63594231	63594387	Nucleosome:243437	State: S2	chr10	63594295	63594296	BP-63594295	+	0.0146105
chr10	63697681	63697832	Nucleosome:243897	State: S2	chr10	63697689	63697690	BN-63697689	-	2.07e-12
chr10	63778421	63778574	Nucleosome:244252	State: S4	chr10	63778572	63778573	BP-63778572	+	0.00490181
chr10	63798681	63798831	Nucleosome:244346	State: S3	chr10	63798792	63798793	BP-63798792	+	0.0273325
chr10	63841941	63842091	Nucleosome:244548	State: S2	chr10	63841999	63842000	BP-63841999	+	0.00574022
chr10	63867141	63867294	Nucleosome:244666	State: S6	chr10	63867163	63867164	BN-63867163	-	0.00185477
chr10	63935601	63935748	Nucleosome:244961	State: S7	chr10	63935608	63935609	BN-63935608	-	0.0244367
chr10	63954851	63955006	Nucleosome:245048	State: S2	chr10	63954928	63954929	BP-63954928	+	0.000911518
chr10	64141681	64141835	Nucleosome:245891	State: S2	chr10	64141722	64141723	BN-64141722	-	0.00061427
chr10	64207661	64207817	Nucleosome:246191	State: S2	chr10	64207693	64207694	BP-64207693	+	0.0442433
chr10	64218791	64218946	Nucleosome:246242	State: S2	chr10	64218797	64218798	BN-64218797	-	0.0295943
chr10	64554521	64554676	Nucleosome:247688	State: S2	chr10	64554566	64554567	BN-64554566	-	0.0205762
chr10	64616001	64616154	Nucleosome:247979	State: S2	chr10	64616049	64616050	BP-64616049	+	5.72e-11
chr10	65333481	65333637	Nucleosome:251168	State: S2	chr10	65333484	65333485	BN-65333484	-	0.0090284
chr10	65394211	65394360	Nucleosome:251449	State: S7	chr10	65394262	65394263	BN-65394262	-	0.0130656
chr10	65629241	65629391	Nucleosome:252464	State: S2	chr10	65629284	65629285	BP-65629284	+	0.00784549
chr10	65676981	65677130	Nucleosome:252686	State: S2	chr10	65677096	65677097	BP-65677096	+	4.17e-05
chr10	65854641	65854790	Nucleosome:253432	State: S2	chr10	65854689	65854690	BN-65854689	-	1.01e-05
chr10	66333441	66333597	Nucleosome:255514	State: S6	chr10	66333506	66333507	BN-66333506	-	0.00122244
chr10	66334251	66334398	Nucleosome:255518	State: S2	chr10	66334253	66334254	BN-66334253	-	0.000511463
chr10	66454671	66454823	Nucleosome:256061	State: S2	chr10	66454782	66454783	BN-66454782	-	0.00842004
chr10	66494341	66494492	Nucleosome:256237	State: S3	chr10	66494384	66494385	BP-66494384	+	5.2e-05
chr10	66776481	66776637	Nucleosome:257467	State: S3	chr10	66776533	66776534	BN-66776533	-	0.00169139
chr10	66886561	66886713	Nucleosome:257913	State: S6	chr10	66886579	66886580	BP-66886579	+	0.0208846
chr10	67650941	67651090	Nucleosome:261300	State: S3	chr10	67650995	67650996	BP-67650995	+	1.26e-109
chr10	68324891	68325041	Nucleosome:264221	State: S2	chr10	68324912	68324913	BN-68324912	-	4.13e-07
chr10	68385771	68385924	Nucleosome:264488	State: S2	chr10	68385901	68385902	BP-68385901	+	0.00701515
chr10	68423891	68424042	Nucleosome:264666	State: S2	chr10	68423958	68423959	BN-68423958	-	5.12e-19
chr10	68681791	68681939	Nucleosome:265818	State: S2	chr10	68681796	68681797	BN-68681796	-	4.46e-09
chr10	68821271	68821423	Nucleosome:266447	State: S2	chr10	68821271	68821272	BP-68821271	+	0.0125108
chr10	69016891	69017046	Nucleosome:267277	State: S2	chr10	69016938	69016939	BN-69016938	-	1.56e-25
chr10	69017081	69017231	Nucleosome:267278	State: S2	chr10	69017119	69017120	BN-69017119	-	0.0170089
chr10	69018991	69019139	Nucleosome:267288	State: S2	chr10	69019049	69019050	BN-69019049	-	0.000263185
chr10	69019121	69019276	Nucleosome:267289	State: S6	chr10	69019136	69019137	BP-69019136	+	9.34e-08
chr10	69287201	69287352	Nucleosome:268419	State: S7	chr10	69287336	69287337	BP-69287336	+	0.015139
chr10	69740581	69740737	Nucleosome:270191	State: S2	chr10	69740627	69740628	BN-69740627	-	3.56e-07
chr10	69777811	69777960	Nucleosome:270362	State: S4	chr10	69777870	69777871	BP-69777870	+	0.000223699
chr10	69981371	69981519	Nucleosome:271279	State: S2	chr10	69981469	69981470	BN-69981469	-	3e-06
chr10	70093711	70093867	Nucleosome:271762	State: S3	chr10	70093786	70093787	BP-70093786	+	3.16e-13
chr10	70576041	70576190	Nucleosome:273842	State: S4	chr10	70576055	70576057	BP-64990456	+	3.45e-05
chr10	70576931	70577086	Nucleosome:273846	State: S6	chr10	70576992	70576993	BP-70576992	+	0.01668
chr10	70597661	70597809	Nucleosome:273941	State: S2	chr10	70597663	70597664	BN-70597663	-	5.63e-37
chr10	71228341	71228492	Nucleosome:276710	State: S2	chr10	71228366	71228367	BN-71228366	-	0.00131263
chr10	72567221	72567374	Nucleosome:282723	State: S4	chr10	72567236	72567237	BP-112439422	+	0.00158604
chr10	72599881	72600037	Nucleosome:282865	State: S2	chr10	72599892	72599893	BN-72599892	-	0.00886956
chr10	72627811	72627959	Nucleosome:282996	State: S3	chr10	72627997	72627998	BP-72627997	+	0.0310667
chr10	72929161	72929313	Nucleosome:284372	State: S2	chr10	72929340	72929341	BP-72929340	+	0.0292847
chr10	72988011	72988160	Nucleosome:284645	State: S7	chr10	72988026	72988027	BN-72988026	-	0.0100285
chr10	73001291	73001444	Nucleosome:284705	State: S2	chr10	73001350	73001351	BN-73001350	-	2.6e-05
chr10	73349961	73350117	Nucleosome:286344	State: S6	chr10	73350004	73350005	BN-73350004	-	0.00180036
chr10	74286631	74286783	Nucleosome:290459	State: S3	chr10	74286668	74286669	BN-74286668	-	9.48e-43
chr10	74389681	74389829	Nucleosome:290917	State: S3	chr10	74389847	74389848	BN-74389847	-	1.65e-32
chr10	74521911	74522063	Nucleosome:291486	State: S2	chr10	74521953	74521954	BN-74521953	-	0.00809804
chr10	74803121	74803270	Nucleosome:292704	State: S2	chr10	74803280	74803281	BP-74803280	+	0.000107816
chr10	74979601	74979751	Nucleosome:293470	State: S2	chr10	74979641	74979642	BP-74979641	+	0.010181
chr10	75092161	75092315	Nucleosome:293954	State: S2	chr10	75092172	75092173	BN-75092172	-	1.98e-52
chr10	75337331	75337479	Nucleosome:295029	State: S2	chr10	75337370	75337371	BN-75337370	-	0.00100946
chr10	75988981	75989133	Nucleosome:297662	State: S4	chr10	75988981	75988982	BN-75988981	-	0.0476239
chr10	76289841	76289993	Nucleosome:299039	State: S2	chr10	76289988	76289989	BN-76289988	-	0.00243278
chr10	76308361	76308511	Nucleosome:299122	State: S2	chr10	76308422	76308423	BP-76308422	+	0.0288561
chr10	76413521	76413676	Nucleosome:299566	State: S6	chr10	76413563	76413564	BN-76413563	-	0.00874404
chr10	76464511	76464662	Nucleosome:299799	State: S2	chr10	76464548	76464549	BP-76464548	+	1.06e-09
chr10	76656581	76656731	Nucleosome:300634	State: S2	chr10	76656601	76656602	BP-76656601	+	4.86e-08
chr10	76748851	76748998	Nucleosome:301044	State: S4	chr10	76748939	76748940	BP-76748939	+	0.0118734
chr10	76853541	76853694	Nucleosome:301517	State: S7	chr10	76853665	76853666	BN-76853665	-	0.0132092
chr10	76878661	76878815	Nucleosome:301633	State: S2	chr10	76878677	76878678	BN-76878677	-	4.59e-07
chr10	77138951	77139098	Nucleosome:302782	State: S2	chr10	77139091	77139092	BP-77139091	+	3.22e-06
chr10	77443541	77443693	Nucleosome:304125	State: S2	chr10	77443744	77443745	BN-77443744	-	0.0239017
chr10	77499541	77499688	Nucleosome:304374	State: S2	chr10	77499756	77499757	BN-77499756	-	3.92e-09
chr10	77887651	77887805	Nucleosome:306137	State: S2	chr10	77887667	77887668	BN-77887667	-	0.0279679
chr10	78267191	78267342	Nucleosome:307792	State: S2	chr10	78267277	78267278	BN-78267277	-	0.0173577
chr10	78358321	78358472	Nucleosome:308186	State: S7	chr10	78358373	78358374	BP-78358373	+	2.38e-09
chr10	78687091	78687247	Nucleosome:309568	State: S2	chr10	78687116	78687117	BP-78687116	+	0.0118103
chr10	78802631	78802786	Nucleosome:310108	State: S2	chr10	78802647	78802648	BP-78802647	+	0.0410122
chr10	78922171	78922323	Nucleosome:310667	State: S6	chr10	78922285	78922286	BP-78922285	+	0.0190459
chr10	78961911	78962061	Nucleosome:310848	State: S2	chr10	78961966	78961967	BP-78961966	+	5.25e-05
chr10	79012561	79012716	Nucleosome:311085	State: S2	chr10	79012565	79012566	BN-79012565	-	2.65e-06
chr10	79065541	79065696	Nucleosome:311336	State: S6	chr10	79065669	79065670	BN-79065669	-	1.65e-16
chr10	79478741	79478889	Nucleosome:313210	State: S2	chr10	79478758	79478759	BP-79478758	+	0.00244509
chr10	80598631	80598778	Nucleosome:318228	State: S6	chr10	80598643	80598644	BP-80598643	+	2.05e-13
chr10	81212811	81212964	Nucleosome:321075	State: S3	chr10	81212877	81212878	BP-81212877	+	0.000439471
chr10	81667141	81667295	Nucleosome:321918	State: S4	chr10	81667202	81667203	BP-81667202	+	8.32e-09
chr10	81811901	81812056	Nucleosome:322453	State: S4	chr10	81811922	81811923	BN-81811922	-	0.00700957
chr10	82339081	82339236	Nucleosome:324639	State: S4	chr10	82339177	82339178	BN-82339177	-	0.0300431
chr10	82589621	82589771	Nucleosome:325716	State: S3	chr10	82589623	82589624	BN-82589623	-	4.72e-06
chr10	82707201	82707348	Nucleosome:326193	State: S2	chr10	82707244	82707245	BP-82707244	+	0.0442158
chr10	82818801	82818950	Nucleosome:326697	State: S3	chr10	82818801	82818802	BN-82818801	-	0.0115694
chr10	82929151	82929300	Nucleosome:327185	State: S4	chr10	82929314	82929315	BN-82929314	-	1.13e-05
chr10	82953231	82953387	Nucleosome:327293	State: S2	chr10	82953269	82953270	BP-82953269	+	8.35e-07
chr10	83030011	83030164	Nucleosome:327644	State: S7	chr10	83030025	83030026	BP-83030025	+	3.18e-31
chr10	83071891	83072047	Nucleosome:327834	State: S3	chr10	83072004	83072005	BP-83072004	+	0.0493918
chr10	83168271	83168419	Nucleosome:328267	State: S2	chr10	83168340	83168341	BP-83168340	+	0.0499413
chr10	83168431	83168580	Nucleosome:328268	State: S4	chr10	83168511	83168512	BN-83168511	-	0.000437828
chr10	83718941	83719093	Nucleosome:330684	State: S2	chr10	83718941	83718942	BN-83718941	-	2.56e-07
chr10	83741651	83741798	Nucleosome:330783	State: S2	chr10	83741688	83741689	BP-83741688	+	0.0417226
chr10	84039061	84039209	Nucleosome:332100	State: S4	chr10	84039150	84039151	BP-84039150	+	0.0356277
chr10	84114961	84115110	Nucleosome:332417	State: S3	chr10	84114983	84114984	BP-84114983	+	0.000486427
chr10	84187461	84187612	Nucleosome:332748	State: S7	chr10	84187486	84187487	BP-84187486	+	0.000521293
chr10	84204551	84204703	Nucleosome:332819	State: S3	chr10	84204579	84204580	BP-84204579	+	0.00111881
chr10	84277701	84277850	Nucleosome:333161	State: S4	chr10	84277806	84277807	BP-84277806	+	0.0297959
chr10	84718821	84718976	Nucleosome:335141	State: S6	chr10	84718998	84718999	BP-84718998	+	1.56e-05
chr10	84991931	84992079	Nucleosome:336333	State: S4	chr10	84991981	84991982	BP-84991981	+	0.00491432
chr10	84993761	84993910	Nucleosome:336341	State: S3	chr10	84993771	84993772	BP-84993771	+	8.9e-15
chr10	85004911	85005062	Nucleosome:336382	State: S3	chr10	85004982	85004983	BP-85004982	+	0.013084
chr10	85083761	85083909	Nucleosome:336724	State: S7	chr10	85083775	85083776	BP-85083775	+	8.11e-07
chr10	85248011	85248160	Nucleosome:337426	State: S7	chr10	85248168	85248169	BN-85248168	-	0.0395234
chr10	85377561	85377713	Nucleosome:338022	State: S4	chr10	85377602	85377603	BP-85377602	+	0.0135665
chr10	85414631	85414787	Nucleosome:338183	State: S4	chr10	85414714	85414715	BP-85414714	+	0.0116171
chr10	85568791	85568946	Nucleosome:338839	State: S4	chr10	85568849	85568850	BP-85568849	+	0.00206321
chr10	85956081	85956236	Nucleosome:340517	State: S6	chr10	85956084	85956085	BN-85956084	-	2.37e-90
chr10	86105201	86105350	Nucleosome:341168	State: S4	chr10	86105215	86105216	BP-86105215	+	0.000927639
chr10	86351791	86351939	Nucleosome:342195	State: S6	chr10	86352010	86352011	BN-86352010	-	0.0259933
chr10	88316481	88316629	Nucleosome:350351	State: S2	chr10	88316595	88316596	BN-88316595	-	0.00185999
chr10	88684911	88685058	Nucleosome:351878	State: S2	chr10	88684945	88684946	BP-88684945	+	1.5e-08
chr10	89568201	89568355	Nucleosome:354002	State: S2	chr10	89568220	89568221	BP-89568220	+	0.00176304
chr10	90105481	90105632	Nucleosome:356319	State: S2	chr10	90105511	90105512	BN-90105511	-	0.0399359
chr10	90977811	90977960	Nucleosome:360039	State: S6	chr10	90977848	90977849	BP-90977848	+	0.00883929
chr10	91125031	91125185	Nucleosome:360676	State: S4	chr10	91125061	91125062	BN-91125061	-	6.67e-07
chr10	91561731	91561882	Nucleosome:362584	State: S2	chr10	91561958	91561959	BP-91561958	+	4.65e-18
chr10	91639131	91639282	Nucleosome:362947	State: S3	chr10	91639165	91639166	BN-91639165	-	0.0180905
chr10	91783491	91783638	Nucleosome:363550	State: S7	chr10	91783532	91783533	BN-91783532	-	4.24e-20
chr10	92160281	92160436	Nucleosome:365101	State: S4	chr10	92160342	92160343	BP-92160342	+	6.66e-10
chr10	92946941	92947092	Nucleosome:368569	State: S2	chr10	92947094	92947095	BP-92947094	+	2.37e-05
chr10	93141221	93141372	Nucleosome:369358	State: S2	chr10	93141257	93141258	BN-93141257	-	2.72e-07
chr10	93184751	93184903	Nucleosome:369561	State: S6	chr10	93184870	93184871	BP-93184870	+	3.98e-09
chr10	93250061	93250209	Nucleosome:369797	State: S6	chr10	93250098	93250099	BN-93250098	-	4.43e-11
chr10	93450201	93450351	Nucleosome:370640	State: S3	chr10	93450393	93450394	BP-93450393	+	8.56e-59
chr10	93563771	93563918	Nucleosome:371108	State: S2	chr10	93563868	93563869	BN-93563868	-	0.0028617
chr10	93865211	93865365	Nucleosome:372477	State: S3	chr10	93865298	93865299	BP-93865298	+	0.00461083
chr10	93865371	93865519	Nucleosome:372478	State: S4	chr10	93865384	93865385	BP-93865384	+	9.15e-20
chr10	94345421	94345571	Nucleosome:374494	State: S4	chr10	94345553	94345556	BP-64991542	+	2.76e-05
chr10	94487611	94487767	Nucleosome:375091	State: S6	chr10	94487618	94487619	BP-94487618	+	6.55e-06
chr10	94693451	94693603	Nucleosome:375985	State: S3	chr10	94693503	94693504	BN-94693503	-	0.0267673
chr10	94791071	94791223	Nucleosome:376424	State: S6	chr10	94791193	94791194	BN-94791193	-	0.00537663
chr10	95510071	95510227	Nucleosome:379567	State: S4	chr10	95510098	95510099	BP-95510098	+	0.00868873
chr10	95522941	95523097	Nucleosome:379624	State: S7	chr10	95523001	95523002	BP-95523001	+	3.85e-07
chr10	96309351	96309499	Nucleosome:382945	State: S2	chr10	96309376	96309377	BP-96309376	+	1.91e-16
chr10	96377481	96377630	Nucleosome:383242	State: S7	chr10	96377529	96377530	BN-96377529	-	1.38e-21
chr10	96447191	96447338	Nucleosome:383528	State: S4	chr10	96447289	96447290	BN-96447289	-	8.28e-07
chr10	96942851	96943003	Nucleosome:385234	State: S3	chr10	96942854	96942855	BP-96942854	+	0.00513621
chr10	96953801	96953950	Nucleosome:385287	State: S4	chr10	96953832	96953833	BP-96953832	+	3.12e-08
chr10	97998661	97998812	Nucleosome:389887	State: S2	chr10	97998776	97998777	BP-97998776	+	1.19e-08
chr10	98141681	98141831	Nucleosome:390555	State: S4	chr10	98141708	98141709	BN-98141708	-	0.0118815
chr10	98293441	98293596	Nucleosome:391248	State: S2	chr10	98293486	98293487	BP-98293486	+	3.64e-09
chr10	98300071	98300223	Nucleosome:391277	State: S2	chr10	98300118	98300119	BN-98300118	-	0.0192375
chr10	98336691	98336838	Nucleosome:391431	State: S4	chr10	98336749	98336750	BN-98336749	-	2.25e-09
chr10	98352681	98352830	Nucleosome:391505	State: S4	chr10	98352814	98352816	BN-149181926	-	3.76e-07
chr10	98456871	98457023	Nucleosome:391978	State: S3	chr10	98456871	98456872	BN-98456871	-	0.0186434
chr10	98859691	98859838	Nucleosome:393748	State: S3	chr10	98859732	98859733	BN-98859732	-	0.00810615
chr10	98859811	98859958	Nucleosome:393749	State: S2	chr10	98859845	98859846	BN-98859845	-	0.032196
chr10	98937901	98938049	Nucleosome:394110	State: S6	chr10	98938022	98938023	BN-98938022	-	0.000708643
chr10	98957361	98957510	Nucleosome:394198	State: S2	chr10	98957398	98957399	BN-98957398	-	5.19e-06
chr10	98961351	98961504	Nucleosome:394215	State: S4	chr10	98961361	98961362	BP-98961361	+	2.77e-05
chr10	99167301	99167448	Nucleosome:395125	State: S4	chr10	99167428	99167432	BP-97905634	+	0.0210902
chr10	99930451	99930601	Nucleosome:398524	State: S7	chr10	99930493	99930494	BN-99930493	-	9.47e-05
chr10	100840301	100840457	Nucleosome:402435	State: S2	chr10	100840322	100840323	BN-100840322	-	4.27e-09
chr10	100872751	100872899	Nucleosome:402554	State: S3	chr10	100872926	100872927	BP-100872926	+	0.0338934
chr10	102093661	102093813	Nucleosome:407593	State: S4	chr10	102093798	102093800	BP-100676328	+	0.000109239
chr10	102130481	102130628	Nucleosome:407744	State: S4	chr10	102130521	102130522	BN-102130521	-	0.000532001
chr10	102396581	102396730	Nucleosome:408816	State: S6	chr10	102396609	102396610	BP-102396609	+	0.0169281
chr10	103394441	103394597	Nucleosome:413179	State: S6	chr10	103394469	103394470	BP-103394469	+	1.94e-06
chr10	103746631	103746779	Nucleosome:414750	State: S2	chr10	103746645	103746646	BP-103746645	+	0.000165487
chr10	104742051	104742200	Nucleosome:419059	State: S2	chr10	104742165	104742166	BP-104742165	+	1.66e-12
chr10	104814421	104814569	Nucleosome:419377	State: S4	chr10	104814461	104814462	BN-104814461	-	0.00729731
chr10	104947711	104947859	Nucleosome:419971	State: S2	chr10	104947730	104947731	BP-104947730	+	0.011818
chr10	105676811	105676959	Nucleosome:423191	State: S3	chr10	105676866	105676867	BP-105676866	+	0.00616257
chr10	105770951	105771106	Nucleosome:423624	State: S2	chr10	105770952	105770953	BN-105770952	-	0.000153501
chr10	106069781	106069932	Nucleosome:424993	State: S4	chr10	106069924	106069925	BP-106069924	+	6.06e-08
chr10	106233281	106233436	Nucleosome:425745	State: S2	chr10	106233311	106233312	BN-106233311	-	1.14e-08
chr10	107901301	107901449	Nucleosome:433086	State: S4	chr10	107901315	107901316	BP-107901315	+	1.41e-14
chr10	108347801	108347949	Nucleosome:435065	State: S4	chr10	108347818	108347819	BP-108347818	+	1.74e-08
chr10	108365731	108365878	Nucleosome:435150	State: S3	chr10	108365782	108365783	BN-108365782	-	8.08e-06
chr10	108999431	108999578	Nucleosome:437968	State: S6	chr10	108999509	108999510	BN-108999509	-	0.0214156
chr10	109383371	109383520	Nucleosome:439668	State: S3	chr10	109383386	109383387	BN-109383386	-	0.0031798
chr10	109699181	109699328	Nucleosome:441114	State: S2	chr10	109699337	109699338	BN-109699337	-	0.0417353
chr10	110424891	110425039	Nucleosome:444275	State: S2	chr10	110424909	110424910	BP-110424909	+	0.00316041
chr10	111725331	111725478	Nucleosome:449742	State: S4	chr10	111725412	111725413	BN-111725412	-	0.000125727
chr10	111736181	111736328	Nucleosome:449790	State: S7	chr10	111736263	111736264	BP-111736263	+	0.0141251
chr10	111745561	111745709	Nucleosome:449831	State: S3	chr10	111745629	111745630	BN-111745629	-	0.0264285
chr10	111770291	111770445	Nucleosome:449942	State: S4	chr10	111770296	111770297	BP-111770296	+	0.00269251
chr10	111772151	111772307	Nucleosome:449949	State: S6	chr10	111772151	111772152	BN-111772151	-	0.0220358
chr10	111997511	111997665	Nucleosome:450984	State: S7	chr10	111997583	111997584	BP-111997583	+	0.0142418
chr10	112489171	112489325	Nucleosome:453191	State: S3	chr10	112489195	112489196	BP-112489195	+	1.44e-29
chr10	112656611	112656760	Nucleosome:453957	State: S3	chr10	112656763	112656764	BN-112656763	-	0.00111782
chr10	112692311	112692465	Nucleosome:454121	State: S3	chr10	112692408	112692409	BN-112692408	-	0.00478579
chr10	113339461	113339612	Nucleosome:457008	State: S2	chr10	113339614	113339615	BN-113339614	-	5.95e-14
chr10	113545731	113545884	Nucleosome:457882	State: S6	chr10	113545738	113545739	BP-113545738	+	1.37e-08
chr10	113681731	113681879	Nucleosome:458462	State: S7	chr10	113681786	113681787	BN-113681786	-	0.000329362
chr10	113745521	113745672	Nucleosome:458743	State: S3	chr10	113745556	113745557	BP-113745556	+	0.00984493
chr10	113941331	113941480	Nucleosome:459567	State: S4	chr10	113941480	113941481	BN-113941480	-	0.0205948
chr10	114091891	114092046	Nucleosome:460218	State: S6	chr10	114091972	114091973	BN-114091972	-	0.00274935
chr10	114207031	114207183	Nucleosome:460745	State: S3	chr10	114207035	114207036	BP-114207035	+	0.0211831
chr10	114246721	114246868	Nucleosome:460925	State: S3	chr10	114246734	114246735	BP-114246734	+	0.00377695
chr10	114268051	114268198	Nucleosome:461020	State: S2	chr10	114268065	114268066	BN-114268065	-	7.97e-11
chr10	114274971	114275119	Nucleosome:461053	State: S3	chr10	114275007	114275008	BP-114275007	+	7.04e-06
chr10	114378691	114378839	Nucleosome:461506	State: S6	chr10	114378706	114378707	BN-114378706	-	5.93e-05
chr10	114520921	114521075	Nucleosome:462161	State: S2	chr10	114521046	114521047	BN-114521046	-	0.00310844
chr10	115235221	115235377	Nucleosome:465428	State: S4	chr10	115235259	115235260	BN-115235259	-	9.21e-07
chr10	115246711	115246866	Nucleosome:465485	State: S2	chr10	115246778	115246779	BN-115246778	-	0.0216224
chr10	115312201	115312355	Nucleosome:465785	State: S2	chr10	115312213	115312214	BN-115312213	-	0.00667003
chr10	115509741	115509891	Nucleosome:466673	State: S2	chr10	115509746	115509747	BN-115509746	-	0.0107636
chr10	115809041	115809190	Nucleosome:468025	State: S3	chr10	115809139	115809140	BN-115809139	-	0.0273138
chr10	115885871	115886019	Nucleosome:468382	State: S3	chr10	115885881	115885882	BP-115885881	+	0.00920943
chr10	115966831	115966984	Nucleosome:468760	State: S3	chr10	115966861	115966862	BP-115966861	+	8.62e-05
chr10	116248981	116249136	Nucleosome:470018	State: S2	chr10	116249012	116249013	BP-116249012	+	0.0268625
chr10	116351071	116351224	Nucleosome:470468	State: S6	chr10	116351167	116351168	BN-116351167	-	0.00293346
chr10	116541581	116541735	Nucleosome:471337	State: S7	chr10	116541672	116541673	BN-116541672	-	6.06e-05
chr10	116579111	116579265	Nucleosome:471492	State: S7	chr10	116579215	116579216	BP-116579215	+	1.04e-14
chr10	116841931	116842079	Nucleosome:472655	State: S2	chr10	116842086	116842087	BN-116842086	-	0.000103112
chr10	116924121	116924274	Nucleosome:472995	State: S4	chr10	116924130	116924131	BN-116924130	-	0.000220365
chr10	117117101	117117249	Nucleosome:473825	State: S3	chr10	117117116	117117117	BN-117117116	-	0.045669
chr10	117958021	117958174	Nucleosome:477512	State: S3	chr10	117958055	117958056	BN-117958055	-	0.000115408
chr10	118234051	118234202	Nucleosome:478770	State: S4	chr10	118234053	118234054	BP-118234053	+	4.1e-91
chr10	118349611	118349759	Nucleosome:479272	State: S2	chr10	118349616	118349617	BP-118349616	+	4.75e-13
chr10	119039171	119039322	Nucleosome:482328	State: S3	chr10	119039220	119039221	BN-119039220	-	6.58e-05
chr10	119072121	119072274	Nucleosome:482482	State: S7	chr10	119072160	119072161	BN-119072160	-	0.0324872
chr10	119079291	119079444	Nucleosome:482511	State: S6	chr10	119079299	119079300	BP-119079299	+	3.9e-06
chr10	119436521	119436674	Nucleosome:484154	State: S2	chr10	119436579	119436580	BP-119436579	+	0.000261557
chr10	119855581	119855737	Nucleosome:486017	State: S4	chr10	119855639	119855640	BP-119855639	+	3.87e-08
chr10	119894601	119894753	Nucleosome:486194	State: S6	chr10	119894624	119894625	BP-119894624	+	0.0276836
chr10	120069541	120069689	Nucleosome:487010	State: S2	chr10	120069597	120069598	BP-120069597	+	1.32e-10
chr10	120511651	120511803	Nucleosome:489005	State: S3	chr10	120511716	120511717	BP-120511716	+	0.00169084
chr10	120511801	120511948	Nucleosome:489006	State: S4	chr10	120511903	120511904	BP-120511903	+	0.00561734
chr10	121378311	121378464	Nucleosome:492846	State: S4	chr10	121378370	121378371	BN-121378370	-	0.0387969
chr10	121529491	121529640	Nucleosome:493498	State: S3	chr10	121529662	121529663	BN-121529662	-	3.93e-14
chr10	121558381	121558534	Nucleosome:493623	State: S2	chr10	121558478	121558479	BP-121558478	+	0.00127999
chr10	121948491	121948645	Nucleosome:495351	State: S2	chr10	121948505	121948506	BN-121948505	-	2.58e-07
chr10	121979001	121979152	Nucleosome:495481	State: S2	chr10	121979056	121979057	BP-121979056	+	0.0270498
chr10	122012701	122012852	Nucleosome:495613	State: S3	chr10	122012778	122012779	BP-122012778	+	7.89e-76
chr10	122656981	122657135	Nucleosome:498456	State: S3	chr10	122657004	122657005	BN-122657004	-	0.0128449
chr10	122831091	122831239	Nucleosome:499194	State: S3	chr10	122831206	122831207	BN-122831206	-	8.24e-05
chr10	123314471	123314621	Nucleosome:501356	State: S6	chr10	123314600	123314601	BN-123314600	-	0.04743
chr10	123754231	123754385	Nucleosome:503338	State: S4	chr10	123754304	123754305	BN-123754304	-	0.000436355
chr10	124139911	124140065	Nucleosome:505074	State: S2	chr10	124140005	124140006	BN-124140005	-	5.43e-16
chr10	124473751	124473900	Nucleosome:506493	State: S4	chr10	124473869	124473870	BN-124473869	-	2.52e-11
chr10	124740731	124740885	Nucleosome:507632	State: S2	chr10	124740802	124740803	BN-124740802	-	0.00752114
chr10	124763541	124763696	Nucleosome:507734	State: S3	chr10	124763586	124763587	BN-124763586	-	0.00308039
chr10	124874801	124874952	Nucleosome:508245	State: S2	chr10	124874817	124874818	BN-124874817	-	2.18e-07
chr10	124900441	124900591	Nucleosome:508364	State: S2	chr10	124900476	124900477	BN-124900476	-	4.49e-06
chr10	126143241	126143381	Nucleosome:513814	State: S4	chr10	126088249	128098250	BP-126098249	+	1.15e-07
chr10	126416231	126416384	Nucleosome:515043	State: S7	chr10	126416247	126416248	BN-126416247	-	1.52e-06
chr10	126484741	126484888	Nucleosome:515348	State: S3	chr10	126484772	126484773	BN-126484772	-	0.00179785
chr10	126543021	126543169	Nucleosome:515580	State: S4	chr10	126543093	126543094	BP-126543093	+	0.021744
chr10	126801831	126801982	Nucleosome:516753	State: S2	chr10	126801906	126801907	BN-126801906	-	7.67e-05
chr10	126978381	126978531	Nucleosome:517528	State: S4	chr10	126978419	126978420	BP-126978419	+	0.0128584
chr10	127144581	127144736	Nucleosome:518288	State: S2	chr10	127144584	127144585	BP-127144584	+	8.94e-07
chr10	127313611	127313762	Nucleosome:519037	State: S6	chr10	127313653	127313654	BP-127313653	+	8.5e-08
chr10	127389521	127389675	Nucleosome:519358	State: S6	chr10	127389633	127389634	BP-127389633	+	0.00759896
chr10	127584071	127584225	Nucleosome:520233	State: S2	chr10	127584127	127584128	BP-127584127	+	0.032151
chr10	127650511	127650665	Nucleosome:520469	State: S7	chr10	127650577	127650578	BP-127650577	+	0.000722238
chr10	129152341	129152494	Nucleosome:526514	State: S2	chr10	129152348	129152349	BN-129152348	-	0.00427068
chr10	129277071	129277226	Nucleosome:527089	State: S7	chr10	129277078	129277079	BN-129277078	-	0.0360997
chr10	129726441	129726594	Nucleosome:529093	State: S4	chr10	129726573	129726574	BN-129726573	-	3.9e-05
chr10	129805061	129805214	Nucleosome:529447	State: S3	chr10	129805125	129805126	BP-129805125	+	0.0447189
chr10	130220711	130220860	Nucleosome:531334	State: S3	chr10	130220714	130220715	BN-130220714	-	1.12e-08
chr10	130805951	130806103	Nucleosome:534054	State: S2	chr10	130806018	130806019	BP-130806018	+	0.00351512
chr10	130931421	130931574	Nucleosome:534637	State: S4	chr10	130931423	130931424	BN-130931423	-	0.0244587
chr10	131014801	131014948	Nucleosome:535019	State: S3	chr10	131014927	131014928	BP-131014927	+	0.000200644
chr10	131070061	131070217	Nucleosome:535274	State: S2	chr10	131070253	131070254	BN-131070253	-	0.00342268
chr10	131106641	131106793	Nucleosome:535446	State: S2	chr10	131106653	131106654	BN-131106653	-	0.017334
chr10	131320741	131320891	Nucleosome:536428	State: S7	chr10	131320808	131320809	BP-131320808	+	0.0001761
chr10	131371981	131372130	Nucleosome:536661	State: S3	chr10	131371985	131371986	BN-131371985	-	1.55e-06
chr10	131422901	131423051	Nucleosome:536876	State: S2	chr10	131422994	131422995	BP-131422994	+	0.00895666
chr10	131770101	131770253	Nucleosome:538449	State: S4	chr10	131770172	131770173	BP-131770172	+	0.0276303
chr10	132041661	132041808	Nucleosome:539648	State: S3	chr10	132041687	132041688	BP-132041687	+	0.000710348
chr10	132897451	132897601	Nucleosome:543474	State: S3	chr10	132897527	132897528	BP-132897527	+	0.00526435
chr10	135416651	135416805	Nucleosome:553943	State: S6	chr10	135416656	135416657	BN-135416656	-	0.0281928
chr11	626151	626301	Nucleosome:1883	State: S3	chr11	626174	626175	BN-626174	-	0.037711
chr11	1514391	1514547	Nucleosome:5557	State: S6	chr11	1514407	1514408	BP-1514407	+	5.88e-06
chr11	2098681	2098835	Nucleosome:8141	State: S2	chr11	2098740	2098741	BP-2098740	+	0.00111108
chr11	2804651	2804805	Nucleosome:11303	State: S2	chr11	2804744	2804745	BP-2804744	+	1.4e-08
chr11	3735081	3735231	Nucleosome:14331	State: S4	chr11	3735153	3735154	BN-3735153	-	2.03e-22
chr11	3774471	3774624	Nucleosome:14512	State: S2	chr11	3774489	3774490	BN-3774489	-	0.04354
chr11	3862981	3863137	Nucleosome:14908	State: S4	chr11	3863004	3863007	BP-139446949	+	0.0261635
chr11	4457341	4457497	Nucleosome:16881	State: S2	chr11	4457355	4457356	BN-4457355	-	0.0307043
chr11	4666391	4666544	Nucleosome:17797	State: S4	chr11	4666474	4666475	BN-4666474	-	3.5e-16
chr11	4706811	4706966	Nucleosome:17978	State: S4	chr11	4706857	4706858	BN-4706857	-	2.22e-12
chr11	4722011	4722167	Nucleosome:18046	State: S3	chr11	4722066	4722067	BP-4722066	+	9.71e-40
chr11	4881911	4882064	Nucleosome:18748	State: S3	chr11	4882083	4882084	BP-4882083	+	0.00141125
chr11	5112701	5112855	Nucleosome:19777	State: S2	chr11	5112789	5112790	BN-5112789	-	0.00642025
chr11	5157651	5157805	Nucleosome:19979	State: S3	chr11	5157651	5157652	BP-5157651	+	0.0167112
chr11	5170021	5170171	Nucleosome:20033	State: S2	chr11	5170142	5170143	BN-5170142	-	0.000809621
chr11	5375071	5375226	Nucleosome:20900	State: S2	chr11	5375141	5375142	BP-5375141	+	0.0109165
chr11	5386101	5386254	Nucleosome:20929	State: S2	chr11	5386289	5386290	BN-5386289	-	6.57e-26
chr11	5391101	5391253	Nucleosome:20950	State: S3	chr11	5391181	5391182	BP-5391181	+	0.0388924
chr11	6038941	6039091	Nucleosome:23693	State: S2	chr11	6038992	6038993	BP-6038992	+	2.62e-08
chr11	6354221	6354376	Nucleosome:25025	State: S6	chr11	6354326	6354327	BP-6354326	+	2.49e-12
chr11	6354501	6354657	Nucleosome:25026	State: S4	chr11	6354515	6354516	BP-6354515	+	4.96e-17
chr11	6455311	6455461	Nucleosome:25459	State: S4	chr11	6455358	6455359	BP-6455358	+	0.00291566
chr11	6510751	6510900	Nucleosome:25718	State: S2	chr11	6510788	6510789	BN-6510788	-	0.000848306
chr11	6557901	6558057	Nucleosome:25930	State: S6	chr11	6557963	6557964	BP-6557963	+	6.96e-11
chr11	6710521	6710673	Nucleosome:26632	State: S4	chr11	6710529	6710532	BP-53048821	+	2.96e-09
chr11	6960231	6960385	Nucleosome:27704	State: S7	chr11	6960296	6960297	BP-6960296	+	0.000520508
chr11	7606461	7606611	Nucleosome:30576	State: S7	chr11	7606462	7606463	BN-7606462	-	0.0126847
chr11	8294581	8294732	Nucleosome:33464	State: S4	chr11	8294599	8294600	BN-8294599	-	8.96e-26
chr11	8454951	8455101	Nucleosome:34177	State: S2	chr11	8455078	8455079	BP-8455078	+	9.2e-05
chr11	9302411	9302566	Nucleosome:37878	State: S2	chr11	9302414	9302415	BN-9302414	-	0.0265792
chr11	9483361	9483517	Nucleosome:38647	State: S2	chr11	9483408	9483409	BP-9483408	+	0.0287888
chr11	9549321	9549477	Nucleosome:38935	State: S2	chr11	9549351	9549352	BP-9549351	+	6.89e-10
chr11	9721941	9722091	Nucleosome:39634	State: S2	chr11	9721995	9721996	BN-9721995	-	0.00256435
chr11	9797981	9798135	Nucleosome:39966	State: S2	chr11	9798023	9798024	BN-9798023	-	7.63e-24
chr11	9854741	9854895	Nucleosome:40229	State: S6	chr11	9854841	9854842	BN-9854841	-	0.0135471
chr11	10012511	10012666	Nucleosome:40907	State: S2	chr11	10012512	10012513	BN-10012512	-	3.26e-08
chr11	10086801	10086953	Nucleosome:41233	State: S4	chr11	10086900	10086901	BP-10086900	+	0.000795038
chr11	10189911	10190067	Nucleosome:41675	State: S3	chr11	10190028	10190029	BN-10190028	-	0.00671223
chr11	10261401	10261551	Nucleosome:41950	State: S2	chr11	10261453	10261454	BP-10261453	+	0.00411666
chr11	10261631	10261787	Nucleosome:41952	State: S7	chr11	10261712	10261713	BN-10261712	-	0.00106486
chr11	10344491	10344638	Nucleosome:42322	State: S3	chr11	10344639	10344640	BP-10344639	+	3.51e-10
chr11	10764501	10764650	Nucleosome:44176	State: S6	chr11	10764579	10764580	BN-10764579	-	2.36e-08
chr11	11097801	11097951	Nucleosome:45652	State: S3	chr11	11097921	11097922	BP-11097921	+	0.0010008
chr11	11705731	11705886	Nucleosome:48438	State: S3	chr11	11705774	11705775	BP-11705774	+	7.99e-08
chr11	11846871	11847025	Nucleosome:49035	State: S4	chr11	11847010	11847012	BN-200129823	-	0.00899489
chr11	12516431	12516578	Nucleosome:52053	State: S6	chr11	12516436	12516437	BN-12516436	-	0.0114611
chr11	12533881	12534030	Nucleosome:52133	State: S2	chr11	12533886	12533887	BN-12533886	-	3.64e-10
chr11	12710621	12710774	Nucleosome:52924	State: S2	chr11	12710740	12710741	BP-12710740	+	0.017464
chr11	12749271	12749424	Nucleosome:53108	State: S4	chr11	12749282	12749283	BP-12749282	+	0.0141974
chr11	12795251	12795399	Nucleosome:53321	State: S4	chr11	12795279	12795280	BN-12795279	-	0.00693453
chr11	12799051	12799198	Nucleosome:53335	State: S3	chr11	12799080	12799081	BP-12799080	+	0.0166876
chr11	13043271	13043418	Nucleosome:54443	State: S3	chr11	13043300	13043301	BP-13043300	+	1.37e-07
chr11	13116211	13116363	Nucleosome:54767	State: S3	chr11	13116379	13116380	BP-13116379	+	0.0371695
chr11	13165121	13165270	Nucleosome:54996	State: S4	chr11	13165268	13165269	BP-13165268	+	6.01e-06
chr11	13289781	13289930	Nucleosome:55555	State: S7	chr11	13289979	13289980	BP-13289979	+	0.0143437
chr11	13292881	13293032	Nucleosome:55569	State: S2	chr11	13292911	13292912	BN-13292911	-	0.00653185
chr11	13885621	13885773	Nucleosome:58040	State: S7	chr11	13885702	13885703	BN-13885702	-	5.53e-08
chr11	13913811	13913959	Nucleosome:58151	State: S6	chr11	13913821	13913822	BN-13913821	-	0.00433116
chr11	13974271	13974421	Nucleosome:58386	State: S3	chr11	13974320	13974321	BP-13974320	+	2.25e-58
chr11	13974601	13974753	Nucleosome:58388	State: S2	chr11	13974602	13974603	BP-13974602	+	1.29e-29
chr11	14166441	14166593	Nucleosome:59239	State: S3	chr11	14166504	14166505	BP-14166504	+	0.000955651
chr11	14344191	14344345	Nucleosome:59995	State: S3	chr11	14344274	14344275	BP-14344274	+	1.65e-15
chr11	14470981	14471134	Nucleosome:60538	State: S6	chr11	14471008	14471009	BN-14471008	-	0.0200799
chr11	14542531	14542687	Nucleosome:60851	State: S2	chr11	14542555	14542556	BN-14542555	-	6.98e-05
chr11	14558961	14559112	Nucleosome:60909	State: S2	chr11	14559000	14559001	BN-14559000	-	0.000116356
chr11	14655731	14655884	Nucleosome:61282	State: S4	chr11	14655871	14655873	BN-71074986	-	3.76e-60
chr11	14709231	14709378	Nucleosome:61496	State: S2	chr11	14709276	14709277	BN-14709276	-	8.38e-06
chr11	14774771	14774925	Nucleosome:61752	State: S2	chr11	14774817	14774818	BP-14774817	+	0.00293024
chr11	14837461	14837615	Nucleosome:61996	State: S2	chr11	14837463	14837464	BN-14837463	-	0.00225256
chr11	14855601	14855748	Nucleosome:62068	State: S7	chr11	14855613	14855614	BP-14855613	+	0.00321785
chr11	14855901	14856056	Nucleosome:62070	State: S7	chr11	14855931	14855932	BN-14855931	-	1.29e-26
chr11	15155431	15155583	Nucleosome:63364	State: S2	chr11	15155475	15155476	BN-15155475	-	0.036718
chr11	15992011	15992165	Nucleosome:67243	State: S3	chr11	15992048	15992049	BP-15992048	+	2.84e-05
chr11	16638721	16638871	Nucleosome:70077	State: S3	chr11	16638782	16638783	BN-16638782	-	0.0114734
chr11	16711271	16711422	Nucleosome:70358	State: S4	chr11	16711414	16711415	BN-16711414	-	7.2e-24
chr11	16912051	16912207	Nucleosome:71265	State: S6	chr11	16912068	16912069	BP-16912068	+	0.00314842
chr11	17191391	17191547	Nucleosome:72482	State: S4	chr11	17191494	17191495	BP-17191494	+	8.03e-05
chr11	17485391	17485544	Nucleosome:73749	State: S6	chr11	17485413	17485414	BP-17485413	+	0.00646702
chr11	17697291	17697444	Nucleosome:74721	State: S3	chr11	17697339	17697340	BP-17697339	+	0.0108096
chr11	17955041	17955193	Nucleosome:75943	State: S3	chr11	17955129	17955130	BP-17955129	+	0.00203027
chr11	18100341	18100496	Nucleosome:76594	State: S4	chr11	18100518	18100519	BP-18100518	+	0.0172777
chr11	19123621	19123775	Nucleosome:80932	State: S2	chr11	19123839	19123840	BN-19123839	-	7.47e-07
chr11	19552611	19552760	Nucleosome:82876	State: S4	chr11	19552728	19552729	BP-19552728	+	0.00195358
chr11	19629201	19629357	Nucleosome:83197	State: S2	chr11	19629286	19629287	BN-19629286	-	0.0160964
chr11	20053341	20053496	Nucleosome:85114	State: S4	chr11	20053489	20053490	BP-20053489	+	1.55e-12
chr11	20472621	20472777	Nucleosome:86984	State: S7	chr11	20472779	20472780	BN-20472779	-	0.000197856
chr11	21700021	21700170	Nucleosome:92347	State: S2	chr11	21700066	21700067	BN-21700066	-	1.83e-10
chr11	22635271	22635419	Nucleosome:96422	State: S2	chr11	22635411	22635412	BP-22635411	+	8.02e-07
chr11	22760061	22760215	Nucleosome:96937	State: S3	chr11	22760071	22760072	BN-22760071	-	0.000459539
chr11	22849971	22850127	Nucleosome:97353	State: S7	chr11	22850050	22850051	BP-22850050	+	0.000788751
chr11	22896801	22896951	Nucleosome:97573	State: S3	chr11	22896847	22896848	BN-22896847	-	1.92e-18
chr11	22945301	22945451	Nucleosome:97783	State: S7	chr11	22945426	22945427	BN-22945426	-	4.49e-05
chr11	22949691	22949847	Nucleosome:97802	State: S7	chr11	22949693	22949694	BN-22949693	-	5.63e-06
chr11	23080301	23080451	Nucleosome:98356	State: S4	chr11	23080398	23080399	BN-23080398	-	0.0381905
chr11	23084881	23085031	Nucleosome:98377	State: S4	chr11	23084925	23084926	BN-23084925	-	0.0011033
chr11	23098671	23098827	Nucleosome:98438	State: S4	chr11	23098841	23098842	BN-23098841	-	2.43e-11
chr11	23310161	23310311	Nucleosome:99335	State: S3	chr11	23310206	23310207	BN-23310206	-	7.63e-16
chr11	23369471	23369620	Nucleosome:99550	State: S3	chr11	23369531	23369532	BN-23369531	-	0.0123648
chr11	23388701	23388855	Nucleosome:99640	State: S6	chr11	23388701	23388702	BN-23388701	-	3.76e-17
chr11	23412741	23412890	Nucleosome:99742	State: S2	chr11	23412807	23412808	BN-23412807	-	3.54e-28
chr11	23521141	23521291	Nucleosome:100183	State: S2	chr11	23521143	23521144	BN-23521143	-	6.04e-23
chr11	23548971	23549121	Nucleosome:100308	State: S2	chr11	23549010	23549011	BP-23549010	+	1.57e-07
chr11	23607271	23607421	Nucleosome:100562	State: S2	chr11	23607275	23607276	BN-23607275	-	6.51e-09
chr11	24100151	24100302	Nucleosome:102731	State: S2	chr11	24100177	24100178	BP-24100177	+	1.22e-25
chr11	24284531	24284685	Nucleosome:103526	State: S7	chr11	24284627	24284628	BP-24284627	+	4.57e-12
chr11	24479621	24479768	Nucleosome:104324	State: S3	chr11	24479638	24479639	BP-24479638	+	0.00332839
chr11	24479741	24479892	Nucleosome:104325	State: S3	chr11	24479751	24479752	BP-24479751	+	0.0125269
chr11	24500081	24500230	Nucleosome:104417	State: S2	chr11	24500098	24500099	BP-24500098	+	0.000431919
chr11	24514431	24514586	Nucleosome:104476	State: S2	chr11	24514563	24514564	BN-24514563	-	5.71e-19
chr11	24574191	24574338	Nucleosome:104766	State: S7	chr11	24574289	24574290	BP-24574289	+	7.89e-06
chr11	24635321	24635477	Nucleosome:105049	State: S7	chr11	24635482	24635483	BN-24635482	-	0.000715062
chr11	24657681	24657833	Nucleosome:105154	State: S4	chr11	24657707	24657708	BN-24657707	-	5.43e-31
chr11	24780121	24780276	Nucleosome:105683	State: S4	chr11	24780257	24780258	BP-24780257	+	0.00452672
chr11	24853331	24853482	Nucleosome:106009	State: S6	chr11	24853414	24853415	BP-24853414	+	0.0132407
chr11	24985921	24986077	Nucleosome:106557	State: S6	chr11	24986008	24986009	BP-24986008	+	0.0266885
chr11	25085581	25085728	Nucleosome:106966	State: S2	chr11	25085650	25085651	BN-25085650	-	1.07e-11
chr11	25418581	25418730	Nucleosome:108378	State: S7	chr11	25418583	25418584	BN-25418583	-	0.0390293
chr11	25506981	25507134	Nucleosome:108745	State: S3	chr11	25507113	25507114	BN-25507113	-	0.0205333
chr11	25549771	25549924	Nucleosome:108897	State: S2	chr11	25549821	25549822	BN-25549821	-	9.75e-11
chr11	25646841	25646995	Nucleosome:109323	State: S3	chr11	25646880	25646881	BP-25646880	+	5.86e-06
chr11	25788361	25788515	Nucleosome:109888	State: S7	chr11	25788378	25788379	BP-25788378	+	4.82e-13
chr11	26213631	26213778	Nucleosome:111721	State: S2	chr11	26213641	26213642	BN-26213641	-	0.000207404
chr11	26249871	26250026	Nucleosome:111882	State: S3	chr11	26250060	26250061	BP-26250060	+	0.0223174
chr11	26348361	26348515	Nucleosome:112315	State: S3	chr11	26348416	26348417	BP-26348416	+	0.0217832
chr11	26442081	26442236	Nucleosome:112736	State: S2	chr11	26442146	26442147	BN-26442146	-	1.19e-05
chr11	26716601	26716753	Nucleosome:113955	State: S7	chr11	26716624	26716625	BN-26716624	-	1.64e-05
chr11	26717971	26718119	Nucleosome:113962	State: S7	chr11	26718062	26718063	BN-26718062	-	0.0164841
chr11	26926051	26926201	Nucleosome:114894	State: S2	chr11	26926070	26926071	BP-26926070	+	7.27e-12
chr11	26931151	26931298	Nucleosome:114918	State: S3	chr11	26931232	26931233	BP-26931232	+	1.06e-25
chr11	26931971	26932119	Nucleosome:114921	State: S3	chr11	26932135	26932136	BP-26932135	+	1.68e-07
chr11	27410241	27410395	Nucleosome:116952	State: S6	chr11	27410352	27410353	BP-27410352	+	1.39e-12
chr11	27561811	27561966	Nucleosome:117620	State: S4	chr11	27561822	27561823	BP-27561822	+	6.02e-22
chr11	27682411	27682559	Nucleosome:118138	State: S2	chr11	27682489	27682490	BP-27682489	+	1.68e-38
chr11	28104751	28104899	Nucleosome:119964	State: S3	chr11	28104843	28104844	BN-28104843	-	1.54e-09
chr11	28207491	28207644	Nucleosome:120411	State: S7	chr11	28207718	28207719	BP-28207718	+	0.0021382
chr11	28207821	28207973	Nucleosome:120412	State: S6	chr11	28207821	28207822	BN-28207821	-	0.0125036
chr11	28219651	28219805	Nucleosome:120467	State: S6	chr11	28219820	28219821	BN-28219820	-	7.79e-11
chr11	28234411	28234565	Nucleosome:120520	State: S3	chr11	28234623	28234624	BN-28234623	-	0.0211508
chr11	28234771	28234918	Nucleosome:120521	State: S6	chr11	28234788	28234789	BP-28234788	+	0.0201526
chr11	28260571	28260726	Nucleosome:120591	State: S7	chr11	28260655	28260656	BN-28260655	-	1.33e-05
chr11	28441891	28442039	Nucleosome:121325	State: S2	chr11	28441897	28441898	BP-28441897	+	0.00161663
chr11	28559391	28559545	Nucleosome:121844	State: S7	chr11	28559525	28559526	BP-28559525	+	1.69e-82
chr11	30133611	30133760	Nucleosome:128646	State: S2	chr11	30133669	30133670	BN-30133669	-	0.0297454
chr11	30163471	30163625	Nucleosome:128784	State: S6	chr11	30163505	30163506	BP-30163505	+	0.0369995
chr11	30163931	30164082	Nucleosome:128786	State: S2	chr11	30164054	30164055	BP-30164054	+	4.22e-05
chr11	30195101	30195254	Nucleosome:128926	State: S2	chr11	30195215	30195216	BN-30195215	-	0.0270082
chr11	30251311	30251461	Nucleosome:129163	State: S2	chr11	30251472	30251473	BP-30251472	+	0.000451758
chr11	30904221	30904375	Nucleosome:132077	State: S4	chr11	30904257	30904258	BN-30904257	-	3.73e-06
chr11	31041661	31041808	Nucleosome:132705	State: S3	chr11	31041768	31041769	BN-31041768	-	2.67e-05
chr11	31582581	31582733	Nucleosome:135033	State: S4	chr11	31582739	31582740	BP-31582739	+	0.0167056
chr11	31653661	31653815	Nucleosome:135325	State: S2	chr11	31653671	31653672	BN-31653671	-	3.86e-10
chr11	31665491	31665646	Nucleosome:135378	State: S2	chr11	31665663	31665664	BN-31665663	-	2.59e-109
chr11	32326181	32326330	Nucleosome:138310	State: S4	chr11	32326302	32326303	BP-32326302	+	3.33e-07
chr11	33004411	33004560	Nucleosome:141174	State: S2	chr11	33004453	33004454	BP-33004453	+	1.72e-07
chr11	33281461	33281617	Nucleosome:142379	State: S7	chr11	33281517	33281518	BP-33281517	+	3.08e-38
chr11	33288181	33288334	Nucleosome:142408	State: S6	chr11	33288240	33288241	BN-33288240	-	0.0402217
chr11	33295151	33295306	Nucleosome:142438	State: S7	chr11	33295623	33295624	BP-33295623	+	2.98e-07
chr11	33307921	33308069	Nucleosome:142491	State: S6	chr11	33307922	33307923	BN-33307922	-	0.000206455
chr11	33339241	33339393	Nucleosome:142639	State: S7	chr11	33339338	33339339	BN-33339338	-	0.0417197
chr11	33519451	33519607	Nucleosome:143433	State: S3	chr11	33519516	33519517	BP-33519516	+	7.57e-15
chr11	33551111	33551260	Nucleosome:143576	State: S7	chr11	33551193	33551194	BN-33551193	-	0.0122827
chr11	33960091	33960238	Nucleosome:145384	State: S3	chr11	33960174	33960175	BP-33960174	+	0.0115443
chr11	34190431	34190586	Nucleosome:146394	State: S3	chr11	34190503	34190504	BN-34190503	-	0.00331375
chr11	34285051	34285200	Nucleosome:146834	State: S2	chr11	34285112	34285113	BN-34285112	-	6.78e-09
chr11	34444061	34444215	Nucleosome:147542	State: S2	chr11	34444168	34444169	BN-34444168	-	5.7e-109
chr11	34675391	34675547	Nucleosome:148607	State: S4	chr11	34675409	34675410	BP-34675409	+	0.0170788
chr11	34689881	34690031	Nucleosome:148674	State: S7	chr11	34689920	34689921	BN-34689920	-	0.00984817
chr11	34692571	34692724	Nucleosome:148687	State: S3	chr11	34692736	34692737	BN-34692736	-	3.01e-07
chr11	35011861	35012009	Nucleosome:150050	State: S4	chr11	35011901	35011902	BN-35011901	-	0.00698777
chr11	35019911	35020061	Nucleosome:150089	State: S2	chr11	35019955	35019956	BN-35019955	-	2.33e-23
chr11	35359271	35359422	Nucleosome:151650	State: S4	chr11	35359302	35359303	BN-35359302	-	0.0260232
chr11	35359651	35359800	Nucleosome:151652	State: S2	chr11	35359662	35359663	BN-35359662	-	0.0021351
chr11	35745551	35745701	Nucleosome:153387	State: S2	chr11	35745559	35745560	BN-35745559	-	0.00570006
chr11	36040731	36040879	Nucleosome:154689	State: S2	chr11	36040732	36040733	BN-36040732	-	2.37e-06
chr11	36457851	36458003	Nucleosome:156576	State: S7	chr11	36457882	36457883	BN-36457882	-	3.16e-09
chr11	36660141	36660292	Nucleosome:157434	State: S3	chr11	36660189	36660190	BN-36660189	-	0.00140628
chr11	36676341	36676495	Nucleosome:157484	State: S2	chr11	36676383	36676384	BP-36676383	+	0.0165055
chr11	36704541	36704691	Nucleosome:157584	State: S3	chr11	36704577	36704578	BP-36704577	+	2.5e-57
chr11	36751611	36751761	Nucleosome:157807	State: S7	chr11	36751677	36751678	BN-36751677	-	0.0236433
chr11	38063531	38063683	Nucleosome:163580	State: S6	chr11	38063693	38063694	BP-38063693	+	2.08e-06
chr11	38776631	38776778	Nucleosome:166668	State: S2	chr11	38776733	38776734	BN-38776733	-	0.0329719
chr11	38911271	38911423	Nucleosome:167255	State: S4	chr11	38911278	38911279	BN-38911278	-	2.47e-07
chr11	39612631	39612783	Nucleosome:170273	State: S2	chr11	39612637	39612638	BN-39612637	-	0.00988556
chr11	40250401	40250551	Nucleosome:172907	State: S7	chr11	40250539	40250540	BN-40250539	-	1.79e-06
chr11	40256721	40256874	Nucleosome:172933	State: S2	chr11	40256745	40256746	BP-40256745	+	0.00158183
chr11	40390551	40390707	Nucleosome:173525	State: S7	chr11	40390576	40390577	BN-40390576	-	0.000849707
chr11	40547441	40547593	Nucleosome:174203	State: S3	chr11	40547467	40547468	BN-40547467	-	0.010229
chr11	40615911	40616064	Nucleosome:174493	State: S2	chr11	40615917	40615918	BN-40615917	-	0.000126555
chr11	40907321	40907472	Nucleosome:175796	State: S6	chr11	40907389	40907390	BP-40907389	+	0.0400207
chr11	40956261	40956410	Nucleosome:175991	State: S7	chr11	40956288	40956289	BN-40956288	-	0.00428695
chr11	41287481	41287631	Nucleosome:177473	State: S3	chr11	41287568	41287569	BN-41287568	-	0.0467132
chr11	41471421	41471574	Nucleosome:178302	State: S3	chr11	41471421	41471422	BP-41471421	+	0.00656306
chr11	41528541	41528697	Nucleosome:178558	State: S2	chr11	41528581	41528582	BP-41528581	+	5.51e-06
chr11	41802901	41803053	Nucleosome:179725	State: S2	chr11	41802920	41802921	BP-41802920	+	4.34e-09
chr11	42011381	42011536	Nucleosome:180658	State: S4	chr11	42011570	42011571	BP-42011570	+	0.00128716
chr11	42056461	42056612	Nucleosome:180868	State: S4	chr11	42056519	42056520	BP-42056519	+	0.000766318
chr11	42081911	42082064	Nucleosome:180977	State: S2	chr11	42081931	42081932	BN-42081931	-	0.00428913
chr11	42150651	42150805	Nucleosome:181271	State: S6	chr11	42150727	42150728	BP-42150727	+	2.55e-11
chr11	42216251	42216399	Nucleosome:181562	State: S3	chr11	42216305	42216306	BN-42216305	-	5.96e-06
chr11	42267231	42267379	Nucleosome:181771	State: S2	chr11	42267396	42267397	BN-42267396	-	0.000673413
chr11	42283771	42283923	Nucleosome:181841	State: S2	chr11	42283948	42283949	BN-42283948	-	0.00978949
chr11	42341661	42341812	Nucleosome:182100	State: S3	chr11	42341769	42341770	BP-42341769	+	9e-10
chr11	42816521	42816669	Nucleosome:184131	State: S3	chr11	42816527	42816528	BN-42816527	-	2.67e-08
chr11	43094601	43094757	Nucleosome:185244	State: S3	chr11	43094653	43094654	BP-43094653	+	0.000357829
chr11	43928651	43928806	Nucleosome:188837	State: S4	chr11	43928780	43928781	BN-43928780	-	8.11e-06
chr11	44001831	44001979	Nucleosome:189178	State: S7	chr11	44001957	44001958	BP-44001957	+	2.57e-51
chr11	44173601	44173756	Nucleosome:189952	State: S2	chr11	44173603	44173604	BP-44173603	+	0.00153097
chr11	44214051	44214203	Nucleosome:190128	State: S2	chr11	44214224	44214225	BP-44214224	+	0.000128888
chr11	44611021	44611172	Nucleosome:191904	State: S2	chr11	44611084	44611085	BP-44611084	+	0.0358313
chr11	46013191	46013346	Nucleosome:198263	State: S3	chr11	46013288	46013289	BP-46013288	+	0.00534828
chr11	46297791	46297946	Nucleosome:199531	State: S3	chr11	46297834	46297835	BP-46297834	+	0.0366264
chr11	46297961	46298115	Nucleosome:199532	State: S2	chr11	46298119	46298120	BN-46298119	-	0.0111106
chr11	46569291	46569443	Nucleosome:200760	State: S3	chr11	46569332	46569333	BN-46569332	-	0.00552938
chr11	46804361	46804513	Nucleosome:201782	State: S3	chr11	46804404	46804405	BN-46804404	-	0.00268199
chr11	46987501	46987656	Nucleosome:202560	State: S2	chr11	46987565	46987566	BP-46987565	+	0.00908367
chr11	47209301	47209449	Nucleosome:203484	State: S3	chr11	47209383	47209384	BP-47209383	+	0.000667849
chr11	47226031	47226179	Nucleosome:203558	State: S7	chr11	47226057	47226058	BN-47226057	-	3.81e-06
chr11	47453041	47453194	Nucleosome:204576	State: S4	chr11	47453080	47453081	BN-47453080	-	0.00733075
chr11	47544761	47544911	Nucleosome:204968	State: S3	chr11	47544805	47544806	BN-47544805	-	0.0154732
chr11	47544901	47545049	Nucleosome:204969	State: S7	chr11	47544957	47544958	BN-47544957	-	1.1e-06
chr11	47560791	47560947	Nucleosome:205034	State: S4	chr11	47560804	47560805	BP-47560804	+	0.000887969
chr11	47966231	47966385	Nucleosome:206788	State: S6	chr11	47966274	47966275	BN-47966274	-	1.34e-28
chr11	48011641	48011794	Nucleosome:206977	State: S3	chr11	48011646	48011647	BP-48011646	+	0.00113641
chr11	48297031	48297184	Nucleosome:208203	State: S2	chr11	48297034	48297035	BN-48297034	-	1.15e-12
chr11	49499241	49499393	Nucleosome:211286	State: S4	chr11	49499356	49499357	BN-49499356	-	0.00256269
chr11	56458711	56458860	Nucleosome:223051	State: S2	chr11	56458867	56458868	BP-56458867	+	0.00855894
chr11	56532511	56532665	Nucleosome:223346	State: S2	chr11	56532670	56532671	BP-56532670	+	4.8e-06
chr11	56583921	56584069	Nucleosome:223568	State: S4	chr11	56583976	56583977	BN-56583976	-	0.000273628
chr11	57109451	57109604	Nucleosome:225868	State: S4	chr11	57109465	57109466	BN-137777402	-	0.000129382
chr11	57703611	57703765	Nucleosome:228465	State: S2	chr11	57703612	57703613	BP-57703612	+	0.0230938
chr11	58693371	58693519	Nucleosome:232664	State: S2	chr11	58693449	58693450	BN-58693449	-	0.00295421
chr11	58703671	58703818	Nucleosome:232713	State: S2	chr11	58703718	58703719	BP-58703718	+	1.28e-39
chr11	58781981	58782133	Nucleosome:233055	State: S2	chr11	58782022	58782023	BN-58782022	-	1.04e-24
chr11	58922191	58922338	Nucleosome:233574	State: S3	chr11	58922273	58922274	BP-58922273	+	6.41e-14
chr11	59350251	59350406	Nucleosome:235393	State: S4	chr11	59350284	59350285	BN-59350284	-	0.000342549
chr11	59385291	59385444	Nucleosome:235547	State: S7	chr11	59385435	59385436	BP-59385435	+	3.1e-19
chr11	59385561	59385717	Nucleosome:235548	State: S4	chr11	59385562	59385563	BN-59385562	-	2.42e-14
chr11	59863261	59863409	Nucleosome:237633	State: S2	chr11	59863262	59863263	BN-59863262	-	0.00233763
chr11	60451391	60451538	Nucleosome:240112	State: S4	chr11	60451403	60451404	BN-54357559	-	0.034627
chr11	60926281	60926430	Nucleosome:242225	State: S3	chr11	60926305	60926306	BN-60926305	-	7.58e-29
chr11	62092891	62093041	Nucleosome:247139	State: S3	chr11	62092950	62092951	BN-62092950	-	6.65e-05
chr11	62316351	62316504	Nucleosome:248075	State: S2	chr11	62316515	62316516	BN-62316515	-	0.00713449
chr11	62328451	62328605	Nucleosome:248129	State: S3	chr11	62328494	62328495	BN-62328494	-	0.000637078
chr11	62552121	62552276	Nucleosome:249102	State: S2	chr11	62552189	62552190	BP-62552189	+	0.0203883
chr11	62714861	62715014	Nucleosome:249813	State: S2	chr11	62714936	62714937	BP-62714936	+	0.00410193
chr11	63013521	63013673	Nucleosome:250950	State: S3	chr11	63013578	63013579	BN-63013578	-	2.27e-31
chr11	63467611	63467761	Nucleosome:252696	State: S2	chr11	63467674	63467675	BN-63467674	-	2.14e-09
chr11	63899361	63899515	Nucleosome:254590	State: S6	chr11	63899389	63899390	BN-63899389	-	0.0065085
chr11	64675171	64675326	Nucleosome:258049	State: S4	chr11	64675188	64675191	BN-79746601	-	1e-27
chr11	64871731	64871878	Nucleosome:258916	State: S3	chr11	64871807	64871808	BP-64871807	+	1.11e-19
chr11	65028841	65028993	Nucleosome:259595	State: S7	chr11	65028921	65028922	BN-65028921	-	7.13e-07
chr11	65188481	65188632	Nucleosome:260288	State: S4	chr11	65188502	65188503	BP-65188502	+	1.38e-07
chr11	65692941	65693091	Nucleosome:262499	State: S4	chr11	65693021	65693022	BP-65693021	+	2.63e-05
chr11	66111511	66111663	Nucleosome:264334	State: S4	chr11	66111542	66111543	BP-66111542	+	0.00347625
chr11	66550251	66550401	Nucleosome:266228	State: S2	chr11	66550373	66550374	BN-66550373	-	0.00122714
chr11	66557341	66557492	Nucleosome:266259	State: S2	chr11	66557405	66557406	BP-66557405	+	1.95e-31
chr11	66699031	66699180	Nucleosome:266882	State: S2	chr11	66699069	66699070	BP-66699069	+	0.02208
chr11	66699141	66699297	Nucleosome:266883	State: S2	chr11	66699169	66699170	BN-66699169	-	0.00463845
chr11	67080031	67080185	Nucleosome:268533	State: S2	chr11	67080229	67080230	BP-67080229	+	6.21e-08
chr11	67425451	67425602	Nucleosome:270031	State: S3	chr11	67425482	67425483	BN-67425482	-	0.000240343
chr11	67789881	67790033	Nucleosome:270721	State: S4	chr11	67789895	67789897	BP-145399211	+	8.86e-06
chr11	68305651	68305800	Nucleosome:272995	State: S2	chr11	68305662	68305663	BP-68305662	+	6.88e-10
chr11	68443211	68443364	Nucleosome:273561	State: S4	chr11	68443227	68443228	BP-36249373	+	3.11e-25
chr11	68873821	68873969	Nucleosome:275465	State: S3	chr11	68873866	68873867	BN-68873866	-	0.000238835
chr11	68882571	68882720	Nucleosome:275508	State: S3	chr11	68882602	68882603	BN-68882602	-	0.00158241
chr11	71181981	71182133	Nucleosome:285360	State: S2	chr11	71182021	71182022	BN-71182021	-	0.019101
chr11	71791051	71791201	Nucleosome:286974	State: S2	chr11	71791081	71791082	BN-71791081	-	7.39e-29
chr11	72145581	72145736	Nucleosome:288566	State: S4	chr11	72145781	72145782	BP-72145781	+	6.46e-06
chr11	72348831	72348980	Nucleosome:289450	State: S6	chr11	72349000	72349001	BP-72349000	+	0.0141009
chr11	73156881	73157031	Nucleosome:293083	State: S4	chr11	73156962	73156963	BN-73156962	-	0.00962725
chr11	73563511	73563661	Nucleosome:294843	State: S3	chr11	73563523	73563524	BP-73563523	+	0.024849
chr11	74695451	74695605	Nucleosome:299753	State: S2	chr11	74695587	74695588	BN-74695587	-	0.0125153
chr11	75082851	75083002	Nucleosome:301438	State: S6	chr11	75082888	75082889	BP-75082888	+	0.0243316
chr11	75133241	75133393	Nucleosome:301658	State: S3	chr11	75133269	75133270	BN-75133269	-	0.0433999
chr11	75206531	75206687	Nucleosome:301997	State: S3	chr11	75206622	75206623	BP-75206622	+	0.00513915
chr11	75563731	75563886	Nucleosome:303600	State: S2	chr11	75563737	75563738	BP-75563737	+	0.0295873
chr11	75600371	75600525	Nucleosome:303758	State: S7	chr11	75600371	75600372	BP-75600371	+	0.0133321
chr11	75812451	75812598	Nucleosome:304664	State: S2	chr11	75812503	75812504	BP-75812503	+	1.1e-07
chr11	76074251	76074400	Nucleosome:305835	State: S7	chr11	76074281	76074282	BP-76074281	+	0.0334529
chr11	76230471	76230626	Nucleosome:306528	State: S4	chr11	76230474	76230475	BN-76230474	-	0.00178549
chr11	76706631	76706786	Nucleosome:308601	State: S2	chr11	76706784	76706785	BN-76706784	-	0.00475988
chr11	76772301	76772449	Nucleosome:308895	State: S3	chr11	76772310	76772311	BN-76772310	-	7.58e-50
chr11	77010531	77010679	Nucleosome:309976	State: S4	chr11	77010609	77010610	BP-77010609	+	0.000428935
chr11	77027871	77028018	Nucleosome:310054	State: S2	chr11	77027884	77027885	BN-77027884	-	0.0149547
chr11	77271221	77271374	Nucleosome:311128	State: S2	chr11	77271377	77271378	BN-77271377	-	0.00778634
chr11	77838641	77838791	Nucleosome:313390	State: S7	chr11	77838670	77838671	BN-77838670	-	0.00119754
chr11	77867061	77867215	Nucleosome:313524	State: S3	chr11	77867191	77867192	BP-77867191	+	9.41e-24
chr11	77867331	77867487	Nucleosome:313525	State: S3	chr11	77867342	77867343	BP-77867342	+	0.00798895
chr11	78166191	78166345	Nucleosome:314847	State: S3	chr11	78166264	78166265	BN-78166264	-	0.0362427
chr11	78317871	78318019	Nucleosome:315499	State: S2	chr11	78317879	78317880	BP-78317879	+	3.21e-35
chr11	79020591	79020745	Nucleosome:318676	State: S2	chr11	79020596	79020597	BP-79020596	+	0.00534236
chr11	79398361	79398508	Nucleosome:320377	State: S4	chr11	79398366	79398367	BN-79398366	-	4.14e-08
chr11	79520321	79520476	Nucleosome:320916	State: S6	chr11	79520365	79520366	BP-79520365	+	0.0433834
chr11	79998411	79998560	Nucleosome:323057	State: S2	chr11	79998556	79998557	BP-79998556	+	0.000713677
chr11	80051301	80051448	Nucleosome:323300	State: S2	chr11	80051307	80051308	BN-80051307	-	0.0295453
chr11	80147631	80147784	Nucleosome:323725	State: S2	chr11	80147693	80147694	BN-80147693	-	0.019797
chr11	80493801	80493956	Nucleosome:325228	State: S6	chr11	80493844	80493845	BN-80493844	-	0.0137133
chr11	80903541	80903696	Nucleosome:327058	State: S2	chr11	80903635	80903636	BN-80903635	-	0.00354518
chr11	80903821	80903977	Nucleosome:327059	State: S7	chr11	80903828	80903829	BN-80903828	-	5.27e-22
chr11	80926701	80926852	Nucleosome:327161	State: S3	chr11	80926711	80926712	BP-80926711	+	7.61e-10
chr11	81208431	81208586	Nucleosome:328416	State: S3	chr11	81208435	81208436	BN-81208435	-	0.0046235
chr11	81751561	81751708	Nucleosome:330797	State: S3	chr11	81751693	81751694	BN-81751693	-	6.8e-10
chr11	81764391	81764540	Nucleosome:330860	State: S3	chr11	81764419	81764420	BP-81764419	+	0.000294922
chr11	81946121	81946272	Nucleosome:331625	State: S2	chr11	81946164	81946165	BP-81946164	+	0.027964
chr11	82575371	82575518	Nucleosome:334366	State: S2	chr11	82575371	82575372	BN-82575371	-	0.0479501
chr11	82836361	82836513	Nucleosome:335505	State: S2	chr11	82836437	82836438	BN-82836437	-	2.25e-06
chr11	82858281	82858432	Nucleosome:335595	State: S2	chr11	82858325	82858326	BN-82858325	-	0.0295105
chr11	83100051	83100207	Nucleosome:336637	State: S2	chr11	83100069	83100070	BP-83100069	+	0.0274709
chr11	83518541	83518694	Nucleosome:338453	State: S6	chr11	83518730	83518731	BP-83518730	+	0.0360995
chr11	83521891	83522040	Nucleosome:338469	State: S7	chr11	83521895	83521896	BN-83521895	-	0.000708254
chr11	83698941	83699089	Nucleosome:339247	State: S7	chr11	83699079	83699080	BP-83699079	+	2.71e-06
chr11	83699201	83699353	Nucleosome:339248	State: S7	chr11	83699255	83699256	BN-83699255	-	0.0289738
chr11	84050971	84051127	Nucleosome:340811	State: S2	chr11	84050975	84050976	BN-84050975	-	0.0089662
chr11	84348991	84349144	Nucleosome:342142	State: S3	chr11	84349133	84349134	BP-84349133	+	0.0282427
chr11	84490261	84490409	Nucleosome:342757	State: S2	chr11	84490409	84490410	BN-84490409	-	0.0017235
chr11	84768141	84768292	Nucleosome:344010	State: S3	chr11	84768228	84768229	BP-84768228	+	0.000204432
chr11	85437861	85438008	Nucleosome:346852	State: S2	chr11	85437872	85437873	BN-85437872	-	0.0461366
chr11	85518441	85518594	Nucleosome:347206	State: S3	chr11	85518502	85518503	BN-85518502	-	0.0196866
chr11	85539341	85539496	Nucleosome:347300	State: S2	chr11	85539489	85539490	BP-85539489	+	2.39e-25
chr11	86672451	86672604	Nucleosome:352176	State: S4	chr11	86672588	86672590	BP-35293295	+	1.34e-10
chr11	86711251	86711404	Nucleosome:352336	State: S6	chr11	86711330	86711331	BP-86711330	+	3.12e-234
chr11	86793951	86794100	Nucleosome:352679	State: S2	chr11	86794003	86794004	BN-86794003	-	0.00626473
chr11	86886521	86886672	Nucleosome:353067	State: S2	chr11	86886534	86886535	BN-86886534	-	0.0390123
chr11	86959441	86959590	Nucleosome:353370	State: S2	chr11	86959448	86959449	BN-86959448	-	0.0284037
chr11	87009241	87009395	Nucleosome:353587	State: S2	chr11	87009402	87009403	BP-87009402	+	2.61e-06
chr11	87530961	87531115	Nucleosome:355733	State: S6	chr11	87530982	87530983	BP-87530982	+	7.52e-06
chr11	87536451	87536600	Nucleosome:355757	State: S6	chr11	87536496	87536497	BN-87536496	-	0.0198211
chr11	88030681	88030832	Nucleosome:357654	State: S2	chr11	88030693	88030694	BP-88030693	+	0.000685789
chr11	88211941	88212092	Nucleosome:358424	State: S3	chr11	88212023	88212024	BP-88212023	+	0.000302842
chr11	88622211	88622365	Nucleosome:360087	State: S3	chr11	88622237	88622238	BN-88622237	-	4e-38
chr11	88880551	88880703	Nucleosome:360612	State: S4	chr11	88880620	88880621	BN-88880620	-	6.31e-87
chr11	89167901	89168048	Nucleosome:361430	State: S2	chr11	89167913	89167914	BN-89167913	-	0.0450385
chr11	89382871	89383022	Nucleosome:362160	State: S2	chr11	89382873	89382874	BP-89382873	+	2.27e-09
chr11	89976181	89976337	Nucleosome:363040	State: S4	chr11	89976286	89976287	BP-89976286	+	0.000515042
chr11	89991571	89991723	Nucleosome:363109	State: S2	chr11	89991581	89991582	BN-89991581	-	4.62e-19
chr11	90084831	90084982	Nucleosome:363507	State: S2	chr11	90084883	90084884	BP-90084883	+	0.0229918
chr11	90191651	90191801	Nucleosome:363949	State: S4	chr11	90191680	90191681	BN-90191680	-	9.73e-16
chr11	90480931	90481083	Nucleosome:365213	State: S2	chr11	90481061	90481062	BN-90481061	-	0.0466679
chr11	91329601	91329756	Nucleosome:368841	State: S6	chr11	91329667	91329668	BN-91329667	-	3.43e-32
chr11	91472721	91472876	Nucleosome:369488	State: S2	chr11	91472782	91472783	BP-91472782	+	0.00148292
chr11	92585561	92585712	Nucleosome:374484	State: S2	chr11	92585569	92585570	BN-92585569	-	0.000381766
chr11	92922811	92922958	Nucleosome:375929	State: S2	chr11	92922859	92922860	BN-92922859	-	0.0266689
chr11	92947631	92947778	Nucleosome:376041	State: S6	chr11	92947713	92947714	BP-92947713	+	1.09e-05
chr11	92962331	92962479	Nucleosome:376109	State: S6	chr11	92962403	92962404	BN-92962403	-	0.0441618
chr11	92970161	92970315	Nucleosome:376144	State: S2	chr11	92970259	92970260	BP-92970259	+	0.00690872
chr11	93050431	93050587	Nucleosome:376488	State: S2	chr11	93050452	93050453	BN-93050452	-	3.94e-08
chr11	93091221	93091376	Nucleosome:376678	State: S6	chr11	93091279	93091280	BN-93091279	-	5.69e-12
chr11	93232181	93232336	Nucleosome:377232	State: S3	chr11	93232306	93232307	BP-93232306	+	5.58e-16
chr11	93303841	93303988	Nucleosome:377565	State: S2	chr11	93303998	93303999	BN-93303998	-	0.0209251
chr11	93917681	93917836	Nucleosome:380184	State: S3	chr11	93917784	93917785	BN-93917784	-	0.000157029
chr11	94034381	94034536	Nucleosome:380638	State: S2	chr11	94034433	94034434	BP-94034433	+	0.0059512
chr11	94485611	94485767	Nucleosome:382541	State: S4	chr11	94485748	94485751	BN-981316	-	0.0200526
chr11	94571521	94571671	Nucleosome:382937	State: S3	chr11	94571588	94571589	BN-94571588	-	1.06e-08
chr11	94704381	94704532	Nucleosome:383544	State: S2	chr11	94704400	94704401	BP-94704400	+	0.00760144
chr11	94960871	94961024	Nucleosome:384695	State: S2	chr11	94960928	94960929	BN-94960928	-	0.0118565
chr11	94977001	94977152	Nucleosome:384766	State: S2	chr11	94977044	94977045	BN-94977044	-	0.000219357
chr11	95378201	95378351	Nucleosome:386460	State: S2	chr11	95378275	95378276	BP-95378275	+	0.0389898
chr11	95385401	95385548	Nucleosome:386492	State: S7	chr11	95385490	95385491	BN-95385490	-	0.00107607
chr11	95771051	95771200	Nucleosome:388234	State: S3	chr11	95771081	95771082	BN-95771081	-	5.9e-07
chr11	95878231	95878385	Nucleosome:388734	State: S3	chr11	95878419	95878420	BP-95878419	+	4.99e-06
chr11	96006181	96006337	Nucleosome:389301	State: S3	chr11	96006240	96006241	BN-96006240	-	0.0267819
chr11	96092331	96092480	Nucleosome:389685	State: S2	chr11	96092378	96092379	BN-96092378	-	2.4e-07
chr11	96099641	96099797	Nucleosome:389717	State: S2	chr11	96099645	96099646	BN-96099645	-	0.0109745
chr11	96117271	96117427	Nucleosome:389794	State: S2	chr11	96117372	96117373	BP-96117372	+	2.79e-09
chr11	96117511	96117662	Nucleosome:389795	State: S2	chr11	96117550	96117551	BP-96117550	+	7.71e-05
chr11	96530381	96530537	Nucleosome:390890	State: S2	chr11	96530449	96530450	BP-96530449	+	4.89e-36
chr11	96771171	96771319	Nucleosome:391935	State: S3	chr11	96771336	96771337	BP-96771336	+	1.29e-37
chr11	96940371	96940520	Nucleosome:392612	State: S2	chr11	96940379	96940380	BP-96940379	+	1.44e-48
chr11	97095301	97095452	Nucleosome:393289	State: S3	chr11	97095383	97095384	BN-97095383	-	0.000275984
chr11	97168011	97168159	Nucleosome:393626	State: S7	chr11	97168042	97168043	BP-97168042	+	0.011572
chr11	97475811	97475965	Nucleosome:394964	State: S3	chr11	97475832	97475833	BN-97475832	-	0.00495894
chr11	97640261	97640412	Nucleosome:395684	State: S2	chr11	97640326	97640327	BP-97640326	+	7.97e-05
chr11	97759701	97759852	Nucleosome:396213	State: S2	chr11	97759745	97759746	BN-97759745	-	1.19e-09
chr11	97766121	97766269	Nucleosome:396241	State: S2	chr11	97766154	97766155	BP-97766154	+	0.0446125
chr11	97831121	97831270	Nucleosome:396523	State: S3	chr11	97831170	97831171	BP-97831170	+	0.00987749
chr11	97865451	97865607	Nucleosome:396677	State: S7	chr11	97865463	97865464	BN-97865463	-	0.00413229
chr11	97865801	97865949	Nucleosome:396679	State: S6	chr11	97865801	97865802	BN-97865801	-	0.0150588
chr11	97878501	97878657	Nucleosome:396732	State: S3	chr11	97878574	97878575	BP-97878574	+	1.02e-17
chr11	97927761	97927913	Nucleosome:396954	State: S4	chr11	97927862	97927863	BP-97927862	+	4.9e-08
chr11	98095401	98095550	Nucleosome:397691	State: S4	chr11	98095444	98095445	BP-98095444	+	0.00647694
chr11	98156971	98157121	Nucleosome:397955	State: S2	chr11	98157088	98157089	BN-98157088	-	0.000511274
chr11	99018581	99018734	Nucleosome:401635	State: S2	chr11	99018630	99018631	BP-99018630	+	0.00450477
chr11	99212841	99212993	Nucleosome:402496	State: S4	chr11	99212887	99212888	BN-99212887	-	0.00266948
chr11	99358111	99358263	Nucleosome:403139	State: S2	chr11	99358161	99358162	BP-99358161	+	3.26e-05
chr11	99495081	99495236	Nucleosome:403692	State: S3	chr11	99495089	99495090	BN-99495089	-	0.00207116
chr11	99495231	99495379	Nucleosome:403693	State: S4	chr11	99495234	99495235	BP-99495234	+	0.00636081
chr11	99979581	99979736	Nucleosome:405788	State: S2	chr11	99979745	99979746	BP-99979745	+	0.00030525
chr11	100110791	100110941	Nucleosome:406375	State: S2	chr11	100110822	100110823	BP-100110822	+	0.0219455
chr11	100555151	100555304	Nucleosome:408213	State: S3	chr11	100555232	100555233	BP-100555232	+	0.00993268
chr11	100648121	100648276	Nucleosome:408606	State: S3	chr11	100648133	100648134	BN-100648133	-	0.00356478
chr11	100787301	100787452	Nucleosome:409217	State: S3	chr11	100787400	100787401	BN-100787400	-	0.000280784
chr11	100834221	100834369	Nucleosome:409434	State: S7	chr11	100834272	100834273	BP-100834272	+	9.44e-11
chr11	100950221	100950373	Nucleosome:409953	State: S2	chr11	100950282	100950283	BP-100950282	+	8.8e-23
chr11	100984451	100984605	Nucleosome:410104	State: S6	chr11	100984477	100984478	BN-100984477	-	0.0200735
chr11	101198781	101198928	Nucleosome:410996	State: S3	chr11	101198782	101198783	BP-101198782	+	9.74e-05
chr11	101349361	101349513	Nucleosome:411665	State: S2	chr11	101349414	101349415	BN-101349414	-	0.0194755
chr11	101671421	101671577	Nucleosome:412996	State: S2	chr11	101671479	101671480	BP-101671479	+	0.0296889
chr11	101783721	101783870	Nucleosome:413457	State: S6	chr11	101783770	101783771	BN-101783770	-	0.0177056
chr11	101803471	101803619	Nucleosome:413545	State: S3	chr11	101803543	101803544	BP-101803543	+	1.68e-13
chr11	101984221	101984373	Nucleosome:414323	State: S7	chr11	101984244	101984245	BN-101984244	-	3.35e-09
chr11	102150961	102151111	Nucleosome:415083	State: S2	chr11	102151192	102151193	BN-102151192	-	0.000101782
chr11	102228361	102228508	Nucleosome:415410	State: S2	chr11	102228431	102228432	BN-102228431	-	0.00907522
chr11	102319591	102319743	Nucleosome:415764	State: S3	chr11	102319680	102319681	BP-102319680	+	0.00264001
chr11	102500341	102500488	Nucleosome:416575	State: S3	chr11	102500412	102500413	BN-102500412	-	0.0253761
chr11	102529141	102529290	Nucleosome:416698	State: S7	chr11	102529258	102529259	BN-102529258	-	0.00631806
chr11	102700011	102700167	Nucleosome:417443	State: S3	chr11	102700067	102700068	BN-102700067	-	0.00026905
chr11	102725561	102725715	Nucleosome:417557	State: S4	chr11	102725580	102725581	BP-102725580	+	0.0246004
chr11	102964301	102964452	Nucleosome:418592	State: S4	chr11	102964335	102964336	BN-102964335	-	4.65e-98
chr11	103284281	103284437	Nucleosome:419986	State: S3	chr11	103284380	103284381	BP-103284380	+	0.000460267
chr11	103312201	103312356	Nucleosome:420111	State: S2	chr11	103312267	103312268	BN-103312267	-	0.0139937
chr11	103339431	103339582	Nucleosome:420228	State: S6	chr11	103339474	103339475	BP-103339474	+	2.65e-149
chr11	103624751	103624904	Nucleosome:421469	State: S2	chr11	103624803	103624804	BP-103624803	+	0.00699793
chr11	104017251	104017406	Nucleosome:423176	State: S4	chr11	104017252	104017253	BN-104017252	-	0.0499276
chr11	104061471	104061624	Nucleosome:423372	State: S4	chr11	104061519	104061520	BP-104061519	+	3.52e-07
chr11	104067771	104067919	Nucleosome:423397	State: S2	chr11	104067947	104067948	BP-104067947	+	0.0468318
chr11	105780961	105781113	Nucleosome:431021	State: S2	chr11	105780963	105780964	BN-105780963	-	0.0186124
chr11	105904531	105904682	Nucleosome:431583	State: S2	chr11	105904592	105904593	BN-105904592	-	0.00104193
chr11	106008631	106008781	Nucleosome:432061	State: S2	chr11	106008711	106008712	BN-106008711	-	5.39e-21
chr11	106027031	106027181	Nucleosome:432139	State: S7	chr11	106027185	106027186	BN-106027185	-	0.0396721
chr11	107021881	107022029	Nucleosome:436514	State: S3	chr11	107022047	107022048	BN-107022047	-	1.76e-12
chr11	107378601	107378748	Nucleosome:437992	State: S2	chr11	107378608	107378609	BN-107378608	-	0.0436876
chr11	107385511	107385667	Nucleosome:438024	State: S3	chr11	107385616	107385617	BN-107385616	-	0.0226398
chr11	107438121	107438276	Nucleosome:438257	State: S3	chr11	107438250	107438251	BP-107438250	+	0.0213371
chr11	107964231	107964384	Nucleosome:440581	State: S3	chr11	107964267	107964268	BN-107964267	-	2.07e-05
chr11	108210981	108211133	Nucleosome:441647	State: S2	chr11	108211044	108211045	BP-108211044	+	7.8e-08
chr11	108237351	108237503	Nucleosome:441743	State: S3	chr11	108237353	108237354	BN-108237353	-	1e-06
chr11	108346061	108346210	Nucleosome:442128	State: S4	chr11	108346062	108346063	BN-108346062	-	6.86e-06
chr11	108403271	108403426	Nucleosome:442379	State: S2	chr11	108403311	108403312	BN-108403311	-	0.0467258
chr11	108428021	108428172	Nucleosome:442490	State: S2	chr11	108428062	108428063	BP-108428062	+	0.000308359
chr11	108437291	108437444	Nucleosome:442534	State: S6	chr11	108437301	108437302	BN-108437301	-	3.52e-06
chr11	109863631	109863778	Nucleosome:448763	State: S4	chr11	109863679	109863680	BP-109863679	+	0.000239128
chr11	110176211	110176367	Nucleosome:450152	State: S4	chr11	110176279	110176280	BP-110176279	+	5.14e-14
chr11	110219251	110219406	Nucleosome:450344	State: S2	chr11	110219255	110219256	BP-110219255	+	0.0464038
chr11	110318781	110318928	Nucleosome:450730	State: S4	chr11	110318795	110318796	BP-110318795	+	0.00380561
chr11	110508151	110508300	Nucleosome:451535	State: S7	chr11	110508411	110508412	BN-110508411	-	0.0286136
chr11	110565681	110565831	Nucleosome:451781	State: S7	chr11	110565850	110565851	BN-110565850	-	0.00318622
chr11	110902781	110902935	Nucleosome:453301	State: S2	chr11	110902820	110902821	BP-110902820	+	0.00160589
chr11	110952181	110952330	Nucleosome:453507	State: S2	chr11	110952200	110952201	BN-110952200	-	0.0262699
chr11	110955331	110955487	Nucleosome:453523	State: S4	chr11	110955452	110955453	BP-110955452	+	0.0030172
chr11	111008561	111008717	Nucleosome:453772	State: S2	chr11	111008596	111008597	BN-111008596	-	1.38e-14
chr11	111008731	111008879	Nucleosome:453773	State: S6	chr11	111008805	111008806	BN-111008805	-	4.63e-05
chr11	111162461	111162616	Nucleosome:454477	State: S4	chr11	111162500	111162501	BN-111162500	-	1.02e-05
chr11	111180201	111180352	Nucleosome:454556	State: S4	chr11	111180419	111180420	BN-111180419	-	3.81e-96
chr11	111212651	111212798	Nucleosome:454699	State: S3	chr11	111212804	111212805	BP-111212804	+	0.000441069
chr11	111258191	111258343	Nucleosome:454900	State: S3	chr11	111258197	111258198	BN-111258197	-	0.00659711
chr11	111459751	111459903	Nucleosome:455822	State: S7	chr11	111459797	111459798	BN-111459797	-	0.0159378
chr11	111475331	111475479	Nucleosome:455891	State: S2	chr11	111475353	111475354	BP-111475353	+	0.00525085
chr11	111854211	111854365	Nucleosome:457600	State: S2	chr11	111854214	111854215	BP-111854214	+	0.000123799
chr11	112118111	112118258	Nucleosome:458722	State: S2	chr11	112118117	112118118	BP-112118117	+	0.00790062
chr11	112164421	112164574	Nucleosome:458927	State: S3	chr11	112164454	112164455	BP-112164454	+	0.046036
chr11	112381841	112381992	Nucleosome:459872	State: S2	chr11	112381995	112381996	BN-112381995	-	0.00382451
chr11	114020101	114020256	Nucleosome:467213	State: S2	chr11	114020143	114020144	BP-114020143	+	0.0386255
chr11	114038491	114038646	Nucleosome:467298	State: S2	chr11	114038497	114038498	BN-114038497	-	0.00971736
chr11	114653691	114653841	Nucleosome:469951	State: S2	chr11	114653755	114653756	BN-114653755	-	4.81e-06
chr11	115323101	115323253	Nucleosome:473024	State: S2	chr11	115323339	115323340	BP-115323339	+	0.00337591
chr11	116131621	116131769	Nucleosome:476671	State: S2	chr11	116131682	116131683	BP-116131682	+	0.027323
chr11	116723361	116723515	Nucleosome:479323	State: S7	chr11	116723441	116723442	BP-116723441	+	6.12e-10
chr11	116890221	116890377	Nucleosome:480074	State: S6	chr11	116890289	116890290	BP-116890289	+	4.71e-22
chr11	117150761	117150912	Nucleosome:481167	State: S2	chr11	117150766	117150767	BN-117150766	-	4.51e-12
chr11	117821061	117821212	Nucleosome:484195	State: S6	chr11	117821294	117821295	BP-117821294	+	0.0121103
chr11	118928491	118928639	Nucleosome:489033	State: S3	chr11	118928497	118928498	BN-118928497	-	0.0165208
chr11	119099781	119099928	Nucleosome:489805	State: S7	chr11	119099797	119099798	BP-119099797	+	0.00268804
chr11	120686651	120686801	Nucleosome:496980	State: S7	chr11	120686700	120686701	BN-120686700	-	6.73e-10
chr11	120989621	120989769	Nucleosome:498331	State: S3	chr11	120989696	120989697	BP-120989696	+	0.0384908
chr11	121003001	121003154	Nucleosome:498395	State: S6	chr11	121003006	121003007	BN-121003006	-	0.0180626
chr11	121066071	121066223	Nucleosome:498657	State: S2	chr11	121066127	121066128	BP-121066127	+	0.025478
chr11	121139361	121139515	Nucleosome:498983	State: S2	chr11	121139479	121139480	BN-121139479	-	4.06e-05
chr11	121290601	121290754	Nucleosome:499660	State: S3	chr11	121290822	121290823	BP-121290822	+	0.0438137
chr11	121328951	121329107	Nucleosome:499838	State: S4	chr11	121328960	121328961	BN-121328960	-	0.0347752
chr11	121347271	121347419	Nucleosome:499925	State: S7	chr11	121347353	121347354	BN-121347353	-	1.85e-06
chr11	121522041	121522191	Nucleosome:500706	State: S3	chr11	121522119	121522120	BP-121522119	+	2.84e-07
chr11	122953751	122953898	Nucleosome:506972	State: S2	chr11	122953944	122953945	BP-122953944	+	1.94e-26
chr11	123325061	123325217	Nucleosome:508637	State: S6	chr11	123325065	123325066	BN-123325065	-	0.0289074
chr11	123401781	123401928	Nucleosome:508986	State: S3	chr11	123401841	123401842	BP-123401841	+	0.046043
chr11	123543161	123543312	Nucleosome:509627	State: S7	chr11	123543447	123543448	BN-123543447	-	0.000101738
chr11	123666181	123666336	Nucleosome:510151	State: S2	chr11	123666278	123666279	BP-123666278	+	0.0450132
chr11	123960351	123960501	Nucleosome:511418	State: S3	chr11	123960368	123960369	BN-123960368	-	0.00045727
chr11	124319871	124320026	Nucleosome:512985	State: S3	chr11	124319922	124319923	BN-124319922	-	6.51e-17
chr11	124654001	124654150	Nucleosome:514466	State: S3	chr11	124654008	124654009	BN-124654008	-	0.031118
chr11	124693901	124694049	Nucleosome:514648	State: S2	chr11	124693914	124693915	BN-124693914	-	2.51e-10
chr11	124773081	124773235	Nucleosome:515021	State: S2	chr11	124773120	124773121	BP-124773120	+	2.63e-09
chr11	125023691	125023841	Nucleosome:516104	State: S2	chr11	125023737	125023738	BN-125023737	-	7.47e-05
chr11	125170801	125170949	Nucleosome:516793	State: S4	chr11	125170929	125170930	BP-125170929	+	0.000867183
chr11	125822551	125822705	Nucleosome:519586	State: S7	chr11	125822623	125822624	BN-125822623	-	8.55e-09
chr11	126414981	126415129	Nucleosome:522228	State: S4	chr11	126415124	126415125	BP-126415124	+	1.23e-12
chr11	126813451	126813604	Nucleosome:524061	State: S3	chr11	126813451	126813452	BP-126813451	+	0.000684218
chr11	127793671	127793818	Nucleosome:528407	State: S3	chr11	127793684	127793685	BP-127793684	+	0.00234867
chr11	128278121	128278268	Nucleosome:530574	State: S3	chr11	128278133	128278134	BN-128278133	-	0.00221128
chr11	128287131	128287287	Nucleosome:530612	State: S3	chr11	128287149	128287150	BN-128287149	-	7.43e-09
chr11	128405711	128405866	Nucleosome:531151	State: S6	chr11	128405774	128405775	BP-128405774	+	1.2e-05
chr11	128858571	128858724	Nucleosome:533219	State: S2	chr11	128858619	128858620	BN-128858619	-	0.0204709
chr11	128911621	128911770	Nucleosome:533453	State: S3	chr11	128911677	128911678	BP-128911677	+	1.95e-06
chr11	129512381	129512536	Nucleosome:536082	State: S6	chr11	129512436	129512437	BP-129512436	+	4.12e-09
chr11	129659121	129659277	Nucleosome:536675	State: S7	chr11	129659244	129659245	BN-129659244	-	0.00990987
chr11	129713881	129714033	Nucleosome:536883	State: S3	chr11	129713905	129713906	BN-129713905	-	0.0454181
chr11	129922511	129922663	Nucleosome:537812	State: S2	chr11	129922542	129922543	BP-129922542	+	8.53e-13
chr11	129984331	129984479	Nucleosome:538067	State: S3	chr11	129984365	129984366	BP-129984365	+	2.4e-24
chr11	130175511	130175663	Nucleosome:538904	State: S2	chr11	130175545	130175546	BP-130175545	+	0.010452
chr11	130720541	130720691	Nucleosome:541323	State: S7	chr11	130720552	130720553	BN-130720552	-	4.86e-28
chr11	131573311	131573461	Nucleosome:545116	State: S2	chr11	131573379	131573380	BP-131573379	+	1.99e-06
chr11	131767201	131767351	Nucleosome:545991	State: S3	chr11	131767301	131767302	BP-131767301	+	1.99e-05
chr11	131827811	131827960	Nucleosome:546269	State: S6	chr11	131827839	131827840	BP-131827839	+	0.0133708
chr11	131984001	131984149	Nucleosome:546982	State: S7	chr11	131984060	131984061	BP-131984060	+	0.000361121
chr11	132149111	132149265	Nucleosome:547740	State: S2	chr11	132149260	132149261	BP-132149260	+	0.00661924
chr11	134478221	134478370	Nucleosome:558125	State: S7	chr11	134478263	134478264	BP-134478263	+	0.0075363
chr11	134508411	134508559	Nucleosome:558259	State: S3	chr11	134508424	134508425	BN-134508424	-	0.000143715
chr11	134781441	134781592	Nucleosome:559497	State: S3	chr11	134781635	134781636	BP-134781635	+	0.001841
chr12	399841	399992	Nucleosome:1054	State: S6	chr12	399965	399966	BP-399965	+	2.06e-05
chr12	400071	400225	Nucleosome:1055	State: S4	chr12	400134	400135	BN-400134	-	0.0112922
chr12	448911	449064	Nucleosome:1271	State: S3	chr12	448933	448934	BP-448933	+	0.0175672
chr12	568281	568434	Nucleosome:1736	State: S3	chr12	568492	568493	BN-568492	-	0.00242602
chr12	593261	593410	Nucleosome:1855	State: S2	chr12	593313	593314	BP-593313	+	0.0340889
chr12	633541	633696	Nucleosome:2034	State: S3	chr12	633758	633759	BN-633758	-	4.6e-06
chr12	864191	864339	Nucleosome:3040	State: S2	chr12	864211	864212	BN-864211	-	0.0050933
chr12	938251	938405	Nucleosome:3359	State: S3	chr12	938322	938323	BN-938322	-	0.00488311
chr12	1281081	1281230	Nucleosome:4858	State: S6	chr12	1281108	1281109	BP-1281108	+	0.0112337
chr12	1332551	1332703	Nucleosome:5088	State: S3	chr12	1332567	1332568	BP-1332567	+	0.0100747
chr12	1505471	1505624	Nucleosome:5866	State: S2	chr12	1505607	1505608	BP-1505607	+	4.71e-05
chr12	1684221	1684374	Nucleosome:6679	State: S2	chr12	1684261	1684262	BP-1684261	+	0.0242679
chr12	1686111	1686260	Nucleosome:6688	State: S3	chr12	1686171	1686172	BP-1686171	+	0.00382122
chr12	1815771	1815924	Nucleosome:7268	State: S3	chr12	1815849	1815850	BN-1815849	-	4.15e-09
chr12	1841771	1841919	Nucleosome:7378	State: S4	chr12	1841777	1841778	BN-1841777	-	0.0254914
chr12	3480401	3480553	Nucleosome:14734	State: S4	chr12	3480405	3480406	BN-3480405	-	1.77e-09
chr12	3930591	3930741	Nucleosome:16718	State: S3	chr12	3930651	3930652	BP-3930651	+	0.00108293
chr12	3951821	3951972	Nucleosome:16816	State: S2	chr12	3951861	3951862	BP-3951861	+	0.020221
chr12	4083251	4083404	Nucleosome:17392	State: S6	chr12	4083272	4083273	BP-4083272	+	0.00474771
chr12	4282421	4282570	Nucleosome:18266	State: S6	chr12	4282430	4282431	BN-4282430	-	0.000268321
chr12	4816241	4816394	Nucleosome:20636	State: S3	chr12	4816360	4816361	BP-4816360	+	0.0340355
chr12	5299281	5299433	Nucleosome:22822	State: S7	chr12	5299297	5299298	BN-5299297	-	0.0146921
chr12	5744851	5745003	Nucleosome:24860	State: S7	chr12	5744868	5744869	BN-5744868	-	0.00161097
chr12	6114191	6114339	Nucleosome:26471	State: S3	chr12	6114220	6114221	BP-6114220	+	0.0178884
chr12	6310331	6310480	Nucleosome:27284	State: S2	chr12	6310443	6310444	BN-6310443	-	0.0122618
chr12	6344581	6344732	Nucleosome:27438	State: S7	chr12	6344633	6344634	BP-6344633	+	0.00039543
chr12	7507261	7507412	Nucleosome:32308	State: S4	chr12	7507291	7507292	BP-7507291	+	0.00238718
chr12	7886891	7887038	Nucleosome:33815	State: S2	chr12	7886927	7886928	BP-7886927	+	0.000443607
chr12	8090601	8090754	Nucleosome:34589	State: S2	chr12	8090639	8090640	BN-8090639	-	0.00116381
chr12	9065821	9065973	Nucleosome:37766	State: S2	chr12	9065873	9065874	BN-9065873	-	0.0137393
chr12	9408331	9408481	Nucleosome:39272	State: S7	chr12	9408333	9408334	BP-9408333	+	0.0483084
[truncated: 7,087 more rows]

## Sheet: GATA2 occupied Nucleosomes_DHT
Nucleosome	Start	End	Nuc_ID	State	GATA2_border	Border_start	Border_end	Border_ID	Strand	p-value
chr1	852911	853060	Nucleosome:349	State: S7	chr1	852942	852943	BN-852942	-	0.0037993
chr1	1790341	1790492	Nucleosome:4081	State: S3	chr1	1790368	1790369	BP-1790368	+	8.29e-05
chr1	3748311	3748391	Nucleosome:12239	State: S3	chr1	3748389	3748390	BP-3748389	+	0.0318959
chr1	5287201	5287371	Nucleosome:18288	State: S3	chr1	5287333	5287334	BP-5287333	+	0.000351242
chr1	6009561	6009711	Nucleosome:21944	State: S6	chr1	6009581	6009582	BP-6009581	+	0.0408941
chr1	7972051	7972141	Nucleosome:30153	State: S7	chr1	7972104	7972105	BP-7972104	+	0.0403577
chr1	8077731	8077901	Nucleosome:30584	State: S7	chr1	8077762	8077763	BP-8077762	+	6.15e-24
chr1	8118671	8118771	Nucleosome:30766	State: S3	chr1	8118697	8118698	BP-8118697	+	2.28e-10
chr1	8319191	8319361	Nucleosome:31601	State: S7	chr1	8319317	8319318	BN-8319317	-	0.0312662
chr1	8563221	8563371	Nucleosome:32667	State: S3	chr1	8563367	8563368	BN-8563367	-	0.000567478
chr1	8657641	8657793	Nucleosome:33680	State: S6	chr1	8657760	8657761	BP-8657760	+	0.00385689
chr1	8730331	8730401	Nucleosome:33346	State: S6	chr1	8730391	8730392	BP-8730391	+	0.0107524
chr1	8730451	8730521	Nucleosome:33347	State: S7	chr1	8730510	8730511	BN-8730510	-	0.032207
chr1	8801971	8802251	Nucleosome:33664	State: S3	chr1	8802097	8802098	BN-8802097	-	0.0428516
chr1	9285531	9285681	Nucleosome:35710	State: S4	chr1	9285665	9285666	BP-9285665	+	9.64e-07
chr1	9444871	9444961	Nucleosome:36408	State: S7	chr1	9444944	9444945	BP-9444944	+	0.0173721
chr1	9495271	9495401	Nucleosome:36629	State: S2	chr1	9495383	9495384	BN-9495383	-	0.0056451
chr1	9551171	9551271	Nucleosome:36868	State: S7	chr1	9551238	9551239	BN-9551238	-	1.21e-06
chr1	9614041	9614181	Nucleosome:37123	State: S2	chr1	9614096	9614097	BN-9614096	-	0.0123971
chr1	10528591	10528744	Nucleosome:41766	State: S4	chr1	10528595	10528596	BN-10528595	-	1.68e-10
chr1	10615771	10615971	Nucleosome:41327	State: S7	chr1	10615782	10615783	BN-10615782	-	0.000402809
chr1	11545601	11545750	Nucleosome:46303	State: S2	chr1	11545603	11545604	BP-11545603	+	0.00138699
chr1	11957141	11957289	Nucleosome:48127	State: S2	chr1	11957200	11957201	BP-11957200	+	2.37e-07
chr1	11969941	11970031	Nucleosome:47196	State: S7	chr1	11969948	11969949	BN-11969948	-	0.00185353
chr1	11987591	11987752	Nucleosome:427633	State: S2	chr1	11987647	11987650	BP-10615776	+	0.0266059
chr1	12536221	12536271	Nucleosome:49642	State: S6	chr1	12536224	12536225	BP-12536224	+	7.26e-07
chr1	14475861	14476211	Nucleosome:54249	State: S4	chr1	14476161	14476162	BN-14476161	-	0.0213669
chr1	14813181	14813341	Nucleosome:55706	State: S3	chr1	14813247	14813248	BN-14813247	-	7.14e-13
chr1	14827171	14827351	Nucleosome:55771	State: S3	chr1	14827196	14827197	BN-14827196	-	0.000184406
chr1	18493001	18493151	Nucleosome:69280	State: S3	chr1	18493030	18493031	BN-18493030	-	0.00548296
chr1	18625401	18625551	Nucleosome:69854	State: S2	chr1	18625458	18625459	BN-18625458	-	1.43e-08
chr1	19546151	19546321	Nucleosome:73758	State: S3	chr1	19546311	19546312	BN-19546311	-	3.54e-12
chr1	20301461	20301541	Nucleosome:76789	State: S3	chr1	20301511	20301512	BP-20301511	+	1.54e-18
chr1	20609481	20609630	Nucleosome:33016	State: S2	chr1	20609497	20609498	BN-19299224	-	0.000540815
chr1	21601641	21601711	Nucleosome:81878	State: S6	chr1	21601707	21601708	BN-21601707	-	0.00926725
chr1	23883031	23883211	Nucleosome:90738	State: S7	chr1	23883186	23883187	BP-23883186	+	9.13e-05
chr1	24885611	24885691	Nucleosome:94596	State: S6	chr1	24885663	24885664	BP-24885663	+	7.37e-11
chr1	25579361	25579491	Nucleosome:97316	State: S2	chr1	25579377	25579378	BP-25579377	+	0.00881456
chr1	25937001	25937161	Nucleosome:98261	State: S6	chr1	25937096	25937097	BP-25937096	+	0.0361583
chr1	26448461	26448581	Nucleosome:100328	State: S3	chr1	26448521	26448522	BP-26448521	+	4.58e-24
chr1	27313401	27313551	Nucleosome:108379	State: S2	chr1	27313410	27313411	BN-27313410	-	0.0110888
chr1	28160291	28160438	Nucleosome:112064	State: S4	chr1	28160307	28160308	BP-28160307	+	0.035408
chr1	28397861	28397971	Nucleosome:108345	State: S3	chr1	28397873	28397874	BN-28397873	-	0.046767
chr1	28400541	28400611	Nucleosome:108355	State: S3	chr1	28400557	28400558	BN-28400557	-	0.0293692
chr1	28410581	28410741	Nucleosome:108404	State: S3	chr1	28410599	28410600	BN-28410599	-	0.024086
chr1	28563181	28563401	Nucleosome:109011	State: S3	chr1	28563256	28563257	BN-28563256	-	0.0114467
chr1	28732461	28732521	Nucleosome:109706	State: S6	chr1	28732484	28732485	BP-28732484	+	0.0198359
chr1	28922731	28922911	Nucleosome:110493	State: S4	chr1	28922799	28922800	BP-28922799	+	0.00209007
chr1	29841371	29841519	Nucleosome:119384	State: S6	chr1	29841534	29841535	BN-29841534	-	5.64e-06
chr1	30156001	30156091	Nucleosome:115119	State: S3	chr1	30156050	30156051	BN-30156050	-	0.0115272
chr1	31148521	31148671	Nucleosome:124507	State: S6	chr1	31148586	31148587	BP-31148586	+	0.00314539
chr1	31475011	31475163	Nucleosome:125994	State: S2	chr1	31475079	31475080	BP-31475079	+	0.000931032
chr1	31475111	31475171	Nucleosome:120911	State: S2	chr1	31475142	31475143	BP-31475142	+	0.00256907
chr1	31731501	31731611	Nucleosome:121960	State: S4	chr1	31731586	31731587	BP-31731586	+	2.11e-11
chr1	31813651	31813891	Nucleosome:122320	State: S3	chr1	31813839	31813840	BN-31813839	-	0.00243956
chr1	31863581	31863811	Nucleosome:122533	State: S6	chr1	31863778	31863779	BP-31863778	+	1.18e-11
chr1	32377761	32377891	Nucleosome:124789	State: S2	chr1	32377863	32377864	BP-32377863	+	8.86e-10
chr1	32665851	32666001	Nucleosome:131187	State: S2	chr1	32665990	32665992	BN-17375132	-	0.000131212
chr1	33116041	33116161	Nucleosome:127849	State: S2	chr1	33116083	33116084	BN-33116083	-	0.0324982
chr1	33374321	33374477	Nucleosome:134222	State: S4	chr1	33374468	33374469	BN-33374468	-	0.0105862
chr1	33842551	33842702	Nucleosome:136239	State: S7	chr1	33842658	33842659	BP-33842658	+	5.31e-06
chr1	33847261	33847415	Nucleosome:136259	State: S2	chr1	33847402	33847403	BN-56313277	-	0.000373145
chr1	33917521	33917661	Nucleosome:131271	State: S3	chr1	33917648	33917649	BP-33917648	+	6.63e-19
chr1	34106041	34106231	Nucleosome:132104	State: S4	chr1	34106076	34106077	BN-34106076	-	0.000403677
chr1	34125261	34125341	Nucleosome:132190	State: S3	chr1	34125286	34125287	BN-34125286	-	0.0248971
chr1	34152761	34152901	Nucleosome:132284	State: S3	chr1	34152848	34152849	BN-34152848	-	0.00202033
chr1	35476511	35476658	Nucleosome:143505	State: S6	chr1	35476527	35476528	BP-35476527	+	2.07e-15
chr1	35814251	35814321	Nucleosome:139448	State: S7	chr1	35814251	35814252	BN-35814251	-	0.000183138
chr1	35840401	35840581	Nucleosome:139561	State: S2	chr1	35840578	35840579	BN-35840578	-	0.000145064
chr1	35840681	35840751	Nucleosome:139562	State: S2	chr1	35840714	35840715	BN-35840714	-	8.02e-06
chr1	35918171	35918261	Nucleosome:139892	State: S3	chr1	35918240	35918241	BP-35918240	+	0.000111522
chr1	36241421	36241569	Nucleosome:146791	State: S2	chr1	36241481	36241483	BN-34839687	-	0.02655
chr1	36319751	36319801	Nucleosome:141613	State: S3	chr1	36319793	36319794	BN-36319793	-	4.54e-06
chr1	36490451	36490551	Nucleosome:142356	State: S2	chr1	36490503	36490504	BP-36490503	+	0.0449916
chr1	36701951	36702171	Nucleosome:143250	State: S4	chr1	36702110	36702111	BP-36702110	+	0.000506771
chr1	36705401	36705501	Nucleosome:143262	State: S2	chr1	36705495	36705496	BN-36705495	-	0.0208648
chr1	36705421	36705571	Nucleosome:148809	State: S6	chr1	36705479	36705480	BP-36705479	+	0.00148047
chr1	37930521	37930675	Nucleosome:154298	State: S3	chr1	37930694	37930695	BP-37930694	+	0.0418098
chr1	38149161	38149311	Nucleosome:155287	State: S2	chr1	38149276	38149280	BP-109107531	+	8.71e-06
chr1	38436731	38436801	Nucleosome:150813	State: S3	chr1	38436782	38436783	BN-38436782	-	0.00236719
chr1	38608361	38608541	Nucleosome:151573	State: S4	chr1	38608422	38608423	BP-38608422	+	0.00299541
chr1	38660481	38660591	Nucleosome:151793	State: S2	chr1	38660541	38660542	BP-38660541	+	0.0157442
chr1	39416461	39416531	Nucleosome:155089	State: S3	chr1	39416514	39416515	BP-39416514	+	0.00289907
chr1	39597211	39597301	Nucleosome:155831	State: S3	chr1	39597251	39597252	BP-39597251	+	0.0075414
chr1	39681601	39681811	Nucleosome:156195	State: S6	chr1	39681654	39681655	BP-39681654	+	0.036312
chr1	39714901	39715071	Nucleosome:156329	State: S4	chr1	39715051	39715052	BP-39715051	+	0.0165358
chr1	39814441	39814531	Nucleosome:156769	State: S3	chr1	39814450	39814451	BP-39814450	+	2.64e-06
chr1	39824421	39824573	Nucleosome:162660	State: S7	chr1	39824442	39824443	BN-39824442	-	2.75e-05
chr1	39844341	39844421	Nucleosome:156893	State: S2	chr1	39844418	39844419	BN-39844418	-	0.00300272
chr1	40119191	40119347	Nucleosome:163900	State: S6	chr1	40119194	40119195	BN-40119194	-	0.00071514
chr1	40301721	40301801	Nucleosome:158755	State: S4	chr1	40301772	40301773	BP-40301772	+	0.00735244
chr1	40747571	40747721	Nucleosome:166605	State: S7	chr1	40747738	40747739	BN-40747738	-	1.85e-17
chr1	40901741	40901890	Nucleosome:167275	State: S2	chr1	40901856	40901858	BP-235244617	+	0.00102169
chr1	41177431	41177581	Nucleosome:162439	State: S3	chr1	41177494	41177495	BN-41177494	-	0.0272057
chr1	41584481	41584631	Nucleosome:164231	State: S4	chr1	41584502	41584503	BP-41584502	+	0.00136195
chr1	41640531	41640711	Nucleosome:164477	State: S4	chr1	41640552	41640553	BN-41640552	-	1.24e-09
chr1	41641361	41641581	Nucleosome:164479	State: S3	chr1	41641430	41641431	BP-41641430	+	0.00441369
chr1	41703921	41704091	Nucleosome:164711	State: S4	chr1	41704079	41704080	BN-41704079	-	1.05e-11
chr1	42585271	42585441	Nucleosome:168628	State: S6	chr1	42585337	42585338	BP-42585337	+	0.00801763
chr1	43159481	43159634	Nucleosome:177302	State: S3	chr1	43159489	43159490	BN-43159489	-	0.00719252
chr1	43546601	43546721	Nucleosome:172744	State: S7	chr1	43546719	43546720	BP-43546719	+	0.00237605
chr1	44108461	44108614	Nucleosome:181428	State: S2	chr1	44108506	44108507	BN-44108506	-	1.41e-53
chr1	44196581	44196781	Nucleosome:175567	State: S3	chr1	44196668	44196669	BN-44196668	-	0.0431591
chr1	44653221	44653391	Nucleosome:177581	State: S2	chr1	44653329	44653330	BN-44653329	-	0.0453428
chr1	45134601	45134749	Nucleosome:186059	State: S3	chr1	45134624	45134625	BN-45134624	-	1.19e-10
chr1	45399401	45399471	Nucleosome:180849	State: S6	chr1	45399417	45399418	BN-45399417	-	2.21e-06
chr1	45637791	45637931	Nucleosome:181806	State: S3	chr1	45637847	45637848	BP-45637847	+	0.000566685
chr1	45672721	45672869	Nucleosome:188320	State: S2	chr1	45672752	45672753	BP-45672752	+	0.0101276
chr1	45909431	45909591	Nucleosome:182892	State: S3	chr1	45909445	45909446	BN-45909445	-	0.0239958
chr1	46300471	46300531	Nucleosome:184474	State: S6	chr1	46300482	46300483	BP-46300482	+	5.65e-06
chr1	47152081	47152251	Nucleosome:188110	State: S2	chr1	47152086	47152087	BP-47152086	+	1.35e-07
chr1	47512751	47512951	Nucleosome:189319	State: S3	chr1	47512811	47512812	BP-47512811	+	0.0199098
chr1	47715491	47715671	Nucleosome:189952	State: S3	chr1	47715668	47715669	BP-47715668	+	0.00152979
chr1	48429231	48429381	Nucleosome:199801	State: S2	chr1	48429256	48429257	BP-48429256	+	7.58e-34
chr1	48702591	48702745	Nucleosome:200987	State: S6	chr1	48702659	48702660	BP-48702659	+	0.000828666
chr1	48804131	48804211	Nucleosome:194678	State: S2	chr1	48804147	48804148	BN-48804147	-	1.23e-09
chr1	49404921	49405021	Nucleosome:197307	State: S4	chr1	49404942	49404943	BN-49404942	-	0.000255909
chr1	49604291	49604481	Nucleosome:198105	State: S3	chr1	49604322	49604323	BP-49604322	+	0.0343199
chr1	50070321	50070471	Nucleosome:200010	State: S3	chr1	50070461	50070462	BP-50070461	+	0.0364698
chr1	50589151	50589351	Nucleosome:202118	State: S6	chr1	50589245	50589246	BP-50589245	+	0.000472922
chr1	50619411	50619561	Nucleosome:202262	State: S7	chr1	50619495	50619496	BN-50619495	-	0.00817933
chr1	50630501	50630551	Nucleosome:202310	State: S3	chr1	50630524	50630525	BN-50630524	-	8.5e-05
chr1	50949321	50949491	Nucleosome:203681	State: S3	chr1	50949368	50949369	BP-50949368	+	0.025722
chr1	50959591	50959741	Nucleosome:203724	State: S3	chr1	50959637	50959638	BP-50959637	+	0.00627666
chr1	50965161	50965314	Nucleosome:210758	State: S6	chr1	50965219	50965220	BN-50965219	-	4.36e-08
chr1	51099511	51099651	Nucleosome:204323	State: S3	chr1	51099550	51099551	BN-51099550	-	1.71e-37
chr1	51131021	51131175	Nucleosome:211503	State: S2	chr1	51131035	51131036	BP-51131035	+	0.00149994
chr1	51659141	51659271	Nucleosome:206627	State: S4	chr1	51659192	51659193	BP-51659192	+	0.000545262
chr1	51737301	51737421	Nucleosome:206946	State: S3	chr1	51737333	51737334	BN-51737333	-	0.000636184
chr1	52041501	52041691	Nucleosome:208234	State: S2	chr1	52041593	52041594	BP-52041593	+	1.4e-08
chr1	52105941	52106101	Nucleosome:208517	State: S4	chr1	52106026	52106027	BP-52106026	+	0.000390925
chr1	52201151	52201331	Nucleosome:208914	State: S7	chr1	52201310	52201311	BP-52201310	+	0.0459765
chr1	52305431	52305521	Nucleosome:209389	State: S2	chr1	52305475	52305476	BN-52305475	-	0.00193069
chr1	52554861	52555008	Nucleosome:217684	State: S2	chr1	52554917	52554918	BP-52554917	+	0.00265674
chr1	52657451	52657531	Nucleosome:210867	State: S3	chr1	52657458	52657459	BN-52657458	-	4.08e-18
chr1	52725881	52725961	Nucleosome:211149	State: S7	chr1	52725951	52725952	BN-52725951	-	0.000243125
chr1	52729631	52729851	Nucleosome:211166	State: S3	chr1	52729835	52729836	BP-52729835	+	0.030247
chr1	52774581	52774741	Nucleosome:211347	State: S3	chr1	52774607	52774608	BN-52774607	-	0.000459623
chr1	52957641	52957701	Nucleosome:212118	State: S6	chr1	52957652	52957653	BP-52957652	+	1.39e-16
chr1	53001821	53001969	Nucleosome:219600	State: S4	chr1	53001926	53001927	BP-53001926	+	0.00453487
chr1	53040511	53040591	Nucleosome:212476	State: S4	chr1	53040545	53040546	BN-53040545	-	0.0271953
chr1	53429161	53429401	Nucleosome:214121	State: S2	chr1	53429284	53429285	BN-53429284	-	0.0350048
chr1	53518591	53518681	Nucleosome:214476	State: S3	chr1	53518639	53518640	BP-53518639	+	3.36e-06
chr1	53977421	53977541	Nucleosome:216512	State: S6	chr1	53977513	53977514	BP-53977513	+	0.0154557
chr1	54183491	54183591	Nucleosome:217466	State: S7	chr1	54183516	54183517	BN-54183516	-	0.00037829
chr1	55358091	55358238	Nucleosome:230096	State: S2	chr1	55358217	55358220	BN-53573488	-	4.67e-06
chr1	55599991	55600051	Nucleosome:223571	State: S4	chr1	55600014	55600015	BP-55600014	+	5.16e-62
chr1	55606131	55606281	Nucleosome:223599	State: S2	chr1	55606131	55606132	BP-55606131	+	0.00645205
chr1	55676751	55676921	Nucleosome:223924	State: S7	chr1	55676869	55676870	BN-55676869	-	9.14e-05
chr1	56244051	56244221	Nucleosome:226382	State: S3	chr1	56244130	56244131	BP-56244130	+	0.020344
chr1	56567761	56567821	Nucleosome:227814	State: S3	chr1	56567814	56567815	BN-56567814	-	0.00339512
chr1	56704501	56704551	Nucleosome:228432	State: S3	chr1	56704517	56704518	BN-56704517	-	0.0186965
chr1	56906101	56906311	Nucleosome:229281	State: S7	chr1	56906110	56906111	BP-56906110	+	0.000283894
chr1	57454961	57455061	Nucleosome:231699	State: S6	chr1	57455008	57455009	BP-57455008	+	0.0263751
chr1	57505951	57506104	Nucleosome:239652	State: S3	chr1	57506092	57506093	BP-57506092	+	0.00207196
chr1	57732111	57732171	Nucleosome:232950	State: S7	chr1	57732152	57732153	BP-57732152	+	8.93e-06
chr1	57862481	57862591	Nucleosome:233546	State: S3	chr1	57862537	57862538	BN-57862537	-	0.00274604
chr1	58076481	58076701	Nucleosome:234471	State: S7	chr1	58076677	58076678	BP-58076677	+	1.86e-09
chr1	58103631	58103778	Nucleosome:242333	State: S2	chr1	58103701	58103702	BP-58103701	+	0.0373875
chr1	58538361	58538551	Nucleosome:236485	State: S4	chr1	58538402	58538403	BN-58538402	-	3.11e-05
chr1	58558561	58558641	Nucleosome:236569	State: S3	chr1	58558561	58558562	BP-58558561	+	0.0274571
chr1	58584841	58584981	Nucleosome:236687	State: S3	chr1	58584847	58584848	BN-58584847	-	1.67e-11
chr1	59160721	59160791	Nucleosome:239095	State: S6	chr1	59160736	59160737	BP-59160736	+	1.11e-05
chr1	59509511	59509711	Nucleosome:240595	State: S4	chr1	59509560	59509561	BN-59509560	-	6.61e-21
chr1	59517951	59518071	Nucleosome:240627	State: S7	chr1	59517955	59517956	BN-59517955	-	0.0142384
chr1	59581531	59581683	Nucleosome:248865	State: S7	chr1	59581731	59581732	BP-59581731	+	3.33e-19
chr1	59923591	59923731	Nucleosome:242384	State: S2	chr1	59923673	59923674	BP-59923673	+	0.00271597
chr1	60164571	60164671	Nucleosome:243318	State: S3	chr1	60164653	60164654	BN-60164653	-	1.61e-10
chr1	60441711	60441831	Nucleosome:244550	State: S3	chr1	60441823	60441824	BP-60441823	+	0.00254311
chr1	60442041	60442188	Nucleosome:252581	State: S6	chr1	60442042	60442043	BN-60442042	-	0.00127338
chr1	60740481	60740635	Nucleosome:253925	State: S3	chr1	60740516	60740517	BN-60740516	-	0.000134824
chr1	61103491	61103571	Nucleosome:247332	State: S6	chr1	61103513	61103514	BN-61103513	-	0.00258828
chr1	61440711	61440841	Nucleosome:248769	State: S3	chr1	61440829	61440830	BP-61440829	+	0.0031209
chr1	61609621	61609801	Nucleosome:249516	State: S3	chr1	61609698	61609699	BN-61609698	-	0.000313829
chr1	61693631	61693701	Nucleosome:249891	State: S7	chr1	61693682	61693683	BP-61693682	+	0.0471156
chr1	62209871	62210021	Nucleosome:252163	State: S7	chr1	62209891	62209892	BN-62209891	-	0.0391935
chr1	62733591	62733671	Nucleosome:254352	State: S2	chr1	62733635	62733636	BP-62733635	+	0.0403128
chr1	63214881	63214951	Nucleosome:256339	State: S2	chr1	63214946	63214947	BN-63214946	-	0.0375413
chr1	63906751	63906831	Nucleosome:259290	State: S4	chr1	63906778	63906779	BN-63906778	-	2.22e-11
chr1	63914471	63914619	Nucleosome:267852	State: S2	chr1	63914511	63914512	BN-63914511	-	0.00293256
chr1	63945861	63945931	Nucleosome:259449	State: S3	chr1	63945916	63945917	BN-63945916	-	6.27e-06
chr1	64324461	64324621	Nucleosome:261120	State: S2	chr1	64324467	64324468	BP-64324467	+	2.16e-06
chr1	64386341	64386541	Nucleosome:261398	State: S2	chr1	64386502	64386503	BN-64386502	-	0.0123547
chr1	64484421	64484511	Nucleosome:261829	State: S3	chr1	64484437	64484438	BN-64484437	-	0.0472567
chr1	64489481	64489551	Nucleosome:261853	State: S7	chr1	64489503	64489504	BP-64489503	+	0.0065676
chr1	64638181	64638329	Nucleosome:271129	State: S6	chr1	64638250	64638251	BN-64638250	-	0.0108477
chr1	64961231	64961386	Nucleosome:272507	State: S2	chr1	64961288	64961289	BP-64961288	+	7.79e-08
chr1	65029971	65030041	Nucleosome:264104	State: S4	chr1	65030033	65030034	BP-65030033	+	0.0017023
chr1	65061901	65061961	Nucleosome:264248	State: S4	chr1	65061927	65061928	BP-65061927	+	0.0211112
chr1	65091971	65092141	Nucleosome:264382	State: S3	chr1	65092022	65092023	BP-65092022	+	2.32e-06
chr1	65270771	65270921	Nucleosome:273920	State: S2	chr1	65270835	65270836	BN-65270835	-	0.0321862
chr1	65270791	65270851	Nucleosome:265171	State: S3	chr1	65270848	65270849	BN-65270848	-	0.0424719
chr1	65677151	65677321	Nucleosome:266957	State: S7	chr1	65677260	65677261	BN-65677260	-	0.0100394
chr1	65737681	65737835	Nucleosome:275957	State: S7	chr1	65737810	65737811	BP-65737810	+	0.00132071
chr1	65959591	65959771	Nucleosome:268171	State: S3	chr1	65959762	65959763	BN-65959762	-	5.73e-05
chr1	66023701	66023881	Nucleosome:268411	State: S2	chr1	66023787	66023788	BP-66023787	+	0.00664372
chr1	66220381	66220451	Nucleosome:269188	State: S3	chr1	66220406	66220407	BP-66220406	+	6.55e-210
chr1	66389511	66389663	Nucleosome:278750	State: S6	chr1	66389569	66389570	BN-66389569	-	0.00103002
chr1	66782321	66782391	Nucleosome:271554	State: S3	chr1	66782368	66782369	BP-66782368	+	0.000243466
chr1	66782931	66783041	Nucleosome:271556	State: S4	chr1	66783038	66783039	BP-66783038	+	0.00184658
chr1	66797291	66797446	Nucleosome:280533	State: S2	chr1	66797358	66797359	BP-66797358	+	0.00342813
chr1	66967871	66968061	Nucleosome:272318	State: S4	chr1	66967990	66967991	BP-66967990	+	0.00012791
chr1	66967941	66968093	Nucleosome:281248	State: S7	chr1	66968039	66968040	BN-66968039	-	0.0319228
chr1	67352981	67353133	Nucleosome:282958	State: S2	chr1	67352987	67352988	BN-67352987	-	0.035657
chr1	67386711	67386771	Nucleosome:274078	State: S7	chr1	67386719	67386720	BP-67386719	+	0.00967099
chr1	67582531	67582741	Nucleosome:274919	State: S3	chr1	67582692	67582693	BP-67582692	+	2.53e-16
chr1	67886021	67886231	Nucleosome:276168	State: S3	chr1	67886123	67886124	BP-67886123	+	0.0027951
chr1	68045301	68045361	Nucleosome:276840	State: S2	chr1	68045347	68045348	BP-68045347	+	0.00193503
chr1	68111851	68111981	Nucleosome:277136	State: S3	chr1	68111974	68111975	BN-68111974	-	0.0171387
chr1	68345901	68345981	Nucleosome:278195	State: S7	chr1	68345924	68345925	BN-68345924	-	2.52e-11
chr1	68773851	68773961	Nucleosome:280029	State: S6	chr1	68773947	68773948	BN-68773947	-	0.00310992
chr1	69010401	69010471	Nucleosome:281042	State: S2	chr1	69010466	69010467	BP-69010466	+	0.00792215
chr1	69110261	69110371	Nucleosome:281454	State: S7	chr1	69110332	69110333	BN-69110332	-	0.00166709
chr1	69183721	69183781	Nucleosome:281741	State: S7	chr1	69183763	69183764	BP-69183763	+	4.83e-36
chr1	69526791	69526943	Nucleosome:292471	State: S2	chr1	69526842	69526843	BP-69526842	+	1.99e-14
chr1	69714761	69714911	Nucleosome:283888	State: S3	chr1	69714866	69714867	BP-69714866	+	0.00359064
chr1	69842631	69842691	Nucleosome:284436	State: S3	chr1	69842685	69842686	BP-69842685	+	7.58e-05
chr1	69895171	69895324	Nucleosome:294051	State: S2	chr1	69895175	69895176	BN-69895175	-	4.68e-06
chr1	70686731	70686791	Nucleosome:287949	State: S3	chr1	70686747	70686748	BP-70686747	+	4.12e-10
chr1	70777551	70777631	Nucleosome:288341	State: S7	chr1	70777576	70777577	BP-70777576	+	0.000110476
chr1	70831381	70831536	Nucleosome:298124	State: S2	chr1	70831423	70831424	BP-70831423	+	0.000548121
chr1	70892401	70892521	Nucleosome:288827	State: S3	chr1	70892449	70892450	BP-70892449	+	0.008393
chr1	71108541	71108611	Nucleosome:289705	State: S3	chr1	71108557	71108558	BP-71108557	+	0.0116312
chr1	71199511	71199581	Nucleosome:290095	State: S4	chr1	71199536	71199537	BP-71199536	+	3.1e-05
chr1	71356341	71356451	Nucleosome:290759	State: S2	chr1	71356342	71356343	BN-71356342	-	0.0435901
chr1	71381241	71381341	Nucleosome:290874	State: S2	chr1	71381252	71381253	BN-71381252	-	0.0084442
chr1	71967571	71967641	Nucleosome:293374	State: S4	chr1	71967597	71967598	BN-71967597	-	2.77e-05
chr1	72107501	72107571	Nucleosome:293976	State: S2	chr1	72107508	72107509	BN-72107508	-	2.81e-13
chr1	72108241	72108511	Nucleosome:293979	State: S3	chr1	72108442	72108443	BP-72108442	+	8.13e-12
chr1	72113901	72114071	Nucleosome:294003	State: S6	chr1	72113908	72113909	BP-72113908	+	0.0001077
chr1	72212571	72212721	Nucleosome:294431	State: S6	chr1	72212715	72212716	BN-72212715	-	0.00655862
chr1	72391581	72391631	Nucleosome:295173	State: S7	chr1	72391592	72391593	BN-72391592	-	0.00348255
chr1	72433281	72433351	Nucleosome:295351	State: S4	chr1	72433297	72433298	BP-72433297	+	0.0183969
chr1	72524201	72524271	Nucleosome:295747	State: S7	chr1	72524241	72524242	BN-72524241	-	0.0179425
chr1	72536561	72536621	Nucleosome:295802	State: S2	chr1	72536616	72536617	BP-72536616	+	3.41e-05
chr1	73324801	73324891	Nucleosome:299171	State: S3	chr1	73324889	73324890	BP-73324889	+	0.0363464
chr1	73990801	73990931	Nucleosome:301898	State: S7	chr1	73990872	73990873	BN-73990872	-	0.049961
chr1	74897841	74897931	Nucleosome:305722	State: S3	chr1	74897907	74897908	BN-74897907	-	0.0007355
chr1	76201771	76201971	Nucleosome:311010	State: S3	chr1	76201900	76201901	BP-76201900	+	0.00157846
chr1	76315721	76315951	Nucleosome:311441	State: S2	chr1	76315766	76315767	BN-76315766	-	1.64e-07
chr1	76546941	76547131	Nucleosome:312412	State: S6	chr1	76547073	76547074	BN-76547073	-	0.000185194
chr1	76836771	76836921	Nucleosome:313673	State: S3	chr1	76836893	76836894	BP-76836893	+	3.51e-05
chr1	76899771	76899922	Nucleosome:324461	State: S7	chr1	76899814	76899815	BN-76899814	-	0.00434421
chr1	77217481	77217641	Nucleosome:315320	State: S3	chr1	77217546	77217547	BP-77217546	+	3.91e-10
chr1	77220531	77220685	Nucleosome:325881	State: S2	chr1	77220559	77220560	BN-77220559	-	0.000263469
chr1	77533351	77533499	Nucleosome:327225	State: S6	chr1	77533397	77533398	BN-77533397	-	6.64e-12
chr1	77558181	77558371	Nucleosome:316751	State: S3	chr1	77558218	77558219	BP-77558218	+	0.00441472
chr1	77662321	77662381	Nucleosome:317187	State: S2	chr1	77662362	77662363	BP-77662362	+	1.93e-09
chr1	77974911	77975051	Nucleosome:318539	State: S3	chr1	77974988	77974989	BP-77974988	+	8.75e-07
chr1	78262391	78262481	Nucleosome:319787	State: S3	chr1	78262468	78262469	BN-78262468	-	0.00151032
chr1	78463961	78464191	Nucleosome:320624	State: S2	chr1	78464026	78464027	BN-78464026	-	7.34e-15
chr1	78465151	78465251	Nucleosome:320628	State: S2	chr1	78465184	78465185	BN-78465184	-	0.00383323
chr1	78509741	78509801	Nucleosome:320815	State: S2	chr1	78509794	78509795	BP-78509794	+	0.0114508
chr1	79015091	79015261	Nucleosome:322898	State: S3	chr1	79015222	79015223	BN-79015222	-	0.028478
chr1	79015441	79015511	Nucleosome:322899	State: S2	chr1	79015441	79015442	BN-79015441	-	0.000602066
chr1	79142181	79142331	Nucleosome:323420	State: S2	chr1	79142273	79142274	BN-79142273	-	9.56e-11
chr1	79353601	79353791	Nucleosome:324307	State: S3	chr1	79353722	79353723	BP-79353722	+	1.15e-08
chr1	79409861	79410081	Nucleosome:324543	State: S3	chr1	79409871	79409872	BP-79409871	+	0.00805766
chr1	79457811	79457891	Nucleosome:324760	State: S3	chr1	79457821	79457822	BN-79457821	-	0.00368561
chr1	79476441	79476511	Nucleosome:324846	State: S2	chr1	79476497	79476498	BN-79476497	-	0.000145619
chr1	79515521	79515691	Nucleosome:325013	State: S4	chr1	79515628	79515629	BN-79515628	-	0.000395647
chr1	79590041	79590201	Nucleosome:325338	State: S3	chr1	79590077	79590078	BN-79590077	-	2.5e-05
chr1	79642981	79643161	Nucleosome:325553	State: S3	chr1	79643005	79643006	BN-79643005	-	8.45e-12
chr1	80077521	80077571	Nucleosome:327382	State: S6	chr1	80077537	80077538	BN-80077537	-	0.0469649
chr1	80744101	80744171	Nucleosome:330121	State: S7	chr1	80744163	80744164	BP-80744163	+	3.75e-13
chr1	80858181	80858331	Nucleosome:330586	State: S6	chr1	80858229	80858230	BN-80858229	-	6.21e-31
chr1	81105861	81105941	Nucleosome:331610	State: S4	chr1	81105861	81105862	BP-81105861	+	0.00132979
chr1	81242081	81242251	Nucleosome:332173	State: S4	chr1	81242157	81242158	BP-81242157	+	0.0011599
chr1	81383061	81383221	Nucleosome:332789	State: S3	chr1	81383127	81383128	BN-81383127	-	0.00298474
chr1	81500371	81500451	Nucleosome:333268	State: S2	chr1	81500376	81500377	BN-81500376	-	0.00241852
chr1	81563551	81563671	Nucleosome:333546	State: S4	chr1	81563559	81563560	BP-81563559	+	1.36e-11
chr1	81570251	81570311	Nucleosome:333576	State: S7	chr1	81570287	81570288	BN-81570287	-	0.0168113
chr1	81873531	81873721	Nucleosome:334888	State: S6	chr1	81873586	81873587	BP-81873586	+	0.000593674
chr1	82025771	82025891	Nucleosome:335550	State: S3	chr1	82025872	82025873	BP-82025872	+	0.000111062
chr1	82066961	82067081	Nucleosome:335731	State: S7	chr1	82067049	82067050	BP-82067049	+	0.0344356
chr1	82114951	82115011	Nucleosome:335943	State: S2	chr1	82114970	82114971	BP-82114970	+	0.0284712
chr1	82352211	82352391	Nucleosome:336972	State: S7	chr1	82352324	82352325	BN-82352324	-	0.00036829
chr1	82494301	82494351	Nucleosome:337586	State: S3	chr1	82494323	82494324	BN-82494323	-	0.0469576
chr1	82765351	82765421	Nucleosome:338697	State: S3	chr1	82765361	82765362	BN-82765361	-	7.61e-07
chr1	83030421	83030511	Nucleosome:339876	State: S3	chr1	83030440	83030441	BN-83030440	-	0.00505455
chr1	83326441	83326592	Nucleosome:352565	State: S2	chr1	83326547	83326548	BN-83326547	-	0.0177425
chr1	83385591	83385791	Nucleosome:341407	State: S3	chr1	83385785	83385786	BP-83385785	+	0.00683497
chr1	84235891	84236051	Nucleosome:343835	State: S7	chr1	84235893	84235894	BP-84235893	+	0.0300665
chr1	84235921	84236072	Nucleosome:355392	State: S7	chr1	84235923	84235924	BP-84235923	+	0.00273495
chr1	84442821	84442911	Nucleosome:344761	State: S7	chr1	84442858	84442859	BN-84442858	-	2.85e-08
chr1	84609371	84609511	Nucleosome:345476	State: S4	chr1	84609394	84609395	BN-84609394	-	0.0376602
chr1	84627081	84627230	Nucleosome:357136	State: S6	chr1	84627109	84627110	BN-84627109	-	3.33e-08
chr1	84873271	84873421	Nucleosome:346633	State: S2	chr1	84873386	84873387	BP-84873386	+	0.0182781
chr1	84977471	84977627	Nucleosome:293703	State: S2	chr1	84977476	84977478	BP-84762922	+	0.000313427
chr1	84985971	84986121	Nucleosome:347116	State: S7	chr1	84986047	84986048	BN-84986047	-	9.04e-05
chr1	85005881	85005951	Nucleosome:347204	State: S2	chr1	85005911	85005912	BN-85005911	-	0.000101788
chr1	85039101	85039311	Nucleosome:347354	State: S4	chr1	85039195	85039196	BP-85039195	+	3.46e-09
chr1	85045971	85046122	Nucleosome:358985	State: S2	chr1	85046107	85046111	BN-14415382	-	4.79e-05
chr1	85339251	85339402	Nucleosome:360324	State: S2	chr1	85339251	85339252	BN-85339251	-	5.22e-10
chr1	85348491	85348681	Nucleosome:348741	State: S6	chr1	85348619	85348620	BN-85348619	-	1.43e-12
chr1	85668381	85668461	Nucleosome:350129	State: S6	chr1	85668384	85668385	BP-85668384	+	4.52e-06
chr1	85730121	85730221	Nucleosome:350393	State: S2	chr1	85730129	85730130	BP-85730129	+	3.62e-16
chr1	85821271	85821361	Nucleosome:350788	State: S3	chr1	85821350	85821351	BN-85821350	-	0.00111565
chr1	86002561	86002611	Nucleosome:351569	State: S7	chr1	86002561	86002562	BN-86002561	-	0.00924566
chr1	86729071	86729225	Nucleosome:366294	State: S2	chr1	86729118	86729119	BN-86729118	-	3.02e-05
chr1	86899791	86899991	Nucleosome:355205	State: S4	chr1	86899795	86899796	BN-86899795	-	4.22e-19
chr1	87787691	87787849	Nucleosome:392602	State: S2	chr1	87787744	87787746	BN-86683438	-	0.00968767
chr1	87851771	87851831	Nucleosome:359226	State: S4	chr1	87851787	87851788	BN-87851787	-	0.00080014
chr1	87851931	87852061	Nucleosome:359227	State: S6	chr1	87851972	87851973	BN-87851972	-	9.13e-13
chr1	87939011	87939166	Nucleosome:371580	State: S4	chr1	87939043	87939044	BP-87939043	+	5.7e-59
chr1	87998011	87998081	Nucleosome:359795	State: S6	chr1	87998071	87998072	BN-87998071	-	0.0491332
chr1	88354171	88354361	Nucleosome:361371	State: S2	chr1	88354282	88354283	BN-88354282	-	0.00334194
chr1	88354441	88354581	Nucleosome:361372	State: S4	chr1	88354461	88354462	BN-88354461	-	0.0417124
chr1	89071161	89071231	Nucleosome:364515	State: S2	chr1	89071173	89071174	BP-89071173	+	0.000354703
chr1	89189671	89189811	Nucleosome:365021	State: S4	chr1	89189806	89189807	BN-89189806	-	0.0449491
chr1	89266451	89266611	Nucleosome:365356	State: S3	chr1	89266453	89266454	BP-89266453	+	3.56e-05
chr1	89634931	89635121	Nucleosome:366854	State: S2	chr1	89635029	89635030	BP-89635029	+	0.0401464
chr1	89668351	89668481	Nucleosome:367004	State: S3	chr1	89668379	89668380	BP-89668379	+	0.0401494
chr1	89688471	89688531	Nucleosome:367095	State: S3	chr1	89688509	89688510	BP-89688509	+	3.6e-25
chr1	89688631	89688731	Nucleosome:367096	State: S3	chr1	89688633	89688634	BN-89688633	-	0.00427
chr1	89790001	89790181	Nucleosome:367494	State: S4	chr1	89790150	89790151	BP-89790150	+	0.0448831
chr1	90012101	90012255	Nucleosome:380636	State: S3	chr1	90012208	90012209	BP-90012208	+	2.37e-08
chr1	90146661	90146741	Nucleosome:368915	State: S3	chr1	90146661	90146662	BN-90146661	-	0.000190785
chr1	90246431	90246491	Nucleosome:369325	State: S2	chr1	90246481	90246482	BP-90246481	+	0.000715378
chr1	90322261	90322321	Nucleosome:369663	State: S2	chr1	90322296	90322297	BP-90322296	+	0.0355594
chr1	90340961	90341051	Nucleosome:369740	State: S7	chr1	90341033	90341034	BN-90341033	-	0.0102232
chr1	91435631	91435701	Nucleosome:374378	State: S3	chr1	91435700	91435701	BP-91435700	+	5.51e-08
chr1	92221451	92221607	Nucleosome:390180	State: S2	chr1	92221590	92221591	BN-92221590	-	0.0402059
chr1	92469891	92470041	Nucleosome:391245	State: S6	chr1	92469900	92469901	BN-92469900	-	0.0155152
chr1	92469921	92469991	Nucleosome:378551	State: S3	chr1	92469986	92469987	BP-92469986	+	0.00977924
chr1	92531411	92531491	Nucleosome:378803	State: S3	chr1	92531411	92531412	BN-92531411	-	2.84e-10
chr1	92786821	92787001	Nucleosome:379850	State: S2	chr1	92786831	92786832	BN-92786831	-	0.00205247
chr1	92790411	92790481	Nucleosome:379864	State: S2	chr1	92790423	92790424	BP-92790423	+	0.0357689
chr1	92903241	92903471	Nucleosome:380297	State: S2	chr1	92903389	92903390	BN-92903389	-	0.000580654
chr1	92970881	92971051	Nucleosome:380591	State: S2	chr1	92970955	92970956	BP-92970955	+	0.000110218
chr1	93088821	93088973	Nucleosome:393792	State: S7	chr1	93088953	93088954	BN-93088953	-	0.00341686
chr1	93227681	93227991	Nucleosome:381584	State: S6	chr1	93227943	93227944	BP-93227943	+	0.000208006
chr1	93528151	93528211	Nucleosome:382854	State: S3	chr1	93528206	93528207	BN-93528206	-	5.32e-07
chr1	93603691	93603921	Nucleosome:383174	State: S2	chr1	93603742	93603743	BN-93603742	-	3.66e-07
chr1	93725201	93725251	Nucleosome:383694	State: S2	chr1	93725228	93725229	BN-93725228	-	0.0386989
chr1	93812201	93812341	Nucleosome:384047	State: S3	chr1	93812326	93812327	BN-93812326	-	0.0247096
chr1	93876741	93876811	Nucleosome:384297	State: S6	chr1	93876758	93876759	BP-93876758	+	0.0161138
chr1	93908641	93908701	Nucleosome:384433	State: S2	chr1	93908688	93908689	BP-93908688	+	0.00124201
chr1	93967781	93967936	Nucleosome:397560	State: S4	chr1	93967815	93967816	BN-93967815	-	0.0154516
chr1	94270111	94270181	Nucleosome:385988	State: S2	chr1	94270117	94270118	BP-94270117	+	0.0216103
chr1	94511191	94511331	Nucleosome:386988	State: S3	chr1	94511204	94511205	BP-94511204	+	0.0225377
chr1	94693961	94694181	Nucleosome:387776	State: S2	chr1	94693962	94693963	BN-94693962	-	0.000792263
chr1	94956021	94956221	Nucleosome:388862	State: S7	chr1	94956214	94956215	BP-94956214	+	1.55e-10
chr1	95053671	95053821	Nucleosome:389249	State: S2	chr1	95053707	95053708	BP-95053707	+	3.6e-07
chr1	95063691	95063771	Nucleosome:389293	State: S2	chr1	95063692	95063693	BN-95063692	-	0.00202915
chr1	95120001	95120091	Nucleosome:389546	State: S6	chr1	95120002	95120003	BP-95120002	+	0.00352107
chr1	95129631	95129711	Nucleosome:389582	State: S4	chr1	95129662	95129663	BP-95129662	+	0.00904006
chr1	95204111	95204181	Nucleosome:389917	State: S2	chr1	95204179	95204180	BP-95204179	+	4.27e-22
chr1	95667581	95667651	Nucleosome:391910	State: S3	chr1	95667648	95667649	BN-95667648	-	1.61e-28
chr1	95674961	95675121	Nucleosome:391946	State: S7	chr1	95675058	95675059	BP-95675058	+	0.000209944
chr1	96764281	96764434	Nucleosome:409817	State: S2	chr1	96764314	96764315	BP-96764314	+	1.85e-27
chr1	97215711	97215861	Nucleosome:398451	State: S6	chr1	97215857	97215858	BP-97215857	+	0.00203434
chr1	97429651	97429799	Nucleosome:412653	State: S6	chr1	97429697	97429698	BP-97429697	+	2.19e-19
chr1	97637371	97637461	Nucleosome:400290	State: S3	chr1	97637396	97637397	BN-97637396	-	1.71e-16
chr1	97891641	97891851	Nucleosome:401321	State: S6	chr1	97891754	97891755	BN-97891754	-	4.19e-05
chr1	98016831	98016901	Nucleosome:401859	State: S6	chr1	98016859	98016860	BP-98016859	+	7.63e-17
chr1	98532721	98532791	Nucleosome:404086	State: S6	chr1	98532772	98532773	BN-98532772	-	0.00985068
chr1	98553791	98553943	Nucleosome:417654	State: S7	chr1	98553837	98553838	BP-98553837	+	1.83e-13
chr1	98895751	98895861	Nucleosome:405646	State: S7	chr1	98895787	98895788	BN-98895787	-	0.0454987
chr1	98918681	98918851	Nucleosome:405740	State: S2	chr1	98918791	98918792	BN-98918791	-	8.35e-07
chr1	99167391	99167541	Nucleosome:406777	State: S4	chr1	99167458	99167459	BN-99167458	-	0.0107546
chr1	99382001	99382081	Nucleosome:407677	State: S3	chr1	99382020	99382021	BP-99382020	+	0.0137777
chr1	99392221	99392501	Nucleosome:407722	State: S7	chr1	99392484	99392485	BP-99392484	+	0.00445335
chr1	99421111	99421181	Nucleosome:407847	State: S3	chr1	99421163	99421164	BP-99421163	+	0.00100059
chr1	99693041	99693101	Nucleosome:408995	State: S7	chr1	99693049	99693050	BN-99693049	-	0.00112781
chr1	99996561	99996611	Nucleosome:410247	State: S4	chr1	99996581	99996582	BP-99996581	+	1.33e-06
chr1	100031421	100031581	Nucleosome:410404	State: S3	chr1	100031421	100031422	BN-100031421	-	1.26e-35
chr1	100111291	100111351	Nucleosome:410756	State: S2	chr1	100111291	100111292	BP-100111291	+	0.00635475
chr1	100348381	100348530	Nucleosome:425489	State: S2	chr1	100348424	100348425	BN-100348424	-	0.0309073
chr1	100445811	100445991	Nucleosome:412178	State: S2	chr1	100445872	100445873	BP-100445872	+	0.00352776
chr1	100705851	100705981	Nucleosome:413299	State: S3	chr1	100705874	100705875	BP-100705874	+	3.65e-09
chr1	100918551	100918611	Nucleosome:414230	State: S3	chr1	100918605	100918606	BN-100918605	-	0.0206662
chr1	101167131	101167291	Nucleosome:415238	State: S3	chr1	101167193	101167194	BP-101167193	+	0.00114204
chr1	101382231	101382391	Nucleosome:416157	State: S2	chr1	101382309	101382310	BN-101382309	-	0.0138453
chr1	101390541	101390641	Nucleosome:416186	State: S4	chr1	101390618	101390619	BN-101390618	-	7.54e-20
chr1	101469771	101470011	Nucleosome:416528	State: S3	chr1	101469934	101469935	BN-101469934	-	0.00715373
chr1	101539501	101539654	Nucleosome:430696	State: S3	chr1	101539596	101539597	BN-101539596	-	0.0014323
chr1	101613381	101613441	Nucleosome:417170	State: S4	chr1	101613424	101613425	BP-101613424	+	1.11e-145
chr1	101622631	101622784	Nucleosome:431068	State: S2	chr1	101622663	101622664	BN-101622663	-	0.0180647
chr1	101686011	101686181	Nucleosome:417484	State: S3	chr1	101686092	101686093	BP-101686092	+	0.00225447
chr1	101711021	101711081	Nucleosome:417575	State: S4	chr1	101711036	101711037	BP-101711036	+	2.45e-16
chr1	101754281	101754411	Nucleosome:417763	State: S3	chr1	101754286	101754287	BP-101754286	+	0.000163024
chr1	101806751	101806899	Nucleosome:431884	State: S2	chr1	101806824	101806825	BN-101806824	-	4.85e-08
chr1	103237951	103238103	Nucleosome:438114	State: S7	chr1	103237975	103237976	BN-103237975	-	0.000238984
chr1	103238001	103238081	Nucleosome:423953	State: S3	chr1	103238016	103238017	BN-103238016	-	1.52e-05
chr1	103363071	103363251	Nucleosome:424436	State: S3	chr1	103363181	103363182	BP-103363181	+	1.18e-12
chr1	103363081	103363237	Nucleosome:438627	State: S2	chr1	103363188	103363189	BN-103363188	-	0.00151954
chr1	103643391	103643571	Nucleosome:425589	State: S4	chr1	103643543	103643544	BP-103643543	+	5.45e-09
chr1	103662641	103662711	Nucleosome:425664	State: S4	chr1	103662653	103662654	BP-103662653	+	0.014974
chr1	103767201	103767341	Nucleosome:426100	State: S3	chr1	103767301	103767302	BN-103767301	-	0.00310995
chr1	104077781	104077971	Nucleosome:426488	State: S3	chr1	104077815	104077816	BP-104077815	+	0.00113666
chr1	104573281	104573391	Nucleosome:427880	State: S2	chr1	104573346	104573347	BN-104573346	-	0.0107305
chr1	104630561	104630621	Nucleosome:428111	State: S3	chr1	104630583	104630584	BN-104630583	-	2.86e-05
chr1	104670531	104670671	Nucleosome:428276	State: S3	chr1	104670601	104670602	BN-104670601	-	0.0123753
chr1	104836781	104837041	Nucleosome:428969	State: S3	chr1	104837037	104837038	BP-104837037	+	0.00237429
chr1	105038391	105038581	Nucleosome:429799	State: S3	chr1	105038554	105038555	BP-105038554	+	5.09e-28
chr1	105038521	105038672	Nucleosome:444218	State: S6	chr1	105038547	105038548	BN-105038547	-	0.0010926
chr1	105056251	105056406	Nucleosome:444292	State: S2	chr1	105056357	105056358	BP-105056357	+	0.00256253
chr1	105056461	105056611	Nucleosome:429873	State: S3	chr1	105056596	105056597	BN-105056596	-	0.00483924
chr1	105214351	105214506	Nucleosome:444967	State: S3	chr1	105214355	105214356	BP-105214355	+	3.71e-10
chr1	105214381	105214441	Nucleosome:430519	State: S3	chr1	105214400	105214401	BN-105214400	-	1.41e-46
chr1	105333301	105333453	Nucleosome:445449	State: S2	chr1	105333522	105333523	BP-105333522	+	0.00538371
chr1	105450621	105450711	Nucleosome:431446	State: S4	chr1	105450656	105450657	BN-105450656	-	0.00206211
chr1	105624701	105624781	Nucleosome:432157	State: S6	chr1	105624775	105624776	BN-105624775	-	1.09e-131
chr1	105828341	105828421	Nucleosome:432980	State: S2	chr1	105828347	105828348	BN-105828347	-	1.19e-08
chr1	105828951	105829091	Nucleosome:432983	State: S6	chr1	105828957	105828958	BN-105828957	-	0.0139869
chr1	105860721	105860801	Nucleosome:433104	State: S6	chr1	105860799	105860800	BP-105860799	+	0.00293049
chr1	105896211	105896361	Nucleosome:447776	State: S3	chr1	105896217	105896218	BN-105896217	-	0.000148417
chr1	106017251	106017341	Nucleosome:433797	State: S6	chr1	106017271	106017272	BN-106017271	-	2.87e-11
chr1	106097831	106097987	Nucleosome:448682	State: S6	chr1	106097939	106097940	BP-106097939	+	1.62e-14
chr1	106198811	106198951	Nucleosome:434533	State: S2	chr1	106198865	106198866	BP-106198865	+	0.00294276
chr1	106222531	106222611	Nucleosome:434619	State: S3	chr1	106222609	106222610	BN-106222609	-	0.022045
chr1	106314751	106314821	Nucleosome:434998	State: S4	chr1	106314778	106314779	BN-106314778	-	0.00303402
chr1	106595621	106595741	Nucleosome:436144	State: S4	chr1	106595736	106595737	BP-106595736	+	0.00277028
chr1	106677351	106677505	Nucleosome:451176	State: S6	chr1	106677358	106677359	BP-106677358	+	9.22e-56
chr1	106859651	106859721	Nucleosome:437222	State: S3	chr1	106859656	106859657	BN-106859656	-	2.26e-10
chr1	107288721	107288801	Nucleosome:439009	State: S2	chr1	107288760	107288761	BN-107288760	-	0.0180856
chr1	107405451	107405581	Nucleosome:439518	State: S3	chr1	107405562	107405563	BP-107405562	+	0.0227044
chr1	107455461	107455613	Nucleosome:454589	State: S2	chr1	107455488	107455489	BP-107455488	+	0.000294697
chr1	107537851	107537911	Nucleosome:440093	State: S7	chr1	107537901	107537902	BP-107537901	+	8.06e-09
chr1	107562671	107562751	Nucleosome:440196	State: S2	chr1	107562743	107562744	BP-107562743	+	0.0461366
chr1	107685471	107685551	Nucleosome:440739	State: S3	chr1	107685515	107685516	BP-107685515	+	0.000831011
chr1	107705641	107705711	Nucleosome:440833	State: S3	chr1	107705672	107705673	BP-107705672	+	7.37e-10
chr1	107858441	107858511	Nucleosome:441496	State: S7	chr1	107858467	107858468	BP-107858467	+	2.09e-08
chr1	107996781	107996841	Nucleosome:442116	State: S4	chr1	107996827	107996828	BP-107996827	+	0.0481005
chr1	108115341	108115411	Nucleosome:442638	State: S3	chr1	108115405	108115406	BN-108115405	-	4.95e-08
chr1	108140011	108140061	Nucleosome:442741	State: S3	chr1	108140052	108140053	BP-108140052	+	0.0318319
chr1	108182131	108182221	Nucleosome:442916	State: S3	chr1	108182188	108182189	BN-108182188	-	0.000837184
chr1	108309891	108310071	Nucleosome:443458	State: S2	chr1	108310032	108310033	BP-108310032	+	6.31e-54
chr1	108382331	108382461	Nucleosome:443796	State: S2	chr1	108382365	108382366	BP-108382365	+	9.75e-05
chr1	108442521	108442671	Nucleosome:444052	State: S3	chr1	108442528	108442529	BN-108442528	-	0.0196004
chr1	109711131	109711201	Nucleosome:448499	State: S7	chr1	109711192	109711193	BN-109711192	-	0.00113641
chr1	109783821	109783972	Nucleosome:463910	State: S2	chr1	109783952	109783954	BN-10087058	-	0.0210744
chr1	109841741	109841894	Nucleosome:464180	State: S2	chr1	109841827	109841828	BN-109841827	-	0.00232955
chr1	110221411	110221481	Nucleosome:450757	State: S2	chr1	110221434	110221435	BP-110221434	+	0.0265255
chr1	110324781	110324951	Nucleosome:451099	State: S3	chr1	110324789	110324790	BP-110324789	+	8.01e-10
chr1	110490991	110491071	Nucleosome:451817	State: S6	chr1	110491068	110491069	BP-110491068	+	4.28e-07
chr1	110491161	110491341	Nucleosome:451818	State: S7	chr1	110491171	110491172	BN-110491171	-	0.0258159
chr1	110879271	110879420	Nucleosome:468722	State: S2	chr1	110879297	110879298	BN-110879297	-	1.36e-13
chr1	110879501	110879591	Nucleosome:453579	State: S3	chr1	110879544	110879545	BN-110879544	-	0.00708589
chr1	110892911	110892981	Nucleosome:453637	State: S6	chr1	110892966	110892967	BP-110892966	+	0.0169096
chr1	111708081	111708151	Nucleosome:457190	State: S2	chr1	111708146	111708147	BP-111708146	+	0.0310944
chr1	111948701	111949151	Nucleosome:458211	State: S4	chr1	111948883	111948884	BP-111948883	+	9.72e-21
chr1	111948901	111949050	Nucleosome:473437	State: S6	chr1	111948916	111948917	BN-111948916	-	4.72e-16
chr1	112015881	112015941	Nucleosome:458508	State: S3	chr1	112015939	112015940	BP-112015939	+	0.0186124
chr1	112043891	112044047	Nucleosome:473868	State: S7	chr1	112043902	112043903	BP-112043902	+	0.000201511
chr1	112043991	112044144	Nucleosome:473869	State: S3	chr1	112044025	112044026	BP-112044025	+	0.0455835
chr1	112119251	112119471	Nucleosome:458963	State: S7	chr1	112119346	112119347	BN-112119346	-	2.12e-15
chr1	112200101	112200201	Nucleosome:459313	State: S4	chr1	112200137	112200138	BP-112200137	+	0.0160987
chr1	112491231	112491451	Nucleosome:460631	State: S7	chr1	112491336	112491337	BP-112491336	+	0.0318899
chr1	112926141	112926311	Nucleosome:462466	State: S4	chr1	112926292	112926293	BN-112926292	-	0.0309886
chr1	113005121	113005171	Nucleosome:462813	State: S6	chr1	113005129	113005130	BP-113005129	+	1.82e-21
chr1	113090931	113091021	Nucleosome:463206	State: S3	chr1	113090933	113090934	BP-113090933	+	0.0237833
chr1	113091121	113091301	Nucleosome:463207	State: S4	chr1	113091291	113091292	BN-113091291	-	0.0124818
chr1	113137281	113137341	Nucleosome:463394	State: S6	chr1	113137290	113137291	BP-113137290	+	7.14e-06
chr1	113416061	113416271	Nucleosome:464504	State: S7	chr1	113416085	113416086	BP-113416085	+	3.48e-10
chr1	114007271	114007351	Nucleosome:466940	State: S3	chr1	114007314	114007315	BP-114007314	+	0.000207036
chr1	114038341	114038391	Nucleosome:467053	State: S2	chr1	114038380	114038381	BP-114038380	+	4.22e-12
chr1	114576901	114577051	Nucleosome:469284	State: S4	chr1	114576906	114576907	BP-114576906	+	0.0146641
chr1	114717171	114717231	Nucleosome:469905	State: S7	chr1	114717184	114717185	BP-114717184	+	0.00256222
chr1	115749111	115749181	Nucleosome:474221	State: S6	chr1	115749130	115749131	BN-115749130	-	0.000779658
chr1	115985921	115986072	Nucleosome:490995	State: S2	chr1	115985947	115985948	BP-115985947	+	1.21e-07
chr1	116109101	116109241	Nucleosome:475812	State: S3	chr1	116109206	116109207	BP-116109206	+	9.59e-10
chr1	116187241	116187311	Nucleosome:476113	State: S6	chr1	116187266	116187267	BP-116187266	+	0.00217878
chr1	116383701	116383771	Nucleosome:476980	State: S2	chr1	116383752	116383753	BP-116383752	+	0.00184275
chr1	116655941	116656011	Nucleosome:478111	State: S3	chr1	116655946	116655947	BN-116655946	-	0.00900408
chr1	117123761	117123951	Nucleosome:480213	State: S6	chr1	117123771	117123772	BP-117123771	+	0.0149013
chr1	117124061	117124131	Nucleosome:480214	State: S3	chr1	117124105	117124106	BN-117124105	-	0.00537566
chr1	117248831	117249011	Nucleosome:480579	State: S3	chr1	117248990	117248991	BN-117248990	-	1.58e-05
chr1	117819331	117819481	Nucleosome:498984	State: S6	chr1	117819361	117819362	BP-117819361	+	7.8e-09
chr1	117819341	117819471	Nucleosome:483041	State: S4	chr1	117819430	117819431	BN-117819430	-	0.0297959
chr1	118524451	118524531	Nucleosome:486022	State: S7	chr1	118524513	118524514	BN-118524513	-	0.0109288
chr1	118602181	118602271	Nucleosome:486337	State: S6	chr1	118602224	118602225	BP-118602224	+	1.53e-07
chr1	118612461	118612661	Nucleosome:486377	State: S6	chr1	118612526	118612527	BP-118612526	+	0.000467394
chr1	119022191	119022361	Nucleosome:488126	State: S3	chr1	119022353	119022354	BP-119022353	+	7.04e-27
chr1	119023751	119023891	Nucleosome:488134	State: S2	chr1	119023808	119023809	BP-119023808	+	2.16e-05
chr1	119205621	119205777	Nucleosome:504935	State: S7	chr1	119205638	119205639	BP-119205638	+	0.000509594
chr1	120217611	120217711	Nucleosome:493001	State: S3	chr1	120217627	120217628	BP-120217627	+	0.0177283
chr1	121184701	121184849	Nucleosome:510959	State: S6	chr1	121184876	121184877	BN-121184876	-	0.010315
chr1	121355661	121355831	Nucleosome:495078	State: S3	chr1	121355699	121355700	BP-121355699	+	0.000843354
chr1	121484511	121484691	Nucleosome:495133	State: S2	chr1	121484550	121484551	BN-121484550	-	8.11e-17
chr1	144992701	144992911	Nucleosome:496432	State: S4	chr1	144992909	144992910	BP-144992909	+	0.00516881
chr1	145422101	145422261	Nucleosome:497272	State: S2	chr1	145422111	145422112	BP-145422111	+	0.037622
chr1	145430341	145430496	Nucleosome:513991	State: S2	chr1	145430478	145430481	BN-172233519	-	0.0119895
chr1	145469371	145469421	Nucleosome:497466	State: S3	chr1	145469371	145469372	BP-145469371	+	5.43e-07
chr1	145694601	145694661	Nucleosome:498354	State: S6	chr1	145694629	145694630	BP-145694629	+	2.61e-09
chr1	145723731	145723791	Nucleosome:498481	State: S2	chr1	145723756	145723757	BN-145723756	-	0.00186883
chr1	146713781	146713941	Nucleosome:499558	State: S2	chr1	146713934	146713935	BP-146713934	+	0.00828022
chr1	146714061	146714141	Nucleosome:499559	State: S7	chr1	146714073	146714074	BN-146714073	-	0.00379356
chr1	147014101	147014391	Nucleosome:500730	State: S2	chr1	147014288	147014289	BP-147014288	+	6.75e-05
chr1	147142341	147142541	Nucleosome:501287	State: S3	chr1	147142501	147142502	BP-147142501	+	0.0191744
chr1	149986571	149986781	Nucleosome:504512	State: S3	chr1	149986720	149986721	BN-149986720	-	3.88e-07
chr1	150036981	150037111	Nucleosome:504724	State: S6	chr1	150037040	150037041	BP-150037040	+	0.000188167
chr1	150393581	150393661	Nucleosome:506229	State: S3	chr1	150393620	150393621	BP-150393620	+	0.00010446
chr1	150661171	150661318	Nucleosome:524569	State: S7	chr1	150661458	150661459	BN-150661458	-	0.0265939
chr1	150675591	150675743	Nucleosome:524633	State: S3	chr1	150675725	150675729	BP-38583078	+	0.0024568
chr1	151098821	151098901	Nucleosome:509118	State: S6	chr1	151098822	151098823	BP-151098822	+	1.46e-08
chr1	151515231	151515301	Nucleosome:510912	State: S4	chr1	151515249	151515250	BN-151515249	-	0.00214409
chr1	151908841	151908911	Nucleosome:512588	State: S2	chr1	151908860	151908861	BP-151908860	+	7e-21
chr1	152271741	152271821	Nucleosome:514038	State: S7	chr1	152271807	152271808	BN-152271807	-	1.89e-06
chr1	153068361	153068461	Nucleosome:517339	State: S7	chr1	153068373	153068374	BN-153068373	-	0.000722238
chr1	153710311	153710491	Nucleosome:520008	State: S3	chr1	153710436	153710437	BP-153710436	+	0.00335532
chr1	154113761	154113941	Nucleosome:521653	State: S2	chr1	154113940	154113941	BP-154113940	+	3.07e-10
chr1	154402441	154402511	Nucleosome:522869	State: S3	chr1	154402484	154402485	BP-154402484	+	0.000940169
chr1	154499921	154500151	Nucleosome:523281	State: S3	chr1	154500040	154500041	BP-154500040	+	0.0014057
chr1	154616621	154616774	Nucleosome:541556	State: S2	chr1	154616626	154616627	BN-154616626	-	4.75e-147
chr1	154690131	154690281	Nucleosome:524108	State: S7	chr1	154690275	154690276	BP-154690275	+	0.000416384
chr1	155051041	155051101	Nucleosome:525723	State: S4	chr1	155051071	155051072	BN-155051071	-	2.52e-05
chr1	155434551	155434651	Nucleosome:527295	State: S3	chr1	155434623	155434624	BP-155434623	+	0.00532398
chr1	155434891	155434961	Nucleosome:527297	State: S2	chr1	155434910	155434911	BP-155434910	+	1.22e-09
chr1	155618531	155618621	Nucleosome:527977	State: S3	chr1	155618537	155618538	BP-155618537	+	0.0284727
chr1	155771021	155771091	Nucleosome:528570	State: S6	chr1	155771022	155771023	BN-155771022	-	5.26e-05
chr1	156186211	156186621	Nucleosome:530326	State: S7	chr1	156186565	156186566	BN-156186565	-	7.91e-05
chr1	156259761	156259901	Nucleosome:530641	State: S2	chr1	156259832	156259833	BP-156259832	+	0.000108513
chr1	156703831	156703984	Nucleosome:46805	State: S6	chr1	156703880	156703883	BP-155492003	+	0.00571281
chr1	157741371	157741525	Nucleosome:555027	State: S3	chr1	157741397	157741398	BP-157741397	+	0.0284157
chr1	158171611	158171741	Nucleosome:538903	State: S3	chr1	158171730	158171731	BP-158171730	+	0.00742992
chr1	159264351	159264401	Nucleosome:543340	State: S6	chr1	159264397	159264398	BP-159264397	+	9.31e-09
chr1	159611141	159611211	Nucleosome:544696	State: S4	chr1	159611198	159611199	BN-159611198	-	0.00251287
chr1	159886071	159886141	Nucleosome:545887	State: S6	chr1	159886115	159886116	BP-159886115	+	0.000963146
chr1	160312051	160312206	Nucleosome:566152	State: S4	chr1	160312082	160312083	BP-160312082	+	0.00188229
chr1	160472991	160473171	Nucleosome:548499	State: S3	chr1	160473165	160473166	BP-160473165	+	0.00536834
chr1	160610231	160610382	Nucleosome:567443	State: S2	chr1	160610308	160610309	BN-160610308	-	9.95e-09
chr1	161749351	161749501	Nucleosome:571645	State: S7	chr1	161749359	161749360	BP-161749359	+	0.000822377
chr1	161794661	161794801	Nucleosome:553329	State: S7	chr1	161794686	161794687	BN-161794686	-	4.86e-67
chr1	162032621	162032721	Nucleosome:554365	State: S3	chr1	162032707	162032708	BP-162032707	+	5.24e-06
chr1	162338441	162338511	Nucleosome:555728	State: S7	chr1	162338505	162338506	BN-162338505	-	8.75e-05
chr1	162496201	162496391	Nucleosome:556377	State: S7	chr1	162496276	162496277	BN-162496276	-	9.31e-08
chr1	162701481	162701591	Nucleosome:557304	State: S2	chr1	162701481	162701482	BN-162701481	-	0.00908464
chr1	162843981	162844171	Nucleosome:557795	State: S2	chr1	162844049	162844050	BN-162844049	-	9.43e-83
chr1	162882901	162883091	Nucleosome:557967	State: S7	chr1	162882977	162882978	BN-162882977	-	0.00351512
chr1	162900451	162900531	Nucleosome:558047	State: S3	chr1	162900525	162900526	BN-162900525	-	0.00292594
chr1	162900691	162900791	Nucleosome:558048	State: S2	chr1	162900790	162900791	BP-162900790	+	0.02213
chr1	162907771	162907921	Nucleosome:558083	State: S7	chr1	162907845	162907846	BP-162907845	+	9.39e-05
chr1	163350611	163350841	Nucleosome:560011	State: S4	chr1	163350776	163350777	BN-163350776	-	0.0424492
chr1	163556301	163556431	Nucleosome:560937	State: S2	chr1	163556302	163556303	BN-163556302	-	0.000279714
chr1	163671541	163671741	Nucleosome:561407	State: S3	chr1	163671739	163671740	BP-163671739	+	2.69e-11
chr1	163903051	163903202	Nucleosome:581140	State: S3	chr1	163903169	163903170	BN-163903169	-	0.00766061
chr1	163908961	163909141	Nucleosome:562406	State: S6	chr1	163909130	163909131	BP-163909130	+	0.0106384
chr1	164160221	164160311	Nucleosome:563426	State: S6	chr1	164160283	164160284	BP-164160283	+	1.09e-40
chr1	164676291	164676421	Nucleosome:565588	State: S4	chr1	164676396	164676397	BP-164676396	+	1.8e-15
chr1	165039211	165039381	Nucleosome:567171	State: S3	chr1	165039221	165039222	BN-165039221	-	0.00296652
chr1	165128301	165128451	Nucleosome:586453	State: S2	chr1	165128335	165128336	BN-165128335	-	0.0128816
chr1	165793121	165793191	Nucleosome:570414	State: S2	chr1	165793157	165793158	BP-165793157	+	0.00120011
chr1	166736251	166736401	Nucleosome:574282	State: S3	chr1	166736279	166736280	BP-166736279	+	0.00865243
chr1	166794881	166794951	Nucleosome:574511	State: S4	chr1	166794916	166794917	BN-166794916	-	0.00222466
chr1	167203281	167203391	Nucleosome:576312	State: S2	chr1	167203301	167203302	BN-167203301	-	1.79e-06
chr1	167329081	167329171	Nucleosome:576862	State: S3	chr1	167329120	167329121	BP-167329120	+	0.000253837
chr1	167523151	167523231	Nucleosome:577728	State: S4	chr1	167523170	167523171	BN-167523170	-	0.000136723
chr1	167652611	167652721	Nucleosome:578314	State: S6	chr1	167652633	167652634	BP-167652633	+	0.0363557
chr1	167706231	167706431	Nucleosome:578548	State: S4	chr1	167706283	167706284	BP-167706283	+	0.00710582
chr1	167919021	167919181	Nucleosome:579453	State: S6	chr1	167919137	167919138	BP-167919137	+	0.0386255
chr1	168247251	168247311	Nucleosome:580847	State: S3	chr1	168247283	168247284	BN-168247283	-	8.16e-08
chr1	168266331	168266401	Nucleosome:580926	State: S4	chr1	168266378	168266379	BP-168266378	+	0.00879638
chr1	168575531	168575671	Nucleosome:582191	State: S3	chr1	168575561	168575562	BP-168575561	+	0.0363786
chr1	168889971	168890125	Nucleosome:603024	State: S2	chr1	168889996	168889997	BN-168889996	-	0.00959321
chr1	169483951	169484121	Nucleosome:586001	State: S2	chr1	169484059	169484060	BP-169484059	+	0.0475575
chr1	169541491	169541681	Nucleosome:586261	State: S7	chr1	169541521	169541522	BN-169541521	-	0.00182535
chr1	169854801	169854901	Nucleosome:587596	State: S7	chr1	169854853	169854854	BN-169854853	-	0.0137039
chr1	169895451	169895531	Nucleosome:587780	State: S3	chr1	169895497	169895498	BN-169895497	-	5.9e-12
chr1	170066741	170066831	Nucleosome:588464	State: S4	chr1	170066784	170066785	BP-170066784	+	0.0258634
chr1	170560721	170560791	Nucleosome:590489	State: S2	chr1	170560736	170560737	BP-170560736	+	0.00134669
chr1	171179551	171179751	Nucleosome:593095	State: S6	chr1	171179581	171179582	BP-171179581	+	0.00477149
chr1	171315991	171316311	Nucleosome:593651	State: S3	chr1	171316054	171316055	BN-171316054	-	0.0188169
chr1	171539861	171539931	Nucleosome:594554	State: S3	chr1	171539923	171539924	BP-171539923	+	0.00677958
chr1	171643711	171643866	Nucleosome:614851	State: S2	chr1	171643762	171643763	BN-171643762	-	2.89e-06
chr1	171768431	171768511	Nucleosome:595506	State: S3	chr1	171768510	171768511	BP-171768510	+	0.0389382
chr1	171920301	171920481	Nucleosome:596184	State: S7	chr1	171920316	171920317	BP-171920316	+	0.00443658
chr1	172310811	172310961	Nucleosome:597781	State: S2	chr1	172310915	172310916	BP-172310915	+	2.64e-09
chr1	172311051	172311191	Nucleosome:597782	State: S3	chr1	172311076	172311077	BP-172311076	+	2.71e-25
chr1	172420451	172420599	Nucleosome:618204	State: S3	chr1	172420502	172420503	BN-172420502	-	0.014604
chr1	172499481	172499551	Nucleosome:598602	State: S6	chr1	172499504	172499505	BN-172499504	-	3.8e-07
chr1	172715851	172715991	Nucleosome:599517	State: S7	chr1	172715939	172715940	BN-172715939	-	0.00526091
chr1	172816941	172816991	Nucleosome:599929	State: S7	chr1	172816989	172816990	BP-172816989	+	0.00425457
chr1	172919791	172919981	Nucleosome:600360	State: S6	chr1	172919965	172919966	BP-172919965	+	3.64e-12
chr1	172938861	172938981	Nucleosome:600441	State: S2	chr1	172938954	172938955	BN-172938954	-	1.96e-33
chr1	172939511	172939667	Nucleosome:620502	State: S2	chr1	172939575	172939576	BN-172939575	-	0.0132637
chr1	173005731	173005951	Nucleosome:600681	State: S3	chr1	173005932	173005933	BP-173005932	+	3.09e-25
chr1	173300531	173300611	Nucleosome:601875	State: S3	chr1	173300543	173300544	BN-173300543	-	6.49e-23
chr1	173444481	173444631	Nucleosome:602479	State: S7	chr1	173444554	173444555	BN-173444554	-	0.00533943
chr1	173559901	173559981	Nucleosome:602977	State: S3	chr1	173559954	173559955	BN-173559954	-	8.57e-15
chr1	173701971	173702041	Nucleosome:603484	State: S3	chr1	173701974	173701975	BP-173701974	+	0.0146305
chr1	174409331	174409391	Nucleosome:606399	State: S4	chr1	174409370	174409371	BN-174409370	-	0.0421565
chr1	174537851	174538021	Nucleosome:606920	State: S2	chr1	174537933	174537934	BP-174537933	+	0.000597684
chr1	174722461	174722611	Nucleosome:607583	State: S7	chr1	174722581	174722582	BN-174722581	-	0.0018269
chr1	174740461	174740561	Nucleosome:607658	State: S3	chr1	174740532	174740533	BP-174740532	+	5.6e-05
chr1	174883071	174883181	Nucleosome:608247	State: S4	chr1	174883118	174883119	BN-174883118	-	0.000952089
chr1	175733141	175733201	Nucleosome:611936	State: S2	chr1	175733199	175733200	BN-175733199	-	0.0302842
chr1	175815691	175815831	Nucleosome:612315	State: S4	chr1	175815742	175815743	BP-175815742	+	8.27e-08
chr1	176001001	176001161	Nucleosome:613085	State: S3	chr1	176001115	176001116	BN-176001115	-	0.0479827
chr1	176001231	176001382	Nucleosome:633585	State: S3	chr1	176001325	176001326	BN-176001325	-	4.67e-05
chr1	176001261	176001341	Nucleosome:613086	State: S3	chr1	176001334	176001335	BP-176001334	+	0.00203763
chr1	176003041	176003101	Nucleosome:613093	State: S3	chr1	176003072	176003073	BP-176003072	+	6.9e-05
chr1	176128491	176128561	Nucleosome:613619	State: S3	chr1	176128500	176128501	BP-176128500	+	0.00633198
chr1	176574261	176574351	Nucleosome:615457	State: S3	chr1	176574318	176574319	BP-176574318	+	0.000657199
chr1	176694451	176694691	Nucleosome:615998	State: S7	chr1	176694451	176694452	BN-176694451	-	0.048895
chr1	176782791	176782871	Nucleosome:616377	State: S2	chr1	176782868	176782869	BP-176782868	+	9.05e-11
chr1	177389511	177389658	Nucleosome:639748	State: S2	chr1	177389512	177389513	BN-177389512	-	0.00135052
chr1	177410071	177410221	Nucleosome:619107	State: S2	chr1	177410170	177410171	BP-177410170	+	0
chr1	177842121	177842271	Nucleosome:620892	State: S3	chr1	177842264	177842265	BP-177842264	+	0.00102178
chr1	177890531	177890691	Nucleosome:621111	State: S3	chr1	177890548	177890549	BN-177890548	-	0.00407888
chr1	178108931	178109051	Nucleosome:622029	State: S4	chr1	178109049	178109050	BN-178109049	-	0.00358929
chr1	178545331	178545381	Nucleosome:623891	State: S4	chr1	178545360	178545361	BP-178545360	+	0.015749
chr1	178749311	178749381	Nucleosome:624757	State: S3	chr1	178749368	178749369	BP-178749368	+	7.67e-05
chr1	178995931	178996021	Nucleosome:625782	State: S7	chr1	178995951	178995952	BP-178995951	+	8.26e-13
chr1	179266041	179266196	Nucleosome:647854	State: S2	chr1	179266068	179266069	BN-179266068	-	0.0020732
chr1	179311991	179312061	Nucleosome:627124	State: S3	chr1	179312046	179312047	BP-179312046	+	9.19e-07
chr1	179385721	179385961	Nucleosome:627421	State: S7	chr1	179385794	179385795	BP-179385794	+	1.54e-08
chr1	179901111	179901211	Nucleosome:629549	State: S6	chr1	179901159	179901160	BN-179901159	-	0.0128963
chr1	179988801	179988971	Nucleosome:629926	State: S4	chr1	179988943	179988944	BN-179988943	-	1.02e-19
chr1	180013011	180013071	Nucleosome:630035	State: S2	chr1	180013013	180013014	BP-180013013	+	3.59e-23
chr1	180084081	180084251	Nucleosome:630346	State: S3	chr1	180084225	180084226	BN-180084225	-	0.00292862
chr1	180524701	180524751	Nucleosome:632257	State: S7	chr1	180524731	180524732	BP-180524731	+	8e-13
chr1	180765761	180765811	Nucleosome:633276	State: S2	chr1	180765762	180765763	BP-180765762	+	9.15e-06
chr1	180766941	180767101	Nucleosome:633281	State: S7	chr1	180767083	180767084	BN-180767083	-	2.97e-12
chr1	180784051	180784201	Nucleosome:633351	State: S4	chr1	180784154	180784155	BN-180784154	-	0.013051
chr1	180830271	180830441	Nucleosome:633546	State: S7	chr1	180830416	180830417	BP-180830416	+	0.0120152
chr1	181020921	181021131	Nucleosome:634360	State: S4	chr1	181021005	181021006	BN-181021005	-	0.0315302
chr1	181058891	181058971	Nucleosome:634523	State: S2	chr1	181058952	181058953	BN-181058952	-	0.0431427
chr1	181665721	181665873	Nucleosome:658354	State: S7	chr1	181665844	181665845	BN-181665844	-	0.0152076
chr1	182324711	182324911	Nucleosome:639990	State: S2	chr1	182324776	182324777	BP-182324776	+	0.000760504
chr1	183029771	183029911	Nucleosome:643042	State: S3	chr1	183029782	183029783	BP-183029782	+	2.71e-16
chr1	183452451	183452605	Nucleosome:666282	State: S3	chr1	183452504	183452505	BN-183452504	-	0.0458375
chr1	183609411	183609471	Nucleosome:645570	State: S6	chr1	183609431	183609432	BP-183609431	+	0.00812688
chr1	183609431	183609583	Nucleosome:666972	State: S3	chr1	183609482	183609483	BP-183609482	+	0.000764706
chr1	183926371	183926431	Nucleosome:646931	State: S2	chr1	183926409	183926410	BP-183926409	+	2.36e-05
chr1	184023331	184023401	Nucleosome:647364	State: S3	chr1	184023353	184023354	BN-184023353	-	0.0326347
chr1	184332091	184332601	Nucleosome:648675	State: S3	chr1	184332324	184332325	BN-184332324	-	2e-05
chr1	184364611	184364661	Nucleosome:648810	State: S2	chr1	184364656	184364657	BN-184364656	-	0.00707329
chr1	184415521	184415672	Nucleosome:670547	State: S2	chr1	184415641	184415642	BN-184415641	-	4.86e-05
chr1	184428461	184428651	Nucleosome:649097	State: S3	chr1	184428601	184428602	BP-184428601	+	0.0104963
chr1	184551221	184551361	Nucleosome:649656	State: S3	chr1	184551270	184551271	BN-184551270	-	0.0197074
chr1	184674811	184674991	Nucleosome:650210	State: S7	chr1	184674956	184674957	BP-184674956	+	0.0245803
chr1	184685221	184685368	Nucleosome:671771	State: S2	chr1	184685328	184685329	BN-184685328	-	0.0148415
chr1	184770801	184770971	Nucleosome:650623	State: S3	chr1	184770906	184770907	BN-184770906	-	0.0125269
chr1	184807911	184808061	Nucleosome:650783	State: S3	chr1	184807986	184807987	BP-184807986	+	5.9e-06
chr1	185004221	185004451	Nucleosome:651579	State: S3	chr1	185004410	185004411	BP-185004410	+	1.55e-25
chr1	185031261	185031381	Nucleosome:651705	State: S3	chr1	185031277	185031278	BN-185031277	-	0.0221358
chr1	185037621	185037701	Nucleosome:651729	State: S2	chr1	185037680	185037681	BN-185037680	-	0.0232919
chr1	185108491	185108591	Nucleosome:652039	State: S7	chr1	185108537	185108538	BN-185108537	-	0.00130207
chr1	185146711	185146881	Nucleosome:652212	State: S4	chr1	185146769	185146770	BN-185146769	-	1.06e-13
chr1	186401831	186401901	Nucleosome:657463	State: S3	chr1	186401837	186401838	BN-186401837	-	2.68e-07
chr1	186546431	186546621	Nucleosome:658056	State: S2	chr1	186546570	186546571	BP-186546570	+	5.41e-06
chr1	186578491	186578638	Nucleosome:679998	State: S6	chr1	186578629	186578630	BN-186578629	-	0.0299954
chr1	186645351	186645471	Nucleosome:658439	State: S3	chr1	186645364	186645365	BP-186645364	+	0.0101939
chr1	186722011	186722211	Nucleosome:658756	State: S3	chr1	186722022	186722023	BP-186722022	+	1.49e-13
chr1	186869691	186869891	Nucleosome:659403	State: S7	chr1	186869786	186869787	BN-186869786	-	0.00386601
chr1	186945201	186945261	Nucleosome:659733	State: S4	chr1	186945239	186945240	BP-186945239	+	0.0023654
chr1	186967221	186967377	Nucleosome:681696	State: S6	chr1	186967229	186967230	BN-186967229	-	2.49e-249
chr1	186979871	186980071	Nucleosome:659889	State: S7	chr1	186979950	186979951	BP-186979950	+	0.000209016
chr1	187005521	187005611	Nucleosome:660004	State: S3	chr1	187005575	187005576	BP-187005575	+	0.0400907
chr1	187024051	187024161	Nucleosome:660084	State: S4	chr1	187024100	187024101	BN-187024100	-	0.0156947
chr1	187046081	187046271	Nucleosome:660181	State: S3	chr1	187046218	187046219	BN-187046218	-	0.0387444
chr1	187205321	187205469	Nucleosome:682734	State: S3	chr1	187205379	187205380	BN-187205379	-	2.39e-217
chr1	187617471	187617531	Nucleosome:662541	State: S3	chr1	187617509	187617510	BN-187617509	-	5.08e-07
chr1	187741211	187741301	Nucleosome:663050	State: S3	chr1	187741221	187741222	BN-187741221	-	0.00273106
chr1	187741571	187741721	Nucleosome:684988	State: S7	chr1	187741590	187741591	BN-187741590	-	0.0283045
chr1	187869941	187870021	Nucleosome:663575	State: S6	chr1	187869969	187869970	BN-187869969	-	4.25e-06
chr1	187881161	187881241	Nucleosome:663626	State: S4	chr1	187881224	187881225	BN-187881224	-	6.58e-95
chr1	187888421	187888501	Nucleosome:663657	State: S6	chr1	187888455	187888456	BP-187888455	+	0.0144415
chr1	188031111	188031181	Nucleosome:664259	State: S3	chr1	188031167	188031168	BN-188031167	-	2.1e-70
chr1	188139691	188139791	Nucleosome:664747	State: S3	chr1	188139765	188139766	BP-188139765	+	0.0486249
chr1	188261131	188261211	Nucleosome:665267	State: S7	chr1	188261145	188261146	BN-188261145	-	1.32e-09
chr1	188517441	188517641	Nucleosome:666363	State: S4	chr1	188517629	188517630	BN-188517629	-	2.2e-17
chr1	188561531	188561601	Nucleosome:666538	State: S3	chr1	188561537	188561538	BN-188561537	-	1.12e-08
chr1	188748521	188748701	Nucleosome:667319	State: S3	chr1	188748612	188748613	BN-188748612	-	0.00623018
chr1	188814061	188814131	Nucleosome:667576	State: S3	chr1	188814113	188814114	BP-188814113	+	0.00177906
chr1	188845461	188845571	Nucleosome:667707	State: S3	chr1	188845480	188845481	BP-188845480	+	0.0285361
chr1	189228851	189228931	Nucleosome:669300	State: S3	chr1	189228921	189228922	BP-189228921	+	0.0103749
chr1	189655131	189655201	Nucleosome:671026	State: S2	chr1	189655182	189655183	BP-189655182	+	1.37e-07
chr1	189674901	189674991	Nucleosome:671109	State: S7	chr1	189674975	189674976	BN-189674975	-	5.53e-12
chr1	189700491	189700631	Nucleosome:671210	State: S4	chr1	189700531	189700532	BP-189700531	+	0.00462406
chr1	189713391	189713461	Nucleosome:671264	State: S3	chr1	189713423	189713424	BN-189713423	-	0.0143846
chr1	189743951	189744071	Nucleosome:671365	State: S2	chr1	189743952	189743953	BP-189743952	+	0.00697375
chr1	189809881	189809961	Nucleosome:671645	State: S3	chr1	189809892	189809893	BN-189809892	-	0.016886
chr1	189814221	189814291	Nucleosome:671666	State: S6	chr1	189814289	189814290	BP-189814289	+	7.97e-06
chr1	189909821	189909891	Nucleosome:672070	State: S4	chr1	189909868	189909869	BP-189909868	+	0.000751566
chr1	189952931	189953091	Nucleosome:672250	State: S6	chr1	189952998	189952999	BP-189952998	+	0.0173709
chr1	190037271	190037341	Nucleosome:672598	State: S6	chr1	190037337	190037338	BP-190037337	+	7.2e-06
chr1	190244881	190244991	Nucleosome:673499	State: S4	chr1	190244937	190244938	BP-190244937	+	3.38e-173
chr1	190422791	190422947	Nucleosome:696632	State: S2	chr1	190422808	190422809	BP-190422808	+	0.00817584
chr1	190485251	190485341	Nucleosome:674515	State: S6	chr1	190485259	190485260	BN-190485259	-	1.47e-08
chr1	190540141	190540201	Nucleosome:674754	State: S2	chr1	190540188	190540189	BP-190540188	+	0.00268441
chr1	190704791	190704981	Nucleosome:675422	State: S3	chr1	190704802	190704803	BN-190704802	-	0.0161264
chr1	190753301	190753561	Nucleosome:675631	State: S4	chr1	190753302	190753303	BP-190753302	+	0.000268786
chr1	190967311	190967381	Nucleosome:676544	State: S7	chr1	190967368	190967369	BN-190967368	-	0.000116803
chr1	191424181	191424251	Nucleosome:678402	State: S4	chr1	191424193	191424194	BN-191424193	-	0.0155054
chr1	191649501	191649591	Nucleosome:679366	State: S2	chr1	191649572	191649573	BN-191649572	-	3.99e-10
chr1	191763751	191763851	Nucleosome:679861	State: S3	chr1	191763849	191763850	BN-191763849	-	0.0403984
chr1	191908031	191908101	Nucleosome:680491	State: S7	chr1	191908033	191908034	BN-191908033	-	0.000405908
chr1	192375381	192375621	Nucleosome:682506	State: S2	chr1	192375420	192375421	BP-192375420	+	0.00253999
chr1	192465611	192465691	Nucleosome:682874	State: S3	chr1	192465619	192465620	BP-192465619	+	6.19e-07
chr1	192625331	192625501	Nucleosome:683539	State: S7	chr1	192625358	192625359	BP-192625358	+	3.43e-11
chr1	192796061	192796211	Nucleosome:684236	State: S3	chr1	192796202	192796203	BN-192796202	-	7.48e-14
chr1	192830971	192831131	Nucleosome:684374	State: S6	chr1	192831084	192831085	BP-192831084	+	1.06e-10
chr1	192831371	192831541	Nucleosome:684376	State: S2	chr1	192831388	192831389	BN-192831388	-	0.00181971
chr1	192977331	192977411	Nucleosome:684997	State: S7	chr1	192977336	192977337	BN-192977336	-	0.00320059
chr1	193065931	193066001	Nucleosome:685367	State: S3	chr1	193065945	193065946	BP-193065945	+	0.000411531
chr1	193084001	193084081	Nucleosome:685453	State: S7	chr1	193084045	193084046	BN-193084045	-	0.00666076
chr1	193431861	193431991	Nucleosome:686954	State: S4	chr1	193431978	193431979	BP-193431978	+	0.000898501
chr1	193572631	193572781	Nucleosome:687565	State: S2	chr1	193572778	193572779	BN-193572778	-	0.0405916
chr1	193824181	193824321	Nucleosome:688630	State: S3	chr1	193824207	193824208	BP-193824207	+	0.000487029
chr1	195839711	195839866	Nucleosome:720408	State: S6	chr1	195839775	195839776	BP-195839775	+	0.00934137
chr1	195909361	195909471	Nucleosome:697297	State: S4	chr1	195909402	195909403	BN-195909402	-	0.0387978
chr1	195985471	195985551	Nucleosome:697620	State: S3	chr1	195985536	195985537	BN-195985536	-	0.0102209
chr1	195988081	195988261	Nucleosome:697630	State: S3	chr1	195988103	195988104	BN-195988103	-	0.00708532
chr1	196025951	196026111	Nucleosome:697796	State: S7	chr1	196025993	196025994	BP-196025993	+	0.000470508
chr1	197116201	197116271	Nucleosome:701907	State: S2	chr1	197116211	197116212	BN-197116211	-	0.0243536
chr1	197121911	197122061	Nucleosome:725580	State: S2	chr1	36252107	36252108	BP-3393174	+	7.78e-08
chr1	197407211	197407363	Nucleosome:726863	State: S7	chr1	197407255	197407256	BP-197407255	+	0.0159989
chr1	197516021	197516171	Nucleosome:703606	State: S2	chr1	197516084	197516085	BP-197516084	+	8.59e-05
chr1	197632501	197632731	Nucleosome:704073	State: S7	chr1	197632660	197632661	BP-197632660	+	1.01e-11
chr1	197655181	197655331	Nucleosome:704172	State: S2	chr1	197655204	197655205	BN-197655204	-	0.00310751
chr1	197661601	197661691	Nucleosome:704199	State: S3	chr1	197661684	197661685	BP-197661684	+	3.09e-07
chr1	197807331	197807487	Nucleosome:728545	State: S6	chr1	197807336	197807337	BN-197807336	-	0.00181065
chr1	197835061	197835213	Nucleosome:728671	State: S6	chr1	197835127	197835128	BN-197835127	-	5.42e-35
chr1	198448421	198448591	Nucleosome:707489	State: S7	chr1	198448519	198448520	BP-198448519	+	0.0148842
chr1	198448681	198448921	Nucleosome:707490	State: S3	chr1	198448757	198448758	BN-198448757	-	5.88e-14
chr1	198620771	198620971	Nucleosome:708259	State: S3	chr1	198620819	198620820	BN-198620819	-	0.000239849
chr1	198655291	198655361	Nucleosome:708409	State: S3	chr1	198655359	198655360	BN-198655359	-	0.00484604
chr1	199990741	199990811	Nucleosome:714042	State: S3	chr1	199990773	199990774	BN-199990773	-	0.00111531
chr1	200637731	200637991	Nucleosome:716798	State: S2	chr1	200637786	200637787	BP-200637786	+	1.53e-05
chr1	200728001	200728241	Nucleosome:717184	State: S2	chr1	200728069	200728070	BP-200728069	+	0.0109995
chr1	201087291	201087445	Nucleosome:743000	State: S2	chr1	201087326	201087327	BN-201087326	-	0.0144992
chr1	201374501	201374652	Nucleosome:744299	State: S3	chr1	71587626	71587629	BN-47067760	-	2.18e-18
chr1	201486941	201487061	Nucleosome:720543	State: S7	chr1	201486956	201486957	BN-201486956	-	4.5e-05
chr1	201820721	201820901	Nucleosome:722027	State: S2	chr1	201820890	201820891	BP-201820890	+	1.59e-32
chr1	202189971	202190124	Nucleosome:747886	State: S6	chr1	202190032	202190033	BP-202190032	+	5.87e-05
chr1	202522951	202523031	Nucleosome:724645	State: S4	chr1	202523026	202523027	BP-202523026	+	0.0215051
chr1	202728091	202728191	Nucleosome:725482	State: S3	chr1	202728138	202728139	BN-202728138	-	0.000730516
chr1	202760161	202760361	Nucleosome:725620	State: S4	chr1	202760330	202760331	BP-202760330	+	3.7e-47
chr1	202760261	202760413	Nucleosome:750006	State: S3	chr1	202760329	202760330	BP-202760329	+	7.73e-101
chr1	202794071	202794151	Nucleosome:725768	State: S6	chr1	202794144	202794145	BN-202794144	-	0.0324555
chr1	202873681	202873741	Nucleosome:726109	State: S6	chr1	202873713	202873714	BN-202873713	-	0.00540597
chr1	202923471	202923531	Nucleosome:726319	State: S3	chr1	202923484	202923485	BN-202923484	-	0.00211929
chr1	203084591	203084661	Nucleosome:727045	State: S4	chr1	203084596	203084597	BN-203084596	-	1.2e-06
chr1	203286011	203286158	Nucleosome:752329	State: S3	chr1	203286013	203286014	BN-203286013	-	1.76e-07
chr1	203898931	203899031	Nucleosome:730543	State: S2	chr1	203899025	203899026	BP-203899025	+	0.00546836
chr1	203945431	203945521	Nucleosome:730738	State: S2	chr1	203945510	203945511	BP-203945510	+	4.96e-06
chr1	204811031	204811179	Nucleosome:759085	State: S3	chr1	204811160	204811161	BP-204811160	+	1.39e-117
chr1	205617691	205617861	Nucleosome:738196	State: S2	chr1	205617709	205617710	BN-205617709	-	0.0243316
chr1	205728081	205728161	Nucleosome:738679	State: S2	chr1	205728114	205728115	BP-205728114	+	0.0147516
chr1	205916161	205916291	Nucleosome:739432	State: S6	chr1	205916235	205916236	BP-205916235	+	0.0385688
chr1	206841811	206841967	Nucleosome:765814	State: S2	chr1	206841870	206841871	BP-206841870	+	3.28e-07
chr1	206841881	206842011	Nucleosome:741272	State: S4	chr1	206841896	206841897	BN-206841896	-	0.0133133
chr1	207177451	207177531	Nucleosome:742782	State: S4	chr1	207177473	207177474	BP-207177473	+	0.0304555
chr1	207496211	207496360	Nucleosome:768735	State: S2	chr1	207496288	207496289	BN-207496288	-	0.00431583
chr1	207501981	207502031	Nucleosome:744142	State: S6	chr1	207501986	207501987	BP-207501986	+	3.1e-19
chr1	207504821	207504972	Nucleosome:768776	State: S4	chr1	207504941	207504942	BP-207504941	+	1.62e-59
chr1	207648711	207648771	Nucleosome:744795	State: S4	chr1	207648739	207648740	BN-207648739	-	0.00143567
chr1	207963311	207963371	Nucleosome:745805	State: S3	chr1	207963365	207963366	BP-207963365	+	1.18e-21
chr1	208040251	208040391	Nucleosome:746162	State: S7	chr1	208040358	208040359	BP-208040358	+	0.000125189
chr1	208472261	208472451	Nucleosome:748148	State: S7	chr1	208472318	208472319	BN-208472318	-	9.83e-08
chr1	208688771	208688991	Nucleosome:749105	State: S6	chr1	208688897	208688898	BN-208688897	-	0.00520269
chr1	209156471	209156531	Nucleosome:751142	State: S2	chr1	209156471	209156472	BP-209156471	+	0.0405049
chr1	209919961	209920021	Nucleosome:754499	State: S3	chr1	209919985	209919986	BP-209919985	+	0.0479457
chr1	210929761	210929811	Nucleosome:758896	State: S7	chr1	210929797	210929798	BP-210929797	+	1.98e-05
chr1	211360911	211360991	Nucleosome:760636	State: S3	chr1	211360919	211360920	BN-211360919	-	9.56e-06
chr1	211361181	211361271	Nucleosome:760637	State: S7	chr1	211361240	211361241	BN-211361240	-	0.0273948
chr1	212093741	212093890	Nucleosome:788831	State: S3	chr1	212093785	212093786	BP-212093785	+	0.00129087
chr1	212196381	212196528	Nucleosome:789281	State: S2	chr1	49726471	49726475	BP-25310361	+	0.0110604
chr1	212310681	212310834	Nucleosome:789790	State: S3	chr1	212310743	212310744	BN-212310743	-	0.00526393
chr1	212370681	212370781	Nucleosome:764900	State: S3	chr1	212370725	212370726	BP-212370725	+	0.000355367
chr1	212779461	212779671	Nucleosome:766637	State: S2	chr1	212779624	212779625	BP-212779624	+	0.00214554
chr1	212842401	212842451	Nucleosome:766901	State: S4	chr1	212842426	212842427	BN-212842426	-	0.000436458
chr1	212854271	212854331	Nucleosome:766955	State: S2	chr1	212854299	212854300	BN-212854299	-	0.0221734
chr1	213114031	213114178	Nucleosome:793249	State: S2	chr1	11846990	11846994	BN-1014765	-	0.000484676
chr1	213273231	213273421	Nucleosome:768694	State: S2	chr1	213273303	213273304	BP-213273303	+	0.000335093
chr1	213597491	213597631	Nucleosome:770079	State: S2	chr1	213597540	213597541	BN-213597540	-	6.65e-06
chr1	214105521	214105591	Nucleosome:772281	State: S3	chr1	214105545	214105546	BP-214105545	+	0.00926968
chr1	214282361	214282514	Nucleosome:798436	State: S2	chr1	214282400	214282401	BN-214282400	-	3.72e-06
chr1	214441731	214441861	Nucleosome:773766	State: S7	chr1	214441732	214441733	BP-214441732	+	3.75e-54
chr1	214441741	214441895	Nucleosome:799154	State: S6	chr1	214441796	214441797	BN-214441796	-	2.44e-19
chr1	214769161	214769322	Nucleosome:800653	State: S2	chr1	214769309	214769310	BN-213597543	-	6.13e-11
chr1	215673941	215674121	Nucleosome:779083	State: S2	chr1	215674001	215674002	BN-215674001	-	3.59e-08
chr1	215713721	215713791	Nucleosome:779244	State: S3	chr1	215713724	215713725	BN-215713724	-	0.0100799
chr1	216732851	216733004	Nucleosome:809333	State: S3	chr1	216733008	216733009	BP-216733008	+	0.000678122
chr1	216862901	216863091	Nucleosome:784184	State: S3	chr1	216862999	216863000	BN-216862999	-	0.00214112
chr1	217262801	217262949	Nucleosome:811773	State: S2	chr1	217262816	217262817	BN-217262816	-	0.0194806
chr1	217635421	217635561	Nucleosome:787552	State: S3	chr1	217635462	217635463	BN-217635462	-	0.0233808
chr1	217666841	217666941	Nucleosome:787687	State: S3	chr1	217666901	217666902	BP-217666901	+	6.77e-06
chr1	217690031	217690091	Nucleosome:787797	State: S7	chr1	217690079	217690080	BP-217690079	+	2.06e-47
chr1	217713101	217713191	Nucleosome:787899	State: S3	chr1	217713120	217713121	BN-217713120	-	3.94e-06
chr1	217746701	217746861	Nucleosome:788050	State: S4	chr1	217746847	217746848	BP-217746847	+	0.0118203
chr1	217937931	217938011	Nucleosome:788849	State: S3	chr1	217937941	217937942	BN-217937941	-	1.87e-06
chr1	218044311	218044461	Nucleosome:789304	State: S6	chr1	218044315	218044316	BN-218044315	-	0.0400592
chr1	218766001	218766211	Nucleosome:792411	State: S4	chr1	218766114	218766115	BP-218766114	+	0.0013676
chr1	218845121	218845281	Nucleosome:792707	State: S7	chr1	218845253	218845254	BP-218845253	+	0.000970234
chr1	219362961	219363041	Nucleosome:794940	State: S7	chr1	219363019	219363020	BN-219363019	-	0.0160745
chr1	219471031	219471171	Nucleosome:795427	State: S2	chr1	219471065	219471066	BP-219471065	+	1.54e-36
chr1	219641841	219642011	Nucleosome:796170	State: S2	chr1	219641957	219641958	BP-219641957	+	0.00939051
chr1	219886841	219887051	Nucleosome:797156	State: S3	chr1	219886939	219886940	BN-219886939	-	4.8e-26
chr1	219928711	219928859	Nucleosome:823472	State: S4	chr1	219928711	219928712	BN-219928711	-	8.09e-10
chr1	220050421	220050671	Nucleosome:797797	State: S4	chr1	220050497	220050498	BP-220050497	+	0.0453242
chr1	220132391	220132451	Nucleosome:798122	State: S7	chr1	220132419	220132420	BP-220132419	+	1.33e-24
chr1	220457521	220457675	Nucleosome:825696	State: S2	chr1	220457589	220457590	BP-220457589	+	0.00150785
chr1	220599331	220599481	Nucleosome:826329	State: S2	chr1	220599387	220599388	BP-220599387	+	0.0399223
chr1	220778461	220778610	Nucleosome:827128	State: S4	chr1	220778470	220778471	BN-220778470	-	0.00618723
chr1	220957061	220957151	Nucleosome:801671	State: S2	chr1	220957140	220957141	BN-220957140	-	0.0063637
chr1	221291941	221292051	Nucleosome:803109	State: S3	chr1	221292048	221292049	BP-221292048	+	1.44e-05
chr1	221377711	221377771	Nucleosome:803493	State: S3	chr1	221377721	221377722	BN-221377721	-	5.11e-05
chr1	221480961	221481101	Nucleosome:803921	State: S6	chr1	221481086	221481087	BN-221481086	-	0.00280841
chr1	221555641	221555761	Nucleosome:804256	State: S3	chr1	221555708	221555709	BN-221555708	-	0.00211271
chr1	221576241	221576401	Nucleosome:804314	State: S3	chr1	221576371	221576372	BN-221576371	-	0.043744
chr1	221776501	221776653	Nucleosome:831550	State: S3	chr1	221776520	221776521	BN-221776520	-	2.57e-10
chr1	221931871	221932026	Nucleosome:832270	State: S2	chr1	221931972	221931973	BN-221931972	-	5.91e-24
chr1	221932281	221932331	Nucleosome:805890	State: S7	chr1	221932292	221932293	BN-221932292	-	0.0311771
chr1	222042251	222042321	Nucleosome:806391	State: S3	chr1	222042306	222042307	BP-222042306	+	0.0417946
chr1	222300871	222301101	Nucleosome:807504	State: S3	chr1	222300936	222300937	BN-222300936	-	0.032668
chr1	222773951	222774081	Nucleosome:809335	State: S6	chr1	222774035	222774036	BN-222774035	-	0.0412957
chr1	222816031	222816121	Nucleosome:809518	State: S3	chr1	222816064	222816065	BN-222816064	-	4e-05
chr1	222868071	222868231	Nucleosome:809737	State: S2	chr1	222868072	222868073	BN-222868072	-	0.000230304
chr1	222971531	222971679	Nucleosome:836668	State: S2	chr1	222971599	222971600	BP-22252308	+	7.24e-11
chr1	222978751	222978906	Nucleosome:836701	State: S2	chr1	222978786	222978787	BP-222978786	+	0.00406691
chr1	223063491	223063701	Nucleosome:810583	State: S3	chr1	223063636	223063637	BN-223063636	-	0.00554618
chr1	223063791	223063861	Nucleosome:810584	State: S3	chr1	223063847	223063848	BN-223063847	-	0.019332
chr1	223544521	223544675	Nucleosome:839145	State: S2	chr1	223544586	223544587	BN-139731267	-	0.00221842
chr1	223928691	223928871	Nucleosome:813942	State: S6	chr1	223928866	223928867	BN-223928866	-	0.0118354
chr1	224002851	224003031	Nucleosome:814247	State: S6	chr1	224002889	224002890	BP-224002889	+	0.00116844
chr1	224325971	224326081	Nucleosome:815046	State: S4	chr1	224325978	224325979	BN-224325978	-	0.0193826
chr1	224476541	224476671	Nucleosome:815659	State: S3	chr1	224476581	224476582	BP-224476581	+	2.95e-06
chr1	224499791	224499961	Nucleosome:815763	State: S4	chr1	224499796	224499797	BN-224499796	-	0.004503
chr1	224503641	224503795	Nucleosome:842423	State: S6	chr1	224503689	224503690	BN-224503689	-	0.00345257
chr1	224516521	224516669	Nucleosome:842482	State: S6	chr1	224516595	224516596	BN-224516595	-	3.32e-12
chr1	224586671	224586826	Nucleosome:842787	State: S2	chr1	224586716	224586717	BP-224586716	+	0.0115003
chr1	224717011	224717091	Nucleosome:816707	State: S3	chr1	224717082	224717083	BN-224717082	-	0.00348627
chr1	225225221	225225301	Nucleosome:818881	State: S2	chr1	225225264	225225265	BP-225225264	+	0.0476751
chr1	225592751	225592831	Nucleosome:820298	State: S6	chr1	225592760	225592761	BN-225592760	-	0.00817131
chr1	225597161	225597309	Nucleosome:847098	State: S3	chr1	225597313	225597314	BP-225597313	+	0.0171414
chr1	225942891	225943061	Nucleosome:821811	State: S7	chr1	225943049	225943050	BN-225943049	-	7.49e-19
chr1	225996671	225996825	Nucleosome:848855	State: S2	chr1	225996732	225996736	BP-29270463	+	1.39e-99
chr1	226167841	226168001	Nucleosome:822763	State: S2	chr1	226167949	226167950	BP-226167949	+	0.000427019
chr1	226485141	226485261	Nucleosome:824088	State: S3	chr1	226485259	226485260	BN-226485259	-	0.0413978
chr1	226667171	226667241	Nucleosome:824886	State: S7	chr1	226667236	226667237	BP-226667236	+	6.48e-05
chr1	226710891	226711081	Nucleosome:825057	State: S7	chr1	226710916	226710917	BN-226710916	-	0.000143971
chr1	227189991	227190151	Nucleosome:827130	State: S6	chr1	227190086	227190087	BP-227190086	+	4.43e-06
chr1	227200561	227200711	Nucleosome:827181	State: S3	chr1	227200659	227200660	BN-227200659	-	0.0298337
chr1	227204861	227204911	Nucleosome:827199	State: S4	chr1	227204892	227204893	BN-227204892	-	2.61e-06
chr1	227274471	227274641	Nucleosome:827515	State: S6	chr1	227274549	227274550	BP-227274549	+	0.000804833
chr1	227470121	227470261	Nucleosome:828352	State: S2	chr1	227470242	227470243	BP-227470242	+	0.00565474
chr1	227511351	227511421	Nucleosome:828541	State: S3	chr1	227511379	227511380	BN-227511379	-	0.0135825
chr1	227579461	227579631	Nucleosome:828829	State: S7	chr1	227579599	227579600	BP-227579599	+	0.000231646
chr1	227770451	227770531	Nucleosome:829567	State: S7	chr1	227770461	227770462	BP-227770461	+	0.000311417
chr1	228019851	228020021	Nucleosome:830592	State: S3	chr1	228019957	228019958	BP-228019957	+	0.000396376
chr1	228842591	228842731	Nucleosome:833984	State: S3	chr1	228842722	228842723	BN-228842722	-	0.000525383
chr1	228989821	228989921	Nucleosome:834603	State: S4	chr1	228989833	228989834	BN-228989833	-	0.0108036
chr1	229350551	229350698	Nucleosome:863409	State: S7	chr1	229350705	229350706	BN-229350705	-	7.53e-20
chr1	229350621	229350691	Nucleosome:836214	State: S4	chr1	229350665	229350666	BN-229350665	-	0.000336675
chr1	229407881	229407951	Nucleosome:836479	State: S6	chr1	229407927	229407928	BP-229407927	+	0.000181693
chr1	229904041	229904251	Nucleosome:838648	State: S7	chr1	229904143	229904144	BN-229904143	-	1.2e-07
chr1	230146751	230146931	Nucleosome:839714	State: S3	chr1	230146865	230146866	BP-230146865	+	0.000342231
chr1	230322461	230322541	Nucleosome:840499	State: S3	chr1	230322488	230322489	BP-230322488	+	0.0427221
chr1	230893981	230894061	Nucleosome:842975	State: S4	chr1	230894058	230894059	BP-230894058	+	0.00650529
chr1	230894041	230894196	Nucleosome:870308	State: S6	chr1	230894083	230894084	BN-230894083	-	0.0335686
chr1	230905261	230905351	Nucleosome:843026	State: S4	chr1	230905269	230905270	BP-230905269	+	0.0493809
chr1	231013591	231013761	Nucleosome:843512	State: S3	chr1	231013593	231013594	BP-231013593	+	0.0216914
chr1	231072801	231072891	Nucleosome:843776	State: S7	chr1	231072887	231072888	BP-231072887	+	0.00299624
chr1	231086501	231086631	Nucleosome:843831	State: S7	chr1	231086506	231086507	BP-231086506	+	0.0247091
chr1	231115021	231115091	Nucleosome:843957	State: S6	chr1	231115030	231115031	BN-231115030	-	2.09e-06
chr1	231543781	231543851	Nucleosome:845827	State: S4	chr1	231543841	231543842	BP-231543841	+	6.14e-18
chr1	231549221	231549291	Nucleosome:845850	State: S3	chr1	231549276	231549277	BP-231549276	+	0.000804071
chr1	231616951	231617107	Nucleosome:873522	State: S3	chr1	231617086	231617087	BP-231617086	+	0.0012236
chr1	231738001	231738131	Nucleosome:846662	State: S4	chr1	231738050	231738051	BN-231738050	-	0.000122139
chr1	231748711	231748860	Nucleosome:874118	State: S3	chr1	231748774	231748776	BN-22870127	-	0.000605565
chr1	231928831	231928971	Nucleosome:847488	State: S3	chr1	231928857	231928858	BN-231928857	-	0.0122544
chr1	231950001	231950071	Nucleosome:847582	State: S4	chr1	231950001	231950002	BN-231950001	-	0.00444483
chr1	232139141	232139292	Nucleosome:875778	State: S6	chr1	232139175	232139176	BP-232139175	+	2.27e-07
chr1	232458241	232458301	Nucleosome:849733	State: S4	chr1	232458243	232458244	BN-232458243	-	8.97e-06
chr1	232680321	232680551	Nucleosome:850719	State: S6	chr1	232680380	232680381	BP-232680380	+	4.25e-05
chr1	232749851	232749941	Nucleosome:851022	State: S3	chr1	232749891	232749892	BP-232749891	+	0.00666806
chr1	232771581	232771731	Nucleosome:878595	State: S6	chr1	232771604	232771605	BN-232771604	-	0.00312569
chr1	232913501	232913561	Nucleosome:851741	State: S2	chr1	232913508	232913509	BP-232913508	+	0.000187266
chr1	232956291	232956431	Nucleosome:851918	State: S7	chr1	232956369	232956370	BN-232956369	-	3.31e-06
chr1	232989841	232989931	Nucleosome:852056	State: S3	chr1	232989886	232989887	BP-232989886	+	0.00424396
chr1	233195461	233195621	Nucleosome:852965	State: S4	chr1	233195501	233195502	BN-233195501	-	0.00698528
chr1	233314061	233314212	Nucleosome:881035	State: S3	chr1	233314106	233314107	BP-233314106	+	0.000158495
chr1	233350671	233350871	Nucleosome:853655	State: S4	chr1	233350860	233350861	BP-233350860	+	0.00576234
chr1	233790571	233790671	Nucleosome:855621	State: S3	chr1	233790578	233790579	BN-233790578	-	0.0207107
chr1	233871711	233871781	Nucleosome:855956	State: S7	chr1	233871733	233871734	BN-233871733	-	0.0106952
chr1	233890231	233890383	Nucleosome:883631	State: S2	chr1	233890398	233890399	BP-233890398	+	4.68e-26
chr1	233890241	233890391	Nucleosome:856038	State: S3	chr1	233890381	233890382	BP-233890381	+	1.67e-05
chr1	234231931	234232201	Nucleosome:857464	State: S2	chr1	234231965	234231966	BP-234231965	+	0.000207429
chr1	234587581	234587735	Nucleosome:886694	State: S2	chr1	234587668	234587669	BN-234587668	-	0.000617632
chr1	234588461	234588531	Nucleosome:859006	State: S7	chr1	234588465	234588466	BN-234588465	-	3.33e-13
chr1	234633501	234633681	Nucleosome:859198	State: S6	chr1	234633522	234633523	BN-234633522	-	0.00132167
chr1	234739651	234739761	Nucleosome:859676	State: S4	chr1	234739730	234739731	BN-234739730	-	0.00226426
chr1	234828781	234828841	Nucleosome:860090	State: S2	chr1	234828840	234828841	BP-234828840	+	2.28e-08
chr1	234859731	234859878	Nucleosome:887961	State: S3	chr1	234859758	234859759	BP-234859758	+	0.0325469
chr1	235266261	235266415	Nucleosome:889404	State: S3	chr1	235266356	235266357	BN-235266356	-	0.0087823
chr1	235410071	235410171	Nucleosome:862242	State: S3	chr1	235410078	235410079	BP-235410078	+	2.02e-42
chr1	235877921	235878111	Nucleosome:864192	State: S2	chr1	235878018	235878019	BN-235878018	-	7.1e-06
chr1	235959371	235959441	Nucleosome:864539	State: S3	chr1	235959420	235959421	BN-235959420	-	0.00061427
chr1	235966001	235966152	Nucleosome:892427	State: S2	chr1	235966004	235966005	BN-235966004	-	0.0252612
chr1	236119071	236119201	Nucleosome:865225	State: S3	chr1	236119191	236119192	BP-236119191	+	0.00889444
chr1	236207781	236207937	Nucleosome:893501	State: S2	chr1	236207942	236207943	BN-236207942	-	0.000251857
chr1	236295141	236295221	Nucleosome:865954	State: S2	chr1	236295187	236295188	BP-236295187	+	0.0203376
chr1	236484071	236484281	Nucleosome:866747	State: S2	chr1	236484088	236484089	BN-236484088	-	0.000154437
chr1	236505951	236506021	Nucleosome:866841	State: S2	chr1	236506008	236506009	BP-236506008	+	1.12e-28
chr1	236562961	236563101	Nucleosome:867079	State: S3	chr1	236563007	236563008	BP-236563007	+	0.00108959
chr1	236802071	236802161	Nucleosome:868129	State: S7	chr1	236802147	236802148	BN-236802147	-	0.00423083
chr1	237339991	237340191	Nucleosome:870420	State: S3	chr1	237340112	237340113	BP-237340112	+	0.000114597
chr1	237504091	237504191	Nucleosome:871117	State: S4	chr1	237504151	237504152	BN-237504151	-	0.033613
chr1	237812051	237812241	Nucleosome:872445	State: S3	chr1	237812136	237812137	BP-237812136	+	0.0265351
chr1	237848981	237849061	Nucleosome:872594	State: S3	chr1	237848998	237848999	BP-237848998	+	0.0150094
chr1	237866741	237866911	Nucleosome:872675	State: S7	chr1	237866831	237866832	BN-237866831	-	0.0120783
chr1	237935511	237935581	Nucleosome:872988	State: S4	chr1	237935517	237935518	BP-237935517	+	0.011508
chr1	239170141	239170290	Nucleosome:906577	State: S2	chr1	239170223	239170224	BP-239170223	+	0.0358648
chr1	239170431	239170521	Nucleosome:878262	State: S3	chr1	239170493	239170494	BP-239170493	+	0.00160243
chr1	239401251	239401421	Nucleosome:879244	State: S6	chr1	239401276	239401277	BP-239401276	+	0.00507522
chr1	239470051	239470111	Nucleosome:879546	State: S2	chr1	239470069	239470070	BP-239470069	+	0.00235238
chr1	239606191	239606271	Nucleosome:880153	State: S6	chr1	239606196	239606197	BP-239606196	+	0.0073901
chr1	239880881	239881001	Nucleosome:881300	State: S3	chr1	239880942	239880943	BN-239880942	-	0.000282939
chr1	239882591	239882801	Nucleosome:881306	State: S7	chr1	239882762	239882763	BN-239882762	-	0.000810737
chr1	239888281	239888461	Nucleosome:881331	State: S3	chr1	239888367	239888368	BP-239888367	+	0.000675691
chr1	239917391	239917611	Nucleosome:881457	State: S6	chr1	239917425	239917426	BP-239917425	+	0.0251919
chr1	239924241	239924331	Nucleosome:881486	State: S3	chr1	239924271	239924272	BN-239924271	-	0.00189145
chr1	240091461	240091641	Nucleosome:882216	State: S4	chr1	240091533	240091534	BP-240091533	+	0.00369147
chr1	241810241	241810395	Nucleosome:350706	State: S2	chr1	241810307	241810309	BP-239941754	+	0.0131931
chr1	243469411	243469531	Nucleosome:894961	State: S6	chr1	243469436	243469437	BP-243469436	+	0.031118
chr1	243498701	243498881	Nucleosome:895091	State: S3	chr1	243498715	243498716	BP-243498715	+	0.0324183
chr1	243750371	243750521	Nucleosome:896209	State: S7	chr1	243750389	243750390	BP-243750389	+	1.98e-08
chr1	244722741	244722889	Nucleosome:929469	State: S6	chr1	244722961	244722962	BN-244722961	-	0.000547446
chr1	244868631	244868711	Nucleosome:901007	State: S3	chr1	244868639	244868640	BN-244868639	-	1.78e-99
chr1	245141191	245141347	Nucleosome:931279	State: S6	chr1	245141228	245141229	BP-245141228	+	0.0367677
chr1	245206351	245206451	Nucleosome:902432	State: S4	chr1	245206434	245206435	BN-245206434	-	9.4e-22
chr1	245206371	245206522	Nucleosome:931556	State: S6	chr1	245206414	245206415	BP-245206414	+	0.00157557
chr1	245224041	245224091	Nucleosome:902512	State: S7	chr1	245224063	245224064	BP-245224063	+	0.0494921
chr1	245564751	245564821	Nucleosome:903961	State: S3	chr1	245564820	245564821	BN-245564820	-	6.42e-29
chr1	245572901	245572981	Nucleosome:903998	State: S2	chr1	245572946	245572947	BP-245572946	+	0.00677985
chr1	245675901	245676049	Nucleosome:933625	State: S3	chr1	245676009	245676010	BN-245676009	-	0.0167673
chr1	246329491	246329561	Nucleosome:907255	State: S7	chr1	246329539	246329540	BP-246329539	+	0.00268255
chr1	246413141	246413295	Nucleosome:936887	State: S2	chr1	246413146	246413147	BN-246413146	-	0.0225406
chr1	246445151	246445301	Nucleosome:937023	State: S6	chr1	246445164	246445165	BN-246445164	-	0.00739236
chr1	246580971	246581211	Nucleosome:908270	State: S7	chr1	246581185	246581186	BN-246581185	-	0.000191672
chr1	246803881	246804111	Nucleosome:909190	State: S3	chr1	246804060	246804061	BN-246804060	-	0.0314497
chr1	246938901	246938971	Nucleosome:909745	State: S4	chr1	246938968	246938969	BN-246938968	-	6.19e-25
chr1	247616751	247616851	Nucleosome:912509	State: S3	chr1	247616808	247616809	BN-247616808	-	0.00515996
chr1	247915141	247915231	Nucleosome:913703	State: S3	chr1	247915203	247915204	BN-247915203	-	0.0195225
chr10	136241	136311	Nucleosome:84	State: S6	chr10	136294	136295	BP-136294	+	5.02e-06
chr10	454551	454601	Nucleosome:1420	State: S7	chr10	454567	454568	BN-454567	-	2.39e-58
chr10	495871	496051	Nucleosome:1600	State: S6	chr10	495924	495925	BN-495924	-	2.81e-40
chr10	573511	573651	Nucleosome:1937	State: S3	chr10	573587	573588	BN-573587	-	0.0113333
chr10	1474561	1474651	Nucleosome:5753	State: S7	chr10	1474598	1474599	BN-1474598	-	1.73e-27
chr10	1925141	1925331	Nucleosome:7725	State: S2	chr10	1925158	1925159	BN-1925158	-	1.48e-08
chr10	3240081	3240201	Nucleosome:13418	State: S2	chr10	3240123	3240124	BP-3240123	+	0.0042307
chr10	3790381	3790461	Nucleosome:15830	State: S6	chr10	3790438	3790439	BP-3790438	+	7.18e-05
chr10	4894171	4894318	Nucleosome:21288	State: S6	chr10	4894193	4894194	BN-4894193	-	0.0108246
chr10	4944831	4944891	Nucleosome:20964	State: S2	chr10	4944877	4944878	BP-4944877	+	0.00624716
chr10	5555371	5555531	Nucleosome:23330	State: S7	chr10	5555452	5555453	BP-5555452	+	0.0321698
chr10	5919311	5919371	Nucleosome:24946	State: S4	chr10	5919369	5919370	BP-5919369	+	1.09e-06
chr10	5919461	5919521	Nucleosome:24947	State: S6	chr10	5919489	5919490	BN-5919489	-	2.18e-09
chr10	7126601	7126811	Nucleosome:30041	State: S3	chr10	7126793	7126794	BN-7126793	-	0.0021934
chr10	7536571	7536731	Nucleosome:31851	State: S7	chr10	7536725	7536726	BP-7536725	+	2.6e-22
chr10	7831491	7831641	Nucleosome:33915	State: S4	chr10	7831570	7831571	BP-7831570	+	0.0165975
chr10	8015631	8015784	Nucleosome:34741	State: S6	chr10	8015874	8015875	BN-8015874	-	0.00264171
chr10	8015661	8015781	Nucleosome:33929	State: S3	chr10	8015670	8015671	BN-8015670	-	5.69e-05
chr10	8055171	8055318	Nucleosome:34920	State: S7	chr10	8055233	8055234	BN-8055233	-	0.00105992
chr10	8369101	8369271	Nucleosome:35503	State: S3	chr10	8369105	8369106	BP-8369105	+	0.0498754
chr10	8806291	8806445	Nucleosome:38303	State: S2	chr10	8806301	8806302	BN-8806301	-	0.00717318
chr10	8993651	8993721	Nucleosome:38201	State: S4	chr10	8993714	8993715	BN-8993714	-	8e-66
chr10	9920971	9921051	Nucleosome:42140	State: S2	chr10	9920985	9920986	BN-9920985	-	9.07e-06
chr10	10053911	10054041	Nucleosome:42687	State: S3	chr10	10054013	10054014	BN-10054013	-	0.0138076
chr10	10468881	10469081	Nucleosome:44459	State: S2	chr10	10468979	10468980	BP-10468979	+	0.00455381
chr10	11640571	11640681	Nucleosome:49609	State: S4	chr10	11640602	11640603	BN-11640602	-	0.0350488
chr10	11645131	11645291	Nucleosome:49629	State: S6	chr10	11645132	11645133	BN-11645132	-	0.00118542
chr10	11961051	11961141	Nucleosome:50964	State: S3	chr10	11961111	11961112	BP-11961111	+	0.0160144
chr10	12075851	12076051	Nucleosome:51453	State: S7	chr10	12075967	12075968	BN-12075967	-	1.49e-11
chr10	12545581	12545641	Nucleosome:53382	State: S6	chr10	12545594	12545595	BN-12545594	-	3.7e-06
chr10	13534021	13534211	Nucleosome:57550	State: S7	chr10	13534168	13534169	BN-13534168	-	2.61e-20
chr10	14235021	14235081	Nucleosome:60588	State: S3	chr10	14235024	14235025	BP-14235024	+	0.00160647
chr10	14709191	14709341	Nucleosome:64495	State: S2	chr10	14709199	14709200	BN-14709199	-	0.000326441
chr10	14951171	14951231	Nucleosome:63706	State: S2	chr10	14951218	14951219	BP-14951218	+	2.36e-07
chr10	15165841	15166071	Nucleosome:64479	State: S3	chr10	15165875	15165876	BN-15165875	-	2.8e-18
chr10	15183631	15183801	Nucleosome:64555	State: S3	chr10	15183792	15183793	BP-15183792	+	0.00836186
chr10	15183671	15183825	Nucleosome:66467	State: S7	chr10	15183786	15183787	BP-15183786	+	1.55e-17
chr10	15486131	15486191	Nucleosome:65855	State: S4	chr10	15486136	15486137	BP-15486136	+	0.00451093
chr10	15486251	15486481	Nucleosome:65856	State: S3	chr10	15486310	15486311	BP-15486310	+	4.45e-06
chr10	15568961	15569231	Nucleosome:66222	State: S2	chr10	15569065	15569066	BN-15569065	-	1.81e-05
chr10	15725361	15725517	Nucleosome:68861	State: S2	chr10	15725433	15725434	BP-15725433	+	0.00447327
chr10	15921291	15921443	Nucleosome:69723	State: S7	chr10	15921350	15921351	BN-15921350	-	5.77e-17
chr10	16147161	16147221	Nucleosome:68715	State: S2	chr10	16147219	16147220	BP-16147219	+	6.44e-09
chr10	16201681	16201781	Nucleosome:68939	State: S7	chr10	16201780	16201781	BN-16201780	-	0.0330804
chr10	16501211	16501281	Nucleosome:70194	State: S3	chr10	16501215	16501216	BP-16501215	+	1.19e-05
chr10	17157981	17158131	Nucleosome:73033	State: S7	chr10	17158026	17158027	BN-17158026	-	0.00734391
chr10	17363461	17363521	Nucleosome:73917	State: S3	chr10	17363506	17363507	BP-17363506	+	0.0141269
chr10	17617441	17617590	Nucleosome:77183	State: S2	chr10	17617464	17617465	BN-17617464	-	0.0214312
chr10	19065311	19065463	Nucleosome:81598	State: S2	chr10	19065362	19065363	BN-19065362	-	0.00158967
chr10	19517361	19517441	Nucleosome:81083	State: S3	chr10	19517415	19517416	BP-19517415	+	9.68e-06
chr10	19745241	19745391	Nucleosome:82048	State: S3	chr10	19745377	19745378	BP-19745377	+	0.00384681
chr10	19785761	19785841	Nucleosome:82212	State: S4	chr10	19785838	19785839	BN-19785838	-	0.00515096
chr10	19788101	19788171	Nucleosome:82224	State: S7	chr10	19788148	19788149	BP-19788148	+	1.04e-109
chr10	19915381	19915481	Nucleosome:82741	State: S3	chr10	19915450	19915451	BN-19915450	-	0.0201526
chr10	20245561	20245771	Nucleosome:84125	State: S3	chr10	20245564	20245565	BP-20245564	+	0.000915276
chr10	20494991	20495151	Nucleosome:85190	State: S4	chr10	20495100	20495101	BN-20495100	-	5.03e-20
chr10	21916521	21916671	Nucleosome:91100	State: S4	chr10	21916637	21916638	BN-21916637	-	0.00296136
chr10	21946831	21946901	Nucleosome:91236	State: S4	chr10	21946881	21946882	BP-21946881	+	5.1e-21
chr10	22016931	22016991	Nucleosome:91530	State: S3	chr10	22016932	22016933	BN-22016932	-	3.64e-07
chr10	22254611	22254761	Nucleosome:95470	State: S2	chr10	22254699	22254700	BN-22254699	-	0.000689027
chr10	22264561	22264661	Nucleosome:92557	State: S4	chr10	22264581	22264582	BP-22264581	+	0.00666384
chr10	22476711	22476821	Nucleosome:93397	State: S3	chr10	22476781	22476782	BP-22476781	+	0.00134381
chr10	22617061	22617221	Nucleosome:94023	State: S3	chr10	22617148	22617149	BP-22617148	+	0.00467982
chr10	22871941	22872031	Nucleosome:95093	State: S2	chr10	22871946	22871947	BP-22871946	+	0.00482022
chr10	22972491	22972681	Nucleosome:95549	State: S3	chr10	22972577	22972578	BP-22972577	+	0.0482308
chr10	23288121	23288191	Nucleosome:96903	State: S2	chr10	23288125	23288126	BN-23288125	-	0.00146363
chr10	23783891	23784011	Nucleosome:99033	State: S3	chr10	23783971	23783972	BN-23783971	-	0.000572787
chr10	24117571	24117731	Nucleosome:100406	State: S4	chr10	24117633	24117634	BN-24117633	-	0.0381623
chr10	24497291	24497371	Nucleosome:101999	State: S2	chr10	24497302	24497303	BN-24497302	-	0.0213304
chr10	24738711	24738781	Nucleosome:103059	State: S3	chr10	24738743	24738744	BN-24738743	-	0.000902661
chr10	24831431	24831571	Nucleosome:103470	State: S3	chr10	24831439	24831440	BN-24831439	-	3.59e-09
chr10	24887671	24887823	Nucleosome:106968	State: S2	chr10	24887736	24887737	BN-24887736	-	4.21e-06
chr10	24899471	24899541	Nucleosome:103767	State: S7	chr10	24899530	24899531	BN-24899530	-	3.91e-06
chr10	25114661	25114811	Nucleosome:104679	State: S3	chr10	25114804	25114805	BN-25114804	-	0.0205877
chr10	25143651	25143721	Nucleosome:104806	State: S7	chr10	25143720	25143721	BN-25143720	-	0.0163178
chr10	25303831	25303881	Nucleosome:105495	State: S6	chr10	25303873	25303874	BN-25303873	-	8.67e-29
chr10	25451601	25451671	Nucleosome:106144	State: S3	chr10	25451630	25451631	BP-25451630	+	1.18e-87
chr10	25499011	25499201	Nucleosome:106340	State: S3	chr10	25499121	25499122	BN-25499121	-	0.0136908
chr10	25673691	25673911	Nucleosome:107055	State: S3	chr10	25673805	25673806	BP-25673805	+	0.00503725
chr10	25702531	25702601	Nucleosome:107178	State: S3	chr10	25702533	25702534	BN-25702533	-	0.0362118
chr10	25940491	25940621	Nucleosome:108154	State: S4	chr10	25940531	25940532	BN-25940531	-	2.6e-09
chr10	25940501	25940657	Nucleosome:111506	State: S2	chr10	25940524	25940525	BP-25940524	+	0.000991136
chr10	26023501	26023652	Nucleosome:111866	State: S3	chr10	26023729	26023730	BP-26023729	+	0.00320244
chr10	26335491	26335647	Nucleosome:113210	State: S3	chr10	26335549	26335550	BN-26335549	-	0.000171481
chr10	26522021	26522091	Nucleosome:110570	State: S3	chr10	26522049	26522050	BN-26522049	-	0.0317434
chr10	27343041	27343196	Nucleosome:117562	State: S3	chr10	27343046	27343047	BP-27343046	+	9.68e-15
chr10	27376191	27376291	Nucleosome:114126	State: S6	chr10	27376221	27376222	BP-27376221	+	0.0370548
chr10	27746301	27746461	Nucleosome:115548	State: S2	chr10	27746368	27746369	BN-27746368	-	0.0245607
chr10	27797431	27797521	Nucleosome:115767	State: S6	chr10	27797454	27797455	BP-27797454	+	0.00581048
chr10	27819731	27819881	Nucleosome:115864	State: S4	chr10	27819857	27819858	BN-27819857	-	0.0327489
chr10	27833521	27833621	Nucleosome:115920	State: S3	chr10	27833521	27833522	BN-27833521	-	0.00470555
chr10	27836051	27836231	Nucleosome:115931	State: S3	chr10	27836190	27836191	BP-27836190	+	1.55e-09
chr10	27967071	27967151	Nucleosome:116505	State: S3	chr10	27967099	27967100	BP-27967099	+	0.0144916
chr10	27988851	27989091	Nucleosome:116595	State: S4	chr10	27988864	27988865	BP-27988864	+	9.55e-50
chr10	28027551	28027621	Nucleosome:116765	State: S4	chr10	28027561	28027562	BN-28027561	-	0.0445916
chr10	28148361	28148431	Nucleosome:117293	State: S2	chr10	28148428	28148429	BP-28148428	+	5.24e-09
chr10	28249651	28249721	Nucleosome:117686	State: S4	chr10	28249706	28249707	BN-28249706	-	7.09e-08
chr10	28894011	28894164	Nucleosome:124257	State: S6	chr10	28894071	28894072	BP-28894071	+	6.8e-11
chr10	29063171	29063311	Nucleosome:121182	State: S2	chr10	29063186	29063187	BN-29063186	-	6.74e-32
chr10	29192211	29192359	Nucleosome:125572	State: S2	chr10	29192261	29192262	BP-29192261	+	8.46e-05
chr10	29301321	29301401	Nucleosome:122223	State: S6	chr10	29301363	29301364	BP-29301363	+	0.00917019
chr10	29395181	29395241	Nucleosome:122631	State: S7	chr10	29395191	29395192	BP-29395191	+	0.0283097
chr10	29395311	29395371	Nucleosome:122632	State: S3	chr10	29395361	29395362	BP-29395361	+	8.42e-05
chr10	29414021	29414101	Nucleosome:122721	State: S3	chr10	29414021	29414022	BN-29414021	-	2.7e-06
chr10	29466281	29466441	Nucleosome:122961	State: S7	chr10	29466392	29466393	BN-29466392	-	0.0188495
chr10	29480871	29480921	Nucleosome:123028	State: S4	chr10	29480911	29480912	BN-29480911	-	0.00130935
chr10	29512451	29512531	Nucleosome:123167	State: S3	chr10	29512462	29512463	BP-29512462	+	0.00426333
chr10	29565491	29565601	Nucleosome:123395	State: S7	chr10	29565574	29565575	BP-29565574	+	7.28e-30
chr10	30084911	30084991	Nucleosome:125553	State: S3	chr10	30084987	30084988	BN-30084987	-	0.000203865
chr10	30101271	30101427	Nucleosome:129534	State: S2	chr10	30101295	30101296	BN-30101295	-	0.000153075
chr10	30502211	30502261	Nucleosome:127384	State: S3	chr10	30502254	30502255	BP-30502254	+	0.0202735
chr10	31393811	31393911	Nucleosome:131090	State: S7	chr10	31393839	31393840	BP-31393839	+	0.0190564
chr10	31590891	31591038	Nucleosome:135944	State: S2	chr10	31590931	31590932	BP-31590931	+	0.00398465
chr10	31685261	31685331	Nucleosome:132318	State: S4	chr10	31685325	31685326	BN-31685325	-	0.04699
chr10	31690981	31691132	Nucleosome:136381	State: S2	chr10	31691067	31691068	BP-31691067	+	6.76e-08
chr10	31691131	31691321	Nucleosome:132346	State: S3	chr10	31691198	31691199	BP-31691198	+	2.73e-13
chr10	31958401	31958554	Nucleosome:137474	State: S6	chr10	31958408	31958409	BN-31958408	-	0.000567286
chr10	32069811	32069881	Nucleosome:133884	State: S3	chr10	32069815	32069816	BP-32069815	+	1.69e-05
chr10	32115411	32115559	Nucleosome:138152	State: S3	chr10	32115416	32115417	BP-32115416	+	0.0102503
chr10	32126241	32126391	Nucleosome:134135	State: S3	chr10	32126303	32126304	BN-32126303	-	0.0005753
chr10	32394931	32394991	Nucleosome:135237	State: S7	chr10	32394937	32394938	BN-32394937	-	0.010033
chr10	32666231	32666411	Nucleosome:136364	State: S3	chr10	32666409	32666410	BP-32666409	+	0.0197083
chr10	32708741	32708951	Nucleosome:136554	State: S7	chr10	32708806	32708807	BP-32708806	+	0.000399163
chr10	33103501	33103581	Nucleosome:138035	State: S2	chr10	33103570	33103571	BP-33103570	+	8.86e-12
chr10	33298871	33299021	Nucleosome:138768	State: S2	chr10	33299010	33299011	BP-33299010	+	0.000109309
chr10	33482821	33482891	Nucleosome:139585	State: S6	chr10	33482844	33482845	BN-33482844	-	0.00145368
chr10	33629931	33630079	Nucleosome:144541	State: S2	chr10	33630066	33630067	BP-64993852	+	0.0452252
chr10	33739391	33739521	Nucleosome:140740	State: S3	chr10	33739478	33739479	BP-33739478	+	1.21e-40
chr10	33798151	33798307	Nucleosome:145323	State: S2	chr10	33798264	33798265	BP-33798264	+	5.38e-18
chr10	33798201	33798271	Nucleosome:141016	State: S3	chr10	33798225	33798226	BP-33798225	+	6.83e-06
chr10	33823121	33823281	Nucleosome:141100	State: S6	chr10	33823134	33823135	BP-33823134	+	0.0001468
chr10	33891411	33891491	Nucleosome:141395	State: S3	chr10	33891486	33891487	BP-33891486	+	2.91e-08
chr10	34144551	34144703	Nucleosome:146831	State: S2	chr10	34144756	34144757	BN-34144756	-	4.96e-05
chr10	34411341	34411491	Nucleosome:143615	State: S3	chr10	34411358	34411359	BN-34411358	-	2.36e-06
chr10	34445981	34446041	Nucleosome:143767	State: S3	chr10	34446033	34446034	BP-34446033	+	0.0303942
chr10	34695251	34695341	Nucleosome:144881	State: S6	chr10	34695314	34695315	BN-34695314	-	3.77e-05
chr10	34741571	34741723	Nucleosome:149507	State: S2	chr10	34741577	34741578	BP-34741577	+	0.0192015
chr10	34827141	34827301	Nucleosome:145484	State: S2	chr10	34827248	34827249	BN-34827248	-	0.0337814
chr10	35319151	35319211	Nucleosome:147609	State: S7	chr10	35319206	35319207	BN-35319206	-	7.05e-07
chr10	35418311	35418381	Nucleosome:148035	State: S4	chr10	35418326	35418327	BP-35418326	+	3.63e-05
chr10	35540231	35540481	Nucleosome:148552	State: S3	chr10	35540378	35540379	BP-35540378	+	0.000161905
chr10	35756631	35756731	Nucleosome:149473	State: S3	chr10	35756729	35756730	BN-35756729	-	0.000508267
chr10	35881521	35881671	Nucleosome:154534	State: S6	chr10	35881546	35881547	BP-35881546	+	0.0390388
chr10	36443461	36443614	Nucleosome:157006	State: S2	chr10	36443490	36443491	BN-36443490	-	0.00915084
chr10	36470171	36470331	Nucleosome:152503	State: S3	chr10	36470327	36470328	BP-36470327	+	0.00382638
chr10	42379821	42379991	Nucleosome:161460	State: S6	chr10	42379881	42379882	BP-42379881	+	8.61e-09
chr10	42380181	42380341	Nucleosome:161461	State: S3	chr10	42380289	42380290	BN-42380289	-	0.000420849
chr10	42392331	42392521	Nucleosome:161512	State: S3	chr10	42392499	42392500	BP-42392499	+	0.0148185
chr10	42394121	42394331	Nucleosome:161519	State: S4	chr10	42394306	42394307	BN-42394306	-	0.00886165
chr10	42527311	42527460	Nucleosome:167294	State: S7	chr10	42527385	42527386	BP-42527385	+	4.64e-07
chr10	42529341	42529551	Nucleosome:162043	State: S4	chr10	42529423	42529424	BP-42529423	+	0.0103157
chr10	43158471	43158631	Nucleosome:163594	State: S7	chr10	43158477	43158478	BP-43158477	+	1.73e-05
chr10	43719891	43720047	Nucleosome:171330	State: S3	chr10	43719957	43719958	BN-43719957	-	4.65e-05
chr10	44101311	44101461	Nucleosome:167389	State: S3	chr10	44101376	44101377	BN-44101376	-	0.00790062
chr10	44273681	44273761	Nucleosome:168107	State: S3	chr10	44273724	44273725	BP-44273724	+	3.87e-08
chr10	44273841	44273891	Nucleosome:168108	State: S6	chr10	44273862	44273863	BN-44273862	-	3.03e-06
chr10	44360811	44360965	Nucleosome:174114	State: S2	chr10	44360899	44360900	BN-44360899	-	0.000490838
chr10	45152631	45152801	Nucleosome:171728	State: S4	chr10	45152676	45152677	BN-45152676	-	0.0116317
chr10	45224921	45225001	Nucleosome:172044	State: S4	chr10	45224996	45224997	BN-45224996	-	2.2e-10
chr10	46074071	46074219	Nucleosome:181350	State: S3	chr10	46074128	46074129	BP-46074128	+	1.32e-33
chr10	46127981	46128128	Nucleosome:181582	State: S3	chr10	46128059	46128060	BN-46128059	-	4.82e-20
chr10	46127991	46128061	Nucleosome:175681	State: S3	chr10	46128058	46128059	BN-46128058	-	5.05e-08
chr10	46193341	46193511	Nucleosome:175864	State: S6	chr10	46193407	46193408	BP-46193407	+	4.43e-07
chr10	47067091	47067221	Nucleosome:176433	State: S6	chr10	47067213	47067214	BP-47067213	+	0.000601904
chr10	47113811	47113960	Nucleosome:182571	State: S7	chr10	47113860	47113861	BN-47113860	-	0.0121725
chr10	47132121	47132211	Nucleosome:176715	State: S4	chr10	47132181	47132182	BP-47132181	+	0.00103479
chr10	49408961	49409061	Nucleosome:179215	State: S3	chr10	49409055	49409056	BN-49409055	-	0.00301391
chr10	49545811	49545891	Nucleosome:179830	State: S2	chr10	49545888	49545889	BP-49545888	+	2.37e-12
chr10	49572771	49572981	Nucleosome:179935	State: S7	chr10	49572925	49572926	BN-49572925	-	0.0220883
chr10	49909831	49909901	Nucleosome:181445	State: S7	chr10	49909845	49909846	BP-49909845	+	0.00633159
chr10	50229521	50229731	Nucleosome:182882	State: S6	chr10	50229642	50229643	BN-50229642	-	0.0280019
chr10	50231251	50231331	Nucleosome:182890	State: S3	chr10	50231293	50231294	BN-50231293	-	0.000258678
chr10	50645561	50645731	Nucleosome:184730	State: S3	chr10	50645724	50645725	BP-50645724	+	0.0360997
chr10	50721931	50721991	Nucleosome:185056	State: S2	chr10	50721971	50721972	BP-50721971	+	0.0025471
chr10	50729291	50729446	Nucleosome:191224	State: S6	chr10	50729298	50729299	BN-50729298	-	0.000795191
chr10	50942801	50942861	Nucleosome:186017	State: S6	chr10	50942842	50942843	BP-50942842	+	0.0466064
chr10	52016871	52016931	Nucleosome:187220	State: S3	chr10	52016922	52016923	BP-52016922	+	2.99e-11
chr10	52179641	52179791	Nucleosome:187901	State: S3	chr10	52179659	52179660	BN-52179659	-	2.7e-07
chr10	52198961	52199101	Nucleosome:187984	State: S7	chr10	52199092	52199093	BN-52199092	-	0.000256563
chr10	52261831	52262021	Nucleosome:188252	State: S3	chr10	52261933	52261934	BP-52261933	+	0.000314507
chr10	52339901	52340011	Nucleosome:188590	State: S7	chr10	52340002	52340003	BN-52340002	-	6.62e-218
chr10	52344911	52345101	Nucleosome:188611	State: S2	chr10	52344915	52344916	BN-52344915	-	2.74e-06
chr10	52374231	52374521	Nucleosome:188740	State: S4	chr10	52374447	52374448	BN-52374447	-	0.00469414
chr10	52576091	52576181	Nucleosome:189151	State: S4	chr10	52576145	52576146	BP-52576145	+	0.000619803
chr10	52695041	52695111	Nucleosome:189666	State: S3	chr10	52695075	52695076	BP-52695075	+	0.0395208
chr10	52960321	52960511	Nucleosome:190815	State: S3	chr10	52960500	52960501	BP-52960500	+	0.000143229
chr10	52994051	52994206	Nucleosome:197368	State: S6	chr10	52994099	52994100	BP-52994099	+	2.22e-09
chr10	54014041	54014188	Nucleosome:201833	State: S3	chr10	54014064	54014065	BP-54014064	+	0.0305424
chr10	54101081	54101237	Nucleosome:202194	State: S2	chr10	54101099	54101100	BN-54101099	-	0.00575159
chr10	54902801	54902961	Nucleosome:199022	State: S7	chr10	54902812	54902813	BN-54902812	-	0.00259963
chr10	54980561	54980651	Nucleosome:199350	State: S7	chr10	54980626	54980627	BP-54980626	+	0.000140464
chr10	55044531	55044671	Nucleosome:199635	State: S4	chr10	55044656	55044657	BN-55044656	-	0.0497026
chr10	55069231	55069401	Nucleosome:199741	State: S2	chr10	55069336	55069337	BN-55069336	-	0.00370746
chr10	55144241	55144421	Nucleosome:200034	State: S2	chr10	55144372	55144373	BN-55144372	-	0.000845456
chr10	55170861	55171021	Nucleosome:200150	State: S3	chr10	55170861	55170862	BN-55170861	-	0.0428442
chr10	55233681	55233837	Nucleosome:207113	State: S2	chr10	55233719	55233720	BN-55233719	-	7.84e-06
chr10	55384461	55384531	Nucleosome:201032	State: S3	chr10	55384516	55384517	BP-55384516	+	0.0185123
chr10	55436551	55436781	Nucleosome:201243	State: S6	chr10	55436768	55436769	BP-55436768	+	0.000148348
chr10	55757441	55757491	Nucleosome:202535	State: S3	chr10	55757485	55757486	BP-55757485	+	0.00160728
chr10	55815581	55815651	Nucleosome:202780	State: S6	chr10	55815600	55815601	BN-55815600	-	0.000113988
chr10	55871501	55871651	Nucleosome:209841	State: S7	chr10	55871599	55871600	BP-55871599	+	0.0382692
chr10	55871521	55871671	Nucleosome:203034	State: S6	chr10	55871562	55871563	BP-55871562	+	0.00010864
chr10	55922011	55922161	Nucleosome:210076	State: S6	chr10	55922060	55922061	BP-55922060	+	0.00874918
chr10	56011221	56011441	Nucleosome:203614	State: S3	chr10	56011231	56011232	BN-56011231	-	0.000275984
chr10	56121711	56121781	Nucleosome:204061	State: S3	chr10	56121734	56121735	BN-56121734	-	1.47e-05
chr10	56132001	56132181	Nucleosome:204108	State: S6	chr10	56132144	56132145	BN-56132144	-	0.00260091
chr10	56210611	56210661	Nucleosome:204402	State: S3	chr10	56210654	56210655	BP-56210654	+	0.000136653
chr10	56401341	56401451	Nucleosome:205198	State: S4	chr10	56401427	56401428	BN-56401427	-	0.00192676
chr10	56508531	56508621	Nucleosome:205656	State: S7	chr10	56508619	56508620	BP-56508619	+	5.15e-11
chr10	56910041	56910161	Nucleosome:207357	State: S6	chr10	56910075	56910076	BP-56910075	+	9.31e-05
chr10	56982321	56982475	Nucleosome:214691	State: S2	chr10	56982327	56982328	BP-56982327	+	0.00201029
chr10	57060531	57060687	Nucleosome:215028	State: S6	chr10	57060563	57060564	BP-57060563	+	7.73e-05
chr10	57933281	57933511	Nucleosome:211548	State: S3	chr10	57933434	57933435	BN-57933434	-	0.032109
chr10	58160971	58161101	Nucleosome:212487	State: S3	chr10	58161072	58161073	BN-58161072	-	0.00276582
chr10	58751151	58751231	Nucleosome:214903	State: S2	chr10	58751230	58751231	BP-58751230	+	0.00235172
chr10	58916081	58916181	Nucleosome:215594	State: S7	chr10	58916088	58916089	BN-58916088	-	0.000132037
chr10	59430261	59430381	Nucleosome:217751	State: S3	chr10	59430288	59430289	BP-59430288	+	0.000886952
chr10	59835081	59835229	Nucleosome:226872	State: S3	chr10	59835085	59835086	BN-59835085	-	0.00239979
chr10	60077301	60077361	Nucleosome:220451	State: S4	chr10	60077322	60077323	BP-60077322	+	0.046748
chr10	60148291	60148361	Nucleosome:220765	State: S3	chr10	60148332	60148333	BP-60148332	+	4.23e-05
chr10	60227771	60227925	Nucleosome:228569	State: S2	chr10	60227788	60227789	BN-60227788	-	1.73e-46
chr10	60269161	60269314	Nucleosome:228762	State: S3	chr10	60269224	60269225	BN-60269224	-	0.00249384
chr10	60277311	60277441	Nucleosome:221314	State: S3	chr10	60277322	60277323	BP-60277322	+	8.42e-09
chr10	60507101	60507161	Nucleosome:222237	State: S3	chr10	60507160	60507161	BN-60507160	-	2.26e-08
chr10	60522081	60522131	Nucleosome:222309	State: S2	chr10	60522095	60522096	BN-60522095	-	0.0016953
chr10	60759301	60759361	Nucleosome:223351	State: S4	chr10	60759324	60759325	BN-60759324	-	0.00636849
chr10	61009841	61010021	Nucleosome:224393	State: S2	chr10	61009861	61009862	BN-61009861	-	0.0312514
chr10	61150501	61150671	Nucleosome:225025	State: S7	chr10	61150627	61150628	BP-61150627	+	0.000113008
chr10	61224961	61225109	Nucleosome:232899	State: S2	chr10	61225017	61225018	BN-61225017	-	0.01187
chr10	61224981	61225091	Nucleosome:225301	State: S4	chr10	61225039	61225040	BN-61225039	-	2.31e-18
chr10	61368441	61368561	Nucleosome:225899	State: S3	chr10	61368552	61368553	BP-61368552	+	9.79e-06
chr10	61442951	61443021	Nucleosome:226213	State: S4	chr10	61443004	61443005	BN-61443004	-	0.000193285
chr10	61561131	61561331	Nucleosome:226676	State: S6	chr10	61561136	61561137	BN-61561136	-	6.01e-05
chr10	61651441	61651611	Nucleosome:227084	State: S2	chr10	61651523	61651524	BP-61651523	+	0.000318768
chr10	61741741	61741811	Nucleosome:227458	State: S2	chr10	61741764	61741765	BN-61741764	-	7.74e-05
chr10	61825991	61826146	Nucleosome:235519	State: S2	chr10	61826059	61826060	BP-61826059	+	3.66e-05
chr10	61935221	61935311	Nucleosome:228321	State: S2	chr10	61935284	61935285	BN-61935284	-	3.5e-08
chr10	62129671	62129824	Nucleosome:236882	State: S6	chr10	62129708	62129709	BN-62129708	-	0.00356296
chr10	62157721	62157874	Nucleosome:237005	State: S6	chr10	62157754	62157755	BP-62157754	+	0.0328601
chr10	62240711	62240858	Nucleosome:237377	State: S3	chr10	62240763	62240764	BP-62240763	+	0.000945746
chr10	62249771	62249918	Nucleosome:237418	State: S7	chr10	62250009	62250010	BN-62250009	-	8.54e-23
chr10	62287571	62287621	Nucleosome:229870	State: S6	chr10	62287592	62287593	BP-62287592	+	0.00140249
chr10	62381861	62382017	Nucleosome:238020	State: S6	chr10	62381881	62381882	BP-62381881	+	0.00328281
chr10	62479631	62479787	Nucleosome:238445	State: S3	chr10	62479689	62479690	BN-62479689	-	5.04e-19
chr10	62481431	62481551	Nucleosome:230699	State: S4	chr10	62481504	62481505	BN-62481504	-	0.00942289
chr10	62488691	62488791	Nucleosome:230730	State: S4	chr10	62488769	62488770	BP-62488769	+	0.0281268
chr10	62561061	62561121	Nucleosome:231055	State: S2	chr10	62561108	62561109	BN-62561108	-	0.0493121
chr10	62567991	62568061	Nucleosome:231087	State: S2	chr10	62568035	62568036	BP-62568035	+	2.35e-07
chr10	62870021	62870201	Nucleosome:232414	State: S6	chr10	62870113	62870114	BP-62870113	+	0.026996
chr10	62870041	62870196	Nucleosome:240220	State: S4	chr10	62870180	62870181	BP-62870180	+	1.25e-09
chr10	62939661	62939831	Nucleosome:232737	State: S7	chr10	62939723	62939724	BN-62939723	-	0.000114277
chr10	63044151	63044301	Nucleosome:233181	State: S3	chr10	63044152	63044153	BN-63044152	-	0.0125483
chr10	63054351	63054511	Nucleosome:233228	State: S3	chr10	63054433	63054434	BN-63054433	-	5.32e-05
chr10	63167411	63167691	Nucleosome:233710	State: S3	chr10	63167635	63167636	BN-63167635	-	4.84e-23
chr10	63218801	63218971	Nucleosome:233936	State: S3	chr10	63218819	63218820	BP-63218819	+	0.0108096
chr10	63429721	63429901	Nucleosome:234871	State: S3	chr10	63429805	63429806	BN-63429805	-	0.0491377
chr10	63521721	63521872	Nucleosome:243106	State: S7	chr10	63521823	63521824	BN-63521823	-	0.00157362
chr10	63545951	63546051	Nucleosome:235360	State: S6	chr10	63545960	63545961	BP-63545960	+	0.000406157
chr10	63579751	63579861	Nucleosome:235517	State: S3	chr10	63579792	63579793	BN-63579792	-	0.0123168
chr10	63709321	63709401	Nucleosome:236093	State: S4	chr10	63709378	63709379	BP-63709378	+	0.00508305
chr10	63765681	63765891	Nucleosome:236346	State: S7	chr10	63765743	63765744	BN-63765743	-	0.00155814
chr10	63798681	63798831	Nucleosome:244346	State: S6	chr10	63798792	63798793	BP-63798792	+	0.0273325
chr10	63841951	63842241	Nucleosome:236691	State: S2	chr10	63842164	63842165	BP-63842164	+	0.000167823
chr10	63935591	63935671	Nucleosome:237083	State: S7	chr10	63935623	63935624	BP-63935623	+	3.43e-05
chr10	64554521	64554676	Nucleosome:247688	State: S2	chr10	64554566	64554567	BN-64554566	-	0.0205762
chr10	64566321	64566391	Nucleosome:239809	State: S6	chr10	64566370	64566371	BP-64566370	+	5.57e-06
chr10	64957631	64957711	Nucleosome:241486	State: S3	chr10	64957679	64957680	BP-64957679	+	1.92e-05
chr10	65053301	65053511	Nucleosome:241897	State: S3	chr10	65053437	65053438	BN-65053437	-	0.0109348
chr10	65326441	65326551	Nucleosome:243092	State: S7	chr10	65326462	65326463	BP-65326462	+	0.0434834
chr10	65345711	65345931	Nucleosome:243183	State: S4	chr10	65345721	65345722	BN-65345721	-	0.024496
chr10	65381931	65382131	Nucleosome:243346	State: S4	chr10	65381963	65381964	BP-65381963	+	0.00328362
chr10	65424181	65424271	Nucleosome:243519	State: S3	chr10	65424189	65424190	BN-65424189	-	0.00738522
chr10	65677081	65677191	Nucleosome:244571	State: S3	chr10	65677103	65677104	BN-65677103	-	0.00623732
chr10	65677271	65677391	Nucleosome:244572	State: S6	chr10	65677370	65677371	BP-65677370	+	0.0307045
chr10	66454671	66454811	Nucleosome:247832	State: S3	chr10	66454784	66454785	BN-66454784	-	0.000978672
chr10	66776501	66776631	Nucleosome:249149	State: S3	chr10	66776513	66776514	BP-66776513	+	0.0448186
chr10	67257621	67257831	Nucleosome:251170	State: S6	chr10	67257798	67257799	BP-67257798	+	1.12e-06
chr10	67939321	67939451	Nucleosome:254036	State: S7	chr10	67939341	67939342	BP-67939341	+	0.00228703
chr10	68324901	68324981	Nucleosome:255643	State: S2	chr10	68324907	68324908	BN-68324907	-	6.2e-08
chr10	68614831	68615031	Nucleosome:256919	State: S3	chr10	68614991	68614992	BP-68614991	+	1.37e-14
chr10	68681521	68681711	Nucleosome:257196	State: S2	chr10	68681695	68681696	BP-68681695	+	3.6e-08
chr10	68681791	68681939	Nucleosome:265818	State: S2	chr10	68681796	68681797	BN-68681796	-	4.46e-09
chr10	68757171	68757241	Nucleosome:257526	State: S3	chr10	68757176	68757177	BN-68757176	-	4.83e-09
chr10	68845361	68845571	Nucleosome:257918	State: S3	chr10	68845546	68845547	BP-68845546	+	0.0212698
chr10	69019061	69019191	Nucleosome:258634	State: S3	chr10	69019107	69019108	BP-69019107	+	8.47e-15
chr10	69232021	69232161	Nucleosome:259528	State: S2	chr10	69232120	69232121	BN-69232120	-	0.0172248
chr10	69287211	69287371	Nucleosome:259736	State: S4	chr10	69287332	69287333	BN-69287332	-	9.22e-06
chr10	69539901	69540061	Nucleosome:260615	State: S7	chr10	69539957	69539958	BP-69539957	+	0.00840881
chr10	69740581	69740641	Nucleosome:261449	State: S3	chr10	69740619	69740620	BP-69740619	+	0.00119545
chr10	69822781	69822841	Nucleosome:261790	State: S4	chr10	69822822	69822823	BN-69822822	-	0.0100977
chr10	70093711	70093867	Nucleosome:271762	State: S3	chr10	70093786	70093787	BP-70093786	+	3.16e-13
chr10	70094851	70094911	Nucleosome:262972	State: S6	chr10	70094861	70094862	BN-70094861	-	1.32e-60
chr10	70182461	70182561	Nucleosome:263348	State: S6	chr10	70182486	70182487	BN-70182486	-	0.000413693
chr10	70394071	70394221	Nucleosome:264190	State: S4	chr10	70394149	70394150	BP-70394149	+	0.00785743
chr10	70534741	70534871	Nucleosome:264763	State: S3	chr10	70534808	70534809	BP-70534808	+	0.0438712
chr10	70576041	70576190	Nucleosome:273842	State: S2	chr10	70576055	70576057	BP-64990456	+	3.45e-05
chr10	71228341	71228411	Nucleosome:267719	State: S3	chr10	71228367	71228368	BN-71228367	-	0.00824741
chr10	71632441	71632591	Nucleosome:269517	State: S2	chr10	71632465	71632466	BP-71632465	+	1.29e-05
chr10	72567221	72567374	Nucleosome:282723	State: S2	chr10	72567236	72567237	BP-112439422	+	0.00158604
chr10	72576421	72576501	Nucleosome:273609	State: S4	chr10	72576463	72576464	BN-72576463	-	2.08e-35
chr10	72627811	72627959	Nucleosome:282996	State: S6	chr10	72627997	72627998	BP-72627997	+	0.0310667
chr10	72929161	72929313	Nucleosome:284372	State: S2	chr10	72929340	72929341	BP-72929340	+	0.0292847
chr10	74570881	74571101	Nucleosome:282402	State: S4	chr10	74570986	74570987	BN-74570986	-	0.00125315
chr10	75092101	75092251	Nucleosome:284573	State: S3	chr10	75092139	75092140	BP-75092139	+	2.39e-24
chr10	75124501	75124658	Nucleosome:19755	State: S2	chr10	75124525	75124527	BN-73350004	-	0.00180036
chr10	75184121	75184341	Nucleosome:284951	State: S2	chr10	75184338	75184339	BP-75184338	+	0.0320598
chr10	75335121	75335191	Nucleosome:285575	State: S2	chr10	75335127	75335128	BP-75335127	+	0.000940304
chr10	75988981	75989133	Nucleosome:297662	State: S4	chr10	75988981	75988982	BN-75988981	-	0.0476239
chr10	76221001	76221152	Nucleosome:298702	State: S2	chr10	76221050	76221051	BN-76221050	-	0.00102254
chr10	76308681	76308851	Nucleosome:289511	State: S4	chr10	76308695	76308696	BP-76308695	+	0.00485766
chr10	76403521	76403581	Nucleosome:289885	State: S7	chr10	76403569	76403570	BN-76403569	-	6.28e-05
chr10	76413521	76413676	Nucleosome:299566	State: S6	chr10	76413563	76413564	BN-76413563	-	0.00874404
chr10	76418401	76418581	Nucleosome:289951	State: S7	chr10	76418413	76418414	BP-76418413	+	0.0202896
chr10	76443711	76443881	Nucleosome:290050	State: S3	chr10	76443755	76443756	BN-76443755	-	3.59e-20
chr10	76583661	76583731	Nucleosome:290638	State: S3	chr10	76583686	76583687	BP-76583686	+	5.42e-36
chr10	76635791	76635861	Nucleosome:290854	State: S3	chr10	76635828	76635829	BP-76635828	+	0.000131744
chr10	76656471	76656651	Nucleosome:290948	State: S2	chr10	76656537	76656538	BP-76656537	+	9.02e-07
chr10	76748851	76748998	Nucleosome:301044	State: S2	chr10	76748939	76748940	BP-76748939	+	0.0118734
chr10	76965981	76966081	Nucleosome:292313	State: S7	chr10	76966073	76966074	BN-76966073	-	2.61e-12
chr10	77793411	77793591	Nucleosome:295947	State: S4	chr10	77793585	77793586	BN-77793585	-	0.0276927
chr10	77875161	77875461	Nucleosome:296311	State: S6	chr10	77875216	77875217	BN-77875216	-	0.00459019
chr10	78041791	78042071	Nucleosome:297016	State: S6	chr10	78042050	78042051	BP-78042050	+	3.42e-08
chr10	78167251	78167461	Nucleosome:297565	State: S2	chr10	78167302	78167303	BP-78167302	+	0.0146894
chr10	78644131	78644221	Nucleosome:299528	State: S3	chr10	78644189	78644190	BP-78644189	+	1.09e-05
chr10	78962081	78962171	Nucleosome:300956	State: S3	chr10	78962108	78962109	BN-78962108	-	0.0167042
chr10	79012561	79012716	Nucleosome:311085	State: S2	chr10	79012565	79012566	BN-79012565	-	2.65e-06
chr10	79047671	79047791	Nucleosome:301341	State: S2	chr10	79047779	79047780	BN-79047779	-	2.76e-07
chr10	79065541	79065701	Nucleosome:301421	State: S3	chr10	79065669	79065670	BN-79065669	-	3.99e-14
chr10	79131961	79132021	Nucleosome:301715	State: S3	chr10	79131976	79131977	BN-79131976	-	0.0214466
chr10	79458811	79458991	Nucleosome:303185	State: S3	chr10	79458914	79458915	BN-79458914	-	0.00325798
chr10	79731051	79731211	Nucleosome:304369	State: S4	chr10	79731135	79731136	BN-79731135	-	6.12e-16
chr10	79797501	79797571	Nucleosome:304648	State: S7	chr10	79797555	79797556	BN-79797555	-	0.000131311
chr10	80061731	80061911	Nucleosome:305783	State: S2	chr10	80061741	80061742	BP-80061741	+	0.0310465
chr10	80598641	80598721	Nucleosome:308208	State: S6	chr10	80598649	80598650	BN-80598649	-	2.46e-29
chr10	80888801	80888981	Nucleosome:309542	State: S2	chr10	80888867	80888868	BP-80888867	+	0.00106222
chr10	81315801	81315951	Nucleosome:311328	State: S4	chr10	81315879	81315880	BN-81315879	-	0.000133342
chr10	81801081	81801201	Nucleosome:312247	State: S7	chr10	81801108	81801109	BN-81801108	-	0.0110205
chr10	82589481	82589541	Nucleosome:315409	State: S3	chr10	82589501	82589502	BP-82589501	+	3.37e-17
chr10	83053861	83053921	Nucleosome:317333	State: S4	chr10	83053882	83053883	BN-83053882	-	9.88e-09
chr10	83168151	83168331	Nucleosome:317808	State: S3	chr10	83168290	83168291	BP-83168290	+	0.010891
chr10	83168431	83168580	Nucleosome:328268	State: S2	chr10	83168511	83168512	BN-83168511	-	0.000437828
chr10	83391911	83392141	Nucleosome:318751	State: S3	chr10	83391914	83391915	BP-83391914	+	0.0481528
chr10	83546391	83546451	Nucleosome:319330	State: S4	chr10	83546447	83546448	BN-83546447	-	9.68e-09
chr10	84187461	84187612	Nucleosome:332748	State: S7	chr10	84187486	84187487	BP-84187486	+	0.000521293
chr10	84187521	84187581	Nucleosome:322113	State: S2	chr10	84187562	84187563	BP-84187562	+	1.22e-07
chr10	84205821	84205981	Nucleosome:322190	State: S2	chr10	84205950	84205951	BN-84205950	-	0.00396234
chr10	84226861	84227021	Nucleosome:322280	State: S2	chr10	84226873	84226874	BN-84226873	-	0.0266424
chr10	84277851	84277911	Nucleosome:322508	State: S3	chr10	84277895	84277896	BP-84277895	+	0.011082
chr10	84718821	84718976	Nucleosome:335141	State: S6	chr10	84718998	84718999	BP-84718998	+	1.56e-05
chr10	84952821	84952901	Nucleosome:325384	State: S2	chr10	84952840	84952841	BN-84952840	-	0.0242415
chr10	84993761	84993941	Nucleosome:325576	State: S2	chr10	84993826	84993827	BP-84993826	+	2.03e-06
chr10	85004911	85005062	Nucleosome:336382	State: S6	chr10	85004982	85004983	BP-85004982	+	0.013084
chr10	85112631	85112751	Nucleosome:326051	State: S3	chr10	85112719	85112720	BN-85112719	-	0.00493323
chr10	85439231	85439421	Nucleosome:327445	State: S3	chr10	85439345	85439346	BN-85439345	-	1.06e-07
chr10	85460251	85460341	Nucleosome:327532	State: S6	chr10	85460278	85460279	BN-85460278	-	0.0183397
chr10	85898801	85898951	Nucleosome:340258	State: S2	chr10	85898868	85898869	BP-85898868	+	0.0475122
chr10	85956081	85956236	Nucleosome:340517	State: S6	chr10	85956084	85956085	BN-85956084	-	2.37e-90
chr10	86030591	86030701	Nucleosome:329912	State: S7	chr10	86030639	86030640	BN-86030639	-	0.0302978
chr10	87019831	87019911	Nucleosome:333691	State: S3	chr10	87019855	87019856	BP-87019855	+	0.0450132
chr10	88316481	88316629	Nucleosome:350351	State: S2	chr10	88316595	88316596	BN-88316595	-	0.00185999
chr10	88407361	88407431	Nucleosome:212295	State: S2	chr10	87121614	89131615	BP-87131614	+	3.75e-06
chr10	89361421	89361501	Nucleosome:341272	State: S3	chr10	89361438	89361439	BN-89361438	-	7.63e-05
chr10	89407921	89408101	Nucleosome:341460	State: S7	chr10	89407953	89407954	BN-89407953	-	0.048852
chr10	89568201	89568355	Nucleosome:354002	State: S2	chr10	89568220	89568221	BP-89568220	+	0.00176304
chr10	89945701	89945831	Nucleosome:343587	State: S3	chr10	89945813	89945814	BN-89945813	-	0.0340197
chr10	90887881	90887961	Nucleosome:347355	State: S6	chr10	90887894	90887895	BN-90887894	-	6.65e-11
chr10	90936811	90936901	Nucleosome:347579	State: S3	chr10	90936823	90936824	BN-90936823	-	0.00391743
chr10	90977801	90977941	Nucleosome:347736	State: S7	chr10	90977829	90977830	BP-90977829	+	2.87e-10
chr10	90977811	90977960	Nucleosome:360039	State: S6	chr10	90977848	90977849	BP-90977848	+	0.00883929
chr10	91020101	91020231	Nucleosome:347924	State: S7	chr10	91020229	91020230	BP-91020229	+	5.74e-19
chr10	91124881	91124981	Nucleosome:348346	State: S3	chr10	91124938	91124939	BP-91124938	+	0.0373599
chr10	91125031	91125185	Nucleosome:360676	State: S2	chr10	91125061	91125062	BN-91125061	-	6.67e-07
chr10	91639131	91639282	Nucleosome:362947	State: S3	chr10	91639165	91639166	BN-91639165	-	0.0180905
chr10	91651301	91651401	Nucleosome:350593	State: S2	chr10	91651382	91651383	BN-91651382	-	1.37e-05
chr10	91783491	91783638	Nucleosome:363550	State: S7	chr10	91783532	91783533	BN-91783532	-	4.24e-20
chr10	91993791	91993981	Nucleosome:351971	State: S6	chr10	91993807	91993808	BN-91993807	-	0.0346406
chr10	92495891	92495961	Nucleosome:354054	State: S3	chr10	92495901	92495902	BN-92495901	-	8.92e-23
chr10	92650321	92650481	Nucleosome:354710	State: S6	chr10	92650372	92650373	BP-92650372	+	0.0263387
chr10	93184751	93184931	Nucleosome:356938	State: S3	chr10	93184925	93184926	BP-93184925	+	2.66e-12
chr10	93250041	93250301	Nucleosome:357156	State: S6	chr10	93250057	93250058	BN-93250057	-	0.000865205
chr10	93253191	93253331	Nucleosome:357171	State: S2	chr10	93253295	93253296	BN-93253295	-	0.000148771
chr10	93865371	93865519	Nucleosome:372478	State: S2	chr10	93865384	93865385	BP-93865384	+	9.15e-20
chr10	94345421	94345571	Nucleosome:374494	State: S2	chr10	94345553	94345556	BP-64991542	+	2.76e-05
chr10	94452761	94452991	Nucleosome:362188	State: S3	chr10	94452799	94452800	BP-94452799	+	1.67e-14
chr10	94791071	94791223	Nucleosome:376424	State: S6	chr10	94791193	94791194	BN-94791193	-	0.00537663
chr10	95131111	95131211	Nucleosome:365101	State: S3	chr10	95131137	95131138	BP-95131137	+	0.000281898
chr10	95235741	95235941	Nucleosome:365544	State: S3	chr10	95235935	95235936	BN-95235935	-	0.0466679
chr10	95657101	95657161	Nucleosome:367280	State: S2	chr10	95657150	95657151	BP-95657150	+	7.3e-14
chr10	95786941	95787061	Nucleosome:367770	State: S6	chr10	95787040	95787041	BP-95787040	+	0.000338011
chr10	95834451	95834601	Nucleosome:367973	State: S3	chr10	95834455	95834456	BN-95834455	-	0.00834325
chr10	96038761	96038941	Nucleosome:368790	State: S7	chr10	96038905	96038906	BP-96038905	+	5.39e-12
chr10	96175941	96176161	Nucleosome:369294	State: S6	chr10	96176000	96176001	BN-96176000	-	3.63e-07
chr10	96953801	96953950	Nucleosome:385287	State: S4	chr10	96953832	96953833	BP-96953832	+	3.12e-08
chr10	97026521	97026611	Nucleosome:372331	State: S3	chr10	97026593	97026594	BN-97026593	-	0.0177146
chr10	97970941	97971021	Nucleosome:376395	State: S3	chr10	97971020	97971021	BN-97971020	-	0.00401013
chr10	98049451	98049541	Nucleosome:376753	State: S3	chr10	98049488	98049489	BN-98049488	-	0.0183011
chr10	98279301	98279449	Nucleosome:369186	State: S2	chr10	98279322	98279323	BP-96309376	+	1.91e-16
chr10	98292151	98292241	Nucleosome:377845	State: S3	chr10	98292220	98292221	BP-98292220	+	4.65e-09
chr10	98292421	98292541	Nucleosome:377846	State: S7	chr10	98292501	98292502	BP-98292501	+	9.42e-06
chr10	98293441	98293596	Nucleosome:391248	State: S2	chr10	98293486	98293487	BP-98293486	+	3.64e-09
chr10	98352681	98352830	Nucleosome:391505	State: S2	chr10	98352814	98352816	BN-149181926	-	3.76e-07
chr10	98356671	98356741	Nucleosome:378120	State: S7	chr10	98356682	98356683	BN-98356682	-	6.88e-39
chr10	98430711	98430771	Nucleosome:378446	State: S4	chr10	98430718	98430719	BN-98430718	-	0.0138314
chr10	98487841	98487997	Nucleosome:392109	State: S3	chr10	98487921	98487922	BN-98487921	-	0.0044676
chr10	98525661	98525731	Nucleosome:378834	State: S7	chr10	98525703	98525704	BN-98525703	-	7.63e-06
chr10	98646441	98646511	Nucleosome:379336	State: S3	chr10	98646474	98646475	BP-98646474	+	0.00587031
chr10	98654661	98654851	Nucleosome:379370	State: S7	chr10	98654701	98654702	BN-98654701	-	0.0428283
chr10	98957361	98957510	Nucleosome:394198	State: S2	chr10	98957398	98957399	BN-98957398	-	5.19e-06
chr10	99167301	99167448	Nucleosome:395125	State: S2	chr10	99167428	99167432	BP-97905634	+	0.0210902
chr10	100013711	100013891	Nucleosome:385311	State: S4	chr10	100013789	100013790	BP-100013789	+	0.00952116
chr10	100230721	100230831	Nucleosome:386307	State: S2	chr10	100230776	100230777	BN-100230776	-	7.13e-16
chr10	100659831	100659901	Nucleosome:388070	State: S2	chr10	100659859	100659860	BP-100659859	+	0.00240817
chr10	100872751	100872899	Nucleosome:402554	State: S6	chr10	100872926	100872927	BP-100872926	+	0.0338934
chr10	102093661	102093813	Nucleosome:407593	State: S2	chr10	102093798	102093800	BP-100676328	+	0.000109239
chr10	102130481	102130628	Nucleosome:407744	State: S3	chr10	102130521	102130522	BN-102130521	-	0.000532001
chr10	102396581	102396730	Nucleosome:408816	State: S6	chr10	102396609	102396610	BP-102396609	+	0.0169281
chr10	103176021	103176091	Nucleosome:397893	State: S6	chr10	103176031	103176032	BN-103176031	-	0.0290302
chr10	103286931	103287011	Nucleosome:398354	State: S4	chr10	103286948	103286949	BN-103286948	-	0.00729851
chr10	103653701	103653761	Nucleosome:399962	State: S7	chr10	103653759	103653760	BP-103653759	+	0.0066934
chr10	104054891	104054971	Nucleosome:401655	State: S3	chr10	104054917	104054918	BP-104054917	+	1.13e-06
chr10	104871761	104871881	Nucleosome:405167	State: S6	chr10	104871771	104871772	BN-104871771	-	0.0177974
chr10	104928701	104928891	Nucleosome:405397	State: S4	chr10	104928813	104928814	BP-104928813	+	0.0226488
chr10	104947291	104947471	Nucleosome:405477	State: S3	chr10	104947468	104947469	BP-104947468	+	0.00471547
chr10	105647531	105647751	Nucleosome:408476	State: S2	chr10	105647721	105647722	BN-105647721	-	0.044419
chr10	105676811	105676959	Nucleosome:423191	State: S3	chr10	105676866	105676867	BP-105676866	+	0.00616257
chr10	105676831	105676911	Nucleosome:408603	State: S3	chr10	105676904	105676905	BN-105676904	-	0.00293457
chr10	106069781	106069921	Nucleosome:410338	State: S7	chr10	106069906	106069907	BP-106069906	+	0.000725381
chr10	106099861	106100021	Nucleosome:410483	State: S3	chr10	106099982	106099983	BN-106099982	-	0.0378046
chr10	106164891	106164971	Nucleosome:410777	State: S6	chr10	106164949	106164950	BN-106164949	-	1.38e-37
chr10	107901301	107901361	Nucleosome:418236	State: S7	chr10	107901357	107901358	BP-107901357	+	0.00472834
chr10	108268981	108269051	Nucleosome:419790	State: S7	chr10	108269016	108269017	BP-108269016	+	0.0383657
chr10	108999431	108999511	Nucleosome:422957	State: S6	chr10	108999488	108999489	BP-108999488	+	2.54e-08
chr10	109370671	109370911	Nucleosome:424543	State: S3	chr10	109370741	109370742	BN-109370741	-	0.0155095
chr10	109375471	109375541	Nucleosome:424566	State: S6	chr10	109375531	109375532	BP-109375531	+	0.0307791
chr10	109387091	109387191	Nucleosome:424615	State: S4	chr10	109387161	109387162	BN-109387161	-	0.0108516
chr10	111725331	111725478	Nucleosome:449742	State: S2	chr10	111725412	111725413	BN-111725412	-	0.000125727
chr10	111745561	111745709	Nucleosome:449831	State: S3	chr10	111745629	111745630	BN-111745629	-	0.0264285
chr10	111762471	111762611	Nucleosome:434526	State: S6	chr10	111762576	111762577	BN-111762576	-	7.43e-06
chr10	111770291	111770445	Nucleosome:449942	State: S4	chr10	111770296	111770297	BP-111770296	+	0.00269251
chr10	111997511	111997665	Nucleosome:450984	State: S7	chr10	111997583	111997584	BP-111997583	+	0.0142418
chr10	112008251	112008331	Nucleosome:435602	State: S4	chr10	112008261	112008262	BN-112008261	-	9.44e-09
chr10	112073551	112073661	Nucleosome:435895	State: S6	chr10	112073635	112073636	BP-112073635	+	0.0213153
chr10	113008041	113008211	Nucleosome:439979	State: S3	chr10	113008051	113008052	BP-113008051	+	0.0309009
chr10	113255991	113256051	Nucleosome:441064	State: S4	chr10	113256006	113256007	BP-113256006	+	0.00980516
chr10	113285821	113285881	Nucleosome:441208	State: S2	chr10	113285875	113285876	BN-113285875	-	0.0324113
chr10	113415911	113415991	Nucleosome:441739	State: S4	chr10	113415927	113415928	BN-113415927	-	0.0118069
chr10	113545731	113545781	Nucleosome:442315	State: S2	chr10	113545755	113545756	BN-113545755	-	0.0395264
chr10	113549781	113549941	Nucleosome:442332	State: S7	chr10	113549818	113549819	BN-113549818	-	0.00154413
chr10	113675781	113675841	Nucleosome:442862	State: S2	chr10	113675810	113675811	BP-113675810	+	0.0250449
chr10	113675931	113676101	Nucleosome:442863	State: S7	chr10	113676024	113676025	BN-113676024	-	0.00498824
chr10	113681731	113681879	Nucleosome:458462	State: S2	chr10	113681786	113681787	BN-113681786	-	0.000329362
chr10	113808971	113809051	Nucleosome:443437	State: S6	chr10	113808975	113808976	BN-113808975	-	0.00307137
chr10	113809111	113809191	Nucleosome:443438	State: S7	chr10	113809150	113809151	BN-113809150	-	0.0116979
chr10	114091891	114092046	Nucleosome:460218	State: S4	chr10	114091972	114091973	BN-114091972	-	0.00274935
chr10	114156261	114156331	Nucleosome:444888	State: S7	chr10	114156266	114156267	BN-114156266	-	2.06e-05
chr10	114268051	114268198	Nucleosome:461020	State: S2	chr10	114268065	114268066	BN-114268065	-	7.97e-11
chr10	114293421	114293551	Nucleosome:445514	State: S3	chr10	114293522	114293523	BN-114293522	-	0.00104748
chr10	114397981	114398041	Nucleosome:445968	State: S7	chr10	114398014	114398015	BN-114398014	-	0.00480449
chr10	114475381	114475491	Nucleosome:446311	State: S3	chr10	114475389	114475390	BN-114475389	-	0.00527194
chr10	114520921	114521075	Nucleosome:462161	State: S2	chr10	114521046	114521047	BN-114521046	-	0.00310844
chr10	114521041	114521111	Nucleosome:446506	State: S3	chr10	114521044	114521045	BN-114521044	-	0.000160823
chr10	114550911	114551081	Nucleosome:446638	State: S4	chr10	114551018	114551019	BN-114551018	-	0.000115591
chr10	114846211	114846321	Nucleosome:447958	State: S4	chr10	114846211	114846212	BN-114846211	-	0.0245672
chr10	114875901	114876041	Nucleosome:448086	State: S4	chr10	114876003	114876004	BN-114876003	-	0.00123054
chr10	115235221	115235377	Nucleosome:465428	State: S2	chr10	115235259	115235260	BN-115235259	-	9.21e-07
chr10	115516871	115517041	Nucleosome:450965	State: S4	chr10	115516959	115516960	BP-115516959	+	2.75e-06
chr10	115527091	115527161	Nucleosome:451007	State: S3	chr10	115527131	115527132	BP-115527131	+	0.000209792
chr10	115592811	115593061	Nucleosome:451282	State: S6	chr10	115592841	115592842	BN-115592841	-	3.5e-06
chr10	115786911	115786981	Nucleosome:452115	State: S7	chr10	115786948	115786949	BP-115786948	+	0.000880781
chr10	115809031	115809181	Nucleosome:452213	State: S3	chr10	115809130	115809131	BN-115809130	-	0.00160329
chr10	115860091	115860161	Nucleosome:452441	State: S2	chr10	115860133	115860134	BP-115860133	+	0.0273277
chr10	115885871	115886019	Nucleosome:468382	State: S3	chr10	115885881	115885882	BP-115885881	+	0.00920943
chr10	115902211	115902271	Nucleosome:452631	State: S2	chr10	115902218	115902219	BP-115902218	+	0.00512293
chr10	115925971	115926071	Nucleosome:452735	State: S4	chr10	115925979	115925980	BP-115925979	+	0.00545622
chr10	115931961	115932110	Nucleosome:178924	State: S2	chr10	115932091	115932094	BP-114275007	+	7.04e-06
chr10	116026341	116026531	Nucleosome:453178	State: S7	chr10	116026464	116026465	BP-116026464	+	0.0251546
chr10	116109381	116109501	Nucleosome:453550	State: S3	chr10	116109415	116109416	BN-116109415	-	0.0183928
chr10	116351071	116351224	Nucleosome:470468	State: S4	chr10	116351167	116351168	BN-116351167	-	0.00293346
chr10	116395741	116395841	Nucleosome:454813	State: S6	chr10	116395746	116395747	BN-116395746	-	0.00217499
chr10	116408191	116408361	Nucleosome:454864	State: S3	chr10	116408257	116408258	BP-116408257	+	0.00983104
chr10	116533001	116533161	Nucleosome:455429	State: S6	chr10	116533072	116533073	BN-116533072	-	0.000712328
chr10	116617571	116617631	Nucleosome:455781	State: S7	chr10	116617618	116617619	BN-116617618	-	0.00700598
chr10	116638911	116639031	Nucleosome:455876	State: S7	chr10	116639025	116639026	BP-116639025	+	0.0427692
chr10	116856151	116856221	Nucleosome:456816	State: S4	chr10	116856159	116856160	BP-116856159	+	0.000338705
chr10	116923981	116924251	Nucleosome:457083	State: S4	chr10	116924089	116924090	BN-116924089	-	0.0106803
chr10	117117251	117117521	Nucleosome:457882	State: S6	chr10	117117320	117117321	BN-117117320	-	0.000791714
chr10	117201871	117201941	Nucleosome:458229	State: S3	chr10	117201901	117201902	BP-117201901	+	0.0380176
chr10	117326721	117326781	Nucleosome:458718	State: S2	chr10	117326757	117326758	BP-117326757	+	0.033909
chr10	117979971	117980051	Nucleosome:461521	State: S4	chr10	117980040	117980041	BN-117980040	-	1.1e-78
chr10	118091851	118092041	Nucleosome:462010	State: S4	chr10	118091940	118091941	BN-118091940	-	9.26e-06
chr10	118150941	118151011	Nucleosome:462269	State: S6	chr10	118150960	118150961	BP-118150960	+	0.00797966
chr10	118186801	118187101	Nucleosome:462426	State: S2	chr10	118187039	118187040	BP-118187039	+	0.0201879
chr10	118234051	118234202	Nucleosome:478770	State: S2	chr10	118234053	118234054	BP-118234053	+	4.1e-91
chr10	118349611	118349771	Nucleosome:463115	State: S6	chr10	118349616	118349617	BP-118349616	+	2.04e-09
chr10	118766641	118766821	Nucleosome:464927	State: S3	chr10	118766658	118766659	BN-118766658	-	7.53e-06
chr10	119072141	119072231	Nucleosome:466238	State: S3	chr10	119072144	119072145	BN-119072144	-	0.0127068
chr10	119079291	119079351	Nucleosome:466267	State: S3	chr10	119079299	119079300	BP-119079299	+	0.00197234
chr10	119523661	119523741	Nucleosome:468294	State: S3	chr10	119523668	119523669	BN-119523668	-	0.017862
chr10	119894601	119894753	Nucleosome:486194	State: S6	chr10	119894624	119894625	BP-119894624	+	0.0276836
chr10	120069531	120069601	Nucleosome:470715	State: S2	chr10	120069595	120069596	BP-120069595	+	8.3e-13
chr10	120511651	120511803	Nucleosome:489005	State: S6	chr10	120511716	120511717	BP-120511716	+	0.00169084
chr10	120511801	120511911	Nucleosome:472632	State: S6	chr10	120511846	120511847	BN-120511846	-	2.62e-06
chr10	121378311	121378464	Nucleosome:492846	State: S3	chr10	121378370	121378371	BN-121378370	-	0.0387969
chr10	121529491	121529640	Nucleosome:493498	State: S2	chr10	121529662	121529663	BN-121529662	-	3.93e-14
chr10	121979001	121979152	Nucleosome:495481	State: S2	chr10	121979056	121979057	BP-121979056	+	0.0270498
chr10	122012701	122012771	Nucleosome:479083	State: S7	chr10	122012714	122012715	BP-122012714	+	2.17e-06
chr10	122285461	122285621	Nucleosome:480257	State: S6	chr10	122285527	122285528	BN-122285527	-	0.0258585
chr10	122656981	122657135	Nucleosome:498456	State: S2	chr10	122657004	122657005	BN-122657004	-	0.0128449
chr10	123349201	123349271	Nucleosome:484885	State: S3	chr10	123349248	123349249	BP-123349248	+	2.17e-16
chr10	123532661	123532721	Nucleosome:485690	State: S7	chr10	123532714	123532715	BN-123532714	-	5.39e-05
chr10	123667321	123667631	Nucleosome:486271	State: S7	chr10	123667428	123667429	BP-123667428	+	0.0376553
chr10	124774321	124774551	Nucleosome:490976	State: S7	chr10	124774476	124774477	BP-124774476	+	1.14e-06
chr10	124782521	124782611	Nucleosome:491010	State: S2	chr10	124782591	124782592	BP-124782591	+	3.19e-10
chr10	124913201	124913321	Nucleosome:491606	State: S3	chr10	124913243	124913244	BP-124913243	+	0.000647718
chr10	125587071	125587141	Nucleosome:494631	State: S7	chr10	125587135	125587136	BP-125587135	+	1.9e-07
chr10	125858601	125858760	Nucleosome:512742	State: S2	chr10	125858751	125858752	BN-124874817	-	2.18e-07
chr10	126098171	126098261	Nucleosome:496715	State: S4	chr10	126098242	126098243	BP-126098242	+	1.29e-09
chr10	126143241	126143381	Nucleosome:513814	State: S2	chr10	126088249	128098250	BP-126098249	+	1.15e-07
chr10	126379711	126379781	Nucleosome:497980	State: S3	chr10	126379726	126379727	BP-126379726	+	0.0256507
chr10	126484741	126484888	Nucleosome:515348	State: S3	chr10	126484772	126484773	BN-126484772	-	0.00179785
chr10	126543021	126543169	Nucleosome:515580	State: S2	chr10	126543093	126543094	BP-126543093	+	0.021744
chr10	126978381	126978531	Nucleosome:517528	State: S3	chr10	126978419	126978420	BP-126978419	+	0.0128584
chr10	127280611	127280721	Nucleosome:501917	State: S7	chr10	127280644	127280645	BN-127280644	-	1.41e-08
chr10	127299801	127299851	Nucleosome:502002	State: S3	chr10	127299801	127299802	BN-127299801	-	0.0158988
chr10	127383481	127383611	Nucleosome:502332	State: S2	chr10	127383606	127383607	BP-127383606	+	9.54e-16
chr10	127557161	127557301	Nucleosome:503106	State: S6	chr10	127557195	127557196	BN-127557195	-	0.0491959
chr10	128081241	128081421	Nucleosome:505377	State: S7	chr10	128081303	128081304	BN-128081303	-	0.000412242
chr10	128248141	128248251	Nucleosome:506126	State: S2	chr10	128248236	128248237	BP-128248236	+	0.0234429
chr10	128448221	128448311	Nucleosome:506994	State: S3	chr10	128448308	128448309	BN-128448308	-	0.00204039
chr10	129152321	129152401	Nucleosome:509407	State: S3	chr10	129152335	129152336	BN-129152335	-	0.00149824
chr10	129741271	129741351	Nucleosome:512004	State: S7	chr10	129741292	129741293	BN-129741292	-	3.38e-06
chr10	130219001	130219161	Nucleosome:514147	State: S3	chr10	130219150	130219151	BP-130219150	+	0.000476797
chr10	130598741	130598931	Nucleosome:515853	State: S7	chr10	130598810	130598811	BN-130598810	-	0.00749818
chr10	131014801	131014948	Nucleosome:535019	State: S3	chr10	131014927	131014928	BP-131014927	+	0.000200644
chr10	131070061	131070217	Nucleosome:535274	State: S2	chr10	131070253	131070254	BN-131070253	-	0.00342268
chr10	131070221	131070281	Nucleosome:518021	State: S3	chr10	131070255	131070256	BN-131070255	-	1.42e-05
chr10	131106641	131106711	Nucleosome:518186	State: S7	chr10	131106662	131106663	BN-131106662	-	0.000204148
chr10	131371981	131372141	Nucleosome:519382	State: S2	chr10	131372018	131372019	BN-131372018	-	0.00945664
chr10	131420261	131420371	Nucleosome:519579	State: S3	chr10	131420279	131420280	BN-131420279	-	0.000136952
chr10	131880161	131880231	Nucleosome:521638	State: S3	chr10	131880199	131880200	BP-131880199	+	0.00290279
chr10	132041661	132041741	Nucleosome:522321	State: S4	chr10	132041728	132041729	BN-132041728	-	0.00595763
chr10	132585621	132585791	Nucleosome:524715	State: S6	chr10	132585711	132585712	BP-132585711	+	0.0050453
chr10	132772771	132772831	Nucleosome:525551	State: S7	chr10	132772806	132772807	BP-132772806	+	0.00019406
chr10	132772941	132773121	Nucleosome:525552	State: S4	chr10	132772988	132772989	BP-132772988	+	0.000821636
chr10	132928051	132928261	Nucleosome:526216	State: S2	chr10	132928088	132928089	BN-132928088	-	7.66e-05
chr10	133994351	133994511	Nucleosome:547877	State: S2	chr10	133994365	133994367	BP-132041687	+	0.000710348
chr10	134848771	134848931	Nucleosome:534141	State: S2	chr10	134848864	134848865	BP-134848864	+	1.95e-08
chr10	135079441	135079531	Nucleosome:535138	State: S3	chr10	135079447	135079448	BN-135079447	-	0.000647515
chr11	919071	919241	Nucleosome:3061	State: S6	chr11	919210	919211	BP-919210	+	0.000466699
chr11	1514391	1514547	Nucleosome:5557	State: S6	chr11	1514407	1514408	BP-1514407	+	5.88e-06
chr11	2636271	2636451	Nucleosome:10360	State: S4	chr11	2636449	2636450	BN-2636449	-	0.0417496
chr11	3862981	3863137	Nucleosome:14908	State: S2	chr11	3863004	3863007	BP-139446949	+	0.0261635
chr11	4502401	4502481	Nucleosome:16653	State: S7	chr11	4502431	4502432	BN-4502431	-	0.000484058
chr11	4561371	4561451	Nucleosome:16904	State: S4	chr11	4561405	4561406	BP-4561405	+	0.02011
chr11	4666391	4666544	Nucleosome:17797	State: S2	chr11	4666474	4666475	BN-4666474	-	3.5e-16
chr11	4706811	4706966	Nucleosome:17978	State: S3	chr11	4706857	4706858	BN-4706857	-	2.22e-12
chr11	4722011	4722167	Nucleosome:18046	State: S6	chr11	4722066	4722067	BP-4722066	+	9.71e-40
chr11	4722171	4722261	Nucleosome:17604	State: S2	chr11	4722216	4722217	BN-4722216	-	0.00332508
chr11	4739521	4739741	Nucleosome:17681	State: S6	chr11	4739712	4739713	BN-4739712	-	0.000210376
chr11	4748511	4748661	Nucleosome:17724	State: S3	chr11	4748640	4748641	BN-4748640	-	1.72e-14
chr11	4881921	4882161	Nucleosome:18284	State: S3	chr11	4882046	4882047	BP-4882046	+	4.67e-08
chr11	5386101	5386254	Nucleosome:20929	State: S2	chr11	5386289	5386290	BN-5386289	-	6.57e-26
chr11	5833891	5833961	Nucleosome:22199	State: S6	chr11	5833959	5833960	BP-5833959	+	0.00296722
chr11	6248641	6248791	Nucleosome:23853	State: S7	chr11	6248695	6248696	BP-6248695	+	0.00521613
chr11	6309591	6309661	Nucleosome:24128	State: S7	chr11	6309601	6309602	BN-6309601	-	0.0296968
chr11	6354221	6354376	Nucleosome:25025	State: S6	chr11	6354326	6354327	BP-6354326	+	2.49e-12
chr11	6354501	6354571	Nucleosome:24331	State: S3	chr11	6354515	6354516	BP-6354515	+	3.41e-13
chr11	6455311	6455461	Nucleosome:25459	State: S3	chr11	6455358	6455359	BP-6455358	+	0.00291566
chr11	6691351	6691431	Nucleosome:25819	State: S3	chr11	6691375	6691376	BP-6691375	+	0.0362711
chr11	6710521	6710673	Nucleosome:26632	State: S2	chr11	6710529	6710532	BP-53048821	+	2.96e-09
chr11	6960231	6960385	Nucleosome:27704	State: S7	chr11	6960296	6960297	BP-6960296	+	0.000520508
chr11	6960401	6960551	Nucleosome:26936	State: S7	chr11	6960423	6960424	BN-6960423	-	0.0169494
chr11	7291521	7291691	Nucleosome:28322	State: S3	chr11	7291589	7291590	BN-7291589	-	0.000606113
chr11	7478401	7478641	Nucleosome:29134	State: S7	chr11	7478595	7478596	BN-7478595	-	0.000434999
chr11	7514421	7514481	Nucleosome:29292	State: S3	chr11	7514427	7514428	BN-7514427	-	0.0265093
chr11	7644191	7644371	Nucleosome:29884	State: S4	chr11	7644249	7644250	BN-7644249	-	0.0118832
chr11	8294581	8294732	Nucleosome:33464	State: S2	chr11	8294599	8294600	BN-8294599	-	8.96e-26
chr11	8588071	8588141	Nucleosome:33764	State: S3	chr11	8588110	8588111	BP-8588110	+	0.0129029
chr11	8761121	8761261	Nucleosome:34532	State: S7	chr11	8761246	8761247	BN-8761246	-	0.0422393
chr11	8928271	8928351	Nucleosome:35264	State: S6	chr11	8928314	8928315	BN-8928314	-	0.00915999
chr11	9120231	9120311	Nucleosome:36095	State: S7	chr11	9120257	9120258	BP-9120257	+	0.00460461
chr11	9508111	9508261	Nucleosome:37702	State: S2	chr11	9508135	9508136	BN-9508135	-	0.0224112
chr11	9510421	9510621	Nucleosome:37712	State: S7	chr11	9510465	9510466	BP-9510465	+	0.000213804
chr11	9597061	9597141	Nucleosome:38042	State: S6	chr11	9597110	9597111	BN-9597110	-	0.0177762
chr11	9721941	9722011	Nucleosome:38556	State: S4	chr11	9722010	9722011	BP-9722010	+	0.0369076
chr11	10000521	10000601	Nucleosome:39697	State: S2	chr11	10000537	10000538	BP-10000537	+	0.0201368
chr11	10189911	10190067	Nucleosome:41675	State: S3	chr11	10190028	10190029	BN-10190028	-	0.00671223
chr11	10244371	10244431	Nucleosome:40692	State: S4	chr11	10244407	10244408	BP-10244407	+	0.00129687
chr11	10261561	10261781	Nucleosome:40738	State: S4	chr11	10261753	10261754	BP-10261753	+	0.0470794
chr11	10261631	10261787	Nucleosome:41952	State: S7	chr11	10261712	10261713	BN-10261712	-	0.00106486
chr11	10313301	10313491	Nucleosome:40948	State: S3	chr11	10313310	10313311	BN-10313310	-	2.05e-07
chr11	10344491	10344638	Nucleosome:42322	State: S3	chr11	10344639	10344640	BP-10344639	+	3.51e-10
chr11	10764501	10764751	Nucleosome:42907	State: S4	chr11	10764579	10764580	BN-10764579	-	0.00088258
chr11	11098061	11098291	Nucleosome:44348	State: S4	chr11	11098091	11098092	BN-11098091	-	0.000164491
chr11	11339121	11339191	Nucleosome:45407	State: S7	chr11	11339171	11339172	BP-11339171	+	7.51e-07
chr11	11404051	11404121	Nucleosome:45695	State: S3	chr11	11404094	11404095	BP-11404094	+	0.00334683
chr11	11404181	11404241	Nucleosome:45696	State: S3	chr11	11404188	11404189	BP-11404188	+	0.000796206
chr11	11808801	11808941	Nucleosome:47475	State: S7	chr11	11808825	11808826	BP-11808825	+	0.0341453
chr11	11846871	11847025	Nucleosome:49035	State: S2	chr11	11847010	11847012	BN-200129823	-	0.00899489
chr11	12408531	12408891	Nucleosome:50135	State: S2	chr11	12408543	12408544	BN-12408543	-	0.00665246
chr11	12749271	12749424	Nucleosome:53108	State: S2	chr11	12749282	12749283	BP-12749282	+	0.0141974
chr11	12799051	12799198	Nucleosome:53335	State: S2	chr11	12799080	12799081	BP-12799080	+	0.0166876
chr11	12821071	12821131	Nucleosome:51953	State: S4	chr11	12821072	12821073	BP-12821072	+	0.0251553
chr11	13721561	13721791	Nucleosome:55786	State: S3	chr11	13721653	13721654	BN-13721653	-	0.00250243
chr11	13784911	13784991	Nucleosome:56064	State: S7	chr11	13784927	13784928	BP-13784927	+	0.00567641
chr11	13785081	13785151	Nucleosome:56065	State: S2	chr11	13785114	13785115	BN-13785114	-	0.00170402
chr11	13856851	13857031	Nucleosome:56341	State: S3	chr11	13856898	13856899	BN-13856898	-	0.00884735
chr11	13879391	13879591	Nucleosome:56445	State: S2	chr11	13879402	13879403	BP-13879402	+	0.0455853
chr11	13974271	13974331	Nucleosome:56813	State: S6	chr11	13974321	13974322	BP-13974321	+	2.49e-40
chr11	13974411	13974541	Nucleosome:56814	State: S2	chr11	13974430	13974431	BN-13974430	-	1.06e-133
chr11	14166441	14166593	Nucleosome:59239	State: S3	chr11	14166504	14166505	BP-14166504	+	0.000955651
chr11	14485201	14485261	Nucleosome:58967	State: S3	chr11	14485230	14485231	BP-14485230	+	0.0117582
chr11	14558521	14558761	Nucleosome:59271	State: S6	chr11	14558739	14558740	BP-14558739	+	0.0389021
chr11	14565111	14565191	Nucleosome:59298	State: S3	chr11	14565129	14565130	BN-14565129	-	0.00428232
chr11	14586871	14587031	Nucleosome:59393	State: S2	chr11	14586879	14586880	BN-14586879	-	0.00375933
chr11	14655731	14655884	Nucleosome:61282	State: S2	chr11	14655871	14655873	BN-71074986	-	3.76e-60
chr11	14855901	14856056	Nucleosome:62070	State: S7	chr11	14855931	14855932	BN-14855931	-	1.29e-26
chr11	15381741	15381811	Nucleosome:62656	State: S3	chr11	15381779	15381780	BP-15381779	+	0.00031007
chr11	15627741	15627811	Nucleosome:63758	State: S7	chr11	15627754	15627755	BP-15627754	+	0.00720704
chr11	15769281	15769341	Nucleosome:64411	State: S3	chr11	15769306	15769307	BN-15769306	-	6.46e-33
chr11	15992011	15992165	Nucleosome:67243	State: S3	chr11	15992048	15992049	BP-15992048	+	2.84e-05
chr11	16249041	16249221	Nucleosome:66537	State: S6	chr11	16249129	16249130	BN-16249129	-	0.0450535
chr11	16638721	16638871	Nucleosome:70077	State: S2	chr11	16638782	16638783	BN-16638782	-	0.0114734
chr11	16912061	16912141	Nucleosome:69292	State: S6	chr11	16912068	16912069	BP-16912068	+	8.09e-05
chr11	17191391	17191547	Nucleosome:72482	State: S2	chr11	17191494	17191495	BP-17191494	+	8.03e-05
chr11	17301741	17301811	Nucleosome:70903	State: S6	chr11	17301743	17301744	BP-17301743	+	1.97e-05
chr11	17342821	17342881	Nucleosome:71082	State: S3	chr11	17342872	17342873	BP-17342872	+	0.000390079
chr11	17485391	17485544	Nucleosome:73749	State: S6	chr11	17485413	17485414	BP-17485413	+	0.00646702
chr11	18084601	18084661	Nucleosome:74405	State: S3	chr11	18084634	18084635	BP-18084634	+	0.00176105
chr11	18100451	18100521	Nucleosome:74473	State: S6	chr11	18100514	18100515	BP-18100514	+	0.0369995
chr11	19113751	19113801	Nucleosome:78576	State: S3	chr11	19113779	19113780	BP-19113779	+	0.0251329
chr11	19123741	19123871	Nucleosome:78622	State: S2	chr11	19123748	19123749	BN-19123748	-	4.92e-11
chr11	19552631	19552731	Nucleosome:80509	State: S6	chr11	19552728	19552729	BP-19552728	+	0.00320439
chr11	19989381	19989501	Nucleosome:82417	State: S6	chr11	19989394	19989395	BP-19989394	+	0.000741248
chr11	20002981	20003141	Nucleosome:82479	State: S2	chr11	20003093	20003094	BN-20003093	-	9.07e-05
chr11	20053341	20053496	Nucleosome:85114	State: S2	chr11	20053489	20053490	BP-20053489	+	1.55e-12
chr11	21407401	21407551	Nucleosome:88458	State: S6	chr11	21407410	21407411	BN-21407410	-	0.00419755
chr11	21671481	21671571	Nucleosome:89580	State: S3	chr11	21671508	21671509	BN-21671508	-	0.0343536
chr11	21671621	21671701	Nucleosome:89581	State: S3	chr11	21671653	21671654	BN-21671653	-	4.44e-08
chr11	21700021	21700191	Nucleosome:89680	State: S4	chr11	21700065	21700066	BN-21700065	-	0.000370937
chr11	21836921	21836991	Nucleosome:90251	State: S7	chr11	21836961	21836962	BP-21836961	+	0.000782409
chr11	21886991	21887211	Nucleosome:90456	State: S2	chr11	21886991	21886992	BP-21886991	+	0.0322382
chr11	22582851	22582981	Nucleosome:93392	State: S3	chr11	22582859	22582860	BP-22582859	+	0.00211791
chr11	22760061	22760215	Nucleosome:96937	State: S3	chr11	22760071	22760072	BN-22760071	-	0.000459539
chr11	22820081	22820151	Nucleosome:94389	State: S2	chr11	22820126	22820127	BN-22820126	-	1.05e-22
chr11	22850001	22850071	Nucleosome:94521	State: S3	chr11	22850009	22850010	BP-22850009	+	0.0107473
chr11	22896491	22896561	Nucleosome:94728	State: S2	chr11	22896540	22896541	BP-22896540	+	8.93e-19
chr11	22905791	22905881	Nucleosome:94764	State: S4	chr11	22905796	22905797	BN-22905796	-	2.74e-09
chr11	22949691	22949847	Nucleosome:97802	State: S2	chr11	22949693	22949694	BN-22949693	-	5.63e-06
chr11	22949721	22949841	Nucleosome:94952	State: S3	chr11	22949772	22949773	BN-22949772	-	0.00085786
chr11	23080301	23080451	Nucleosome:98356	State: S2	chr11	23080398	23080399	BN-23080398	-	0.0381905
chr11	23084891	23085111	Nucleosome:95497	State: S4	chr11	23084917	23084918	BN-23084917	-	0.0327439
chr11	23167171	23167231	Nucleosome:95860	State: S2	chr11	23167193	23167194	BN-23167193	-	0.0219563
chr11	23310161	23310311	Nucleosome:99335	State: S3	chr11	23310206	23310207	BN-23310206	-	7.63e-16
chr11	23388701	23388855	Nucleosome:99640	State: S6	chr11	23388701	23388702	BN-23388701	-	3.76e-17
chr11	23388791	23388861	Nucleosome:96733	State: S6	chr11	23388821	23388822	BN-23388821	-	0.0220929
chr11	23580781	23581021	Nucleosome:97515	State: S2	chr11	23580911	23580912	BP-23580911	+	0.00984705
chr11	23607271	23607531	Nucleosome:97632	State: S3	chr11	23607339	23607340	BN-23607339	-	8.44e-05
chr11	23665991	23666131	Nucleosome:97882	State: S3	chr11	23666126	23666127	BN-23666126	-	0.000262264
chr11	23831181	23831251	Nucleosome:98590	State: S4	chr11	23831210	23831211	BP-23831210	+	1.13e-05
chr11	23831351	23831421	Nucleosome:98591	State: S7	chr11	23831355	23831356	BN-23831355	-	0.0165775
chr11	24284531	24284685	Nucleosome:103526	State: S7	chr11	24284627	24284628	BP-24284627	+	4.57e-12
chr11	24398921	24399121	Nucleosome:100943	State: S2	chr11	24398955	24398956	BP-24398955	+	0.0193316
chr11	24545161	24545381	Nucleosome:101574	State: S6	chr11	24545213	24545214	BP-24545213	+	0.00344436
chr11	24657671	24657781	Nucleosome:102073	State: S3	chr11	24657707	24657708	BN-24657707	-	4.43e-38
chr11	24780121	24780276	Nucleosome:105683	State: S2	chr11	24780257	24780258	BP-24780257	+	0.00452672
chr11	24780231	24780301	Nucleosome:102575	State: S7	chr11	24780244	24780245	BN-24780244	-	1.37e-11
chr11	24788991	24789051	Nucleosome:102613	State: S2	chr11	24789031	24789032	BP-24789031	+	0.000881061
chr11	24791951	24792001	Nucleosome:102629	State: S2	chr11	24791998	24791999	BP-24791998	+	0.0309521
chr11	24853331	24853482	Nucleosome:106009	State: S6	chr11	24853414	24853415	BP-24853414	+	0.0132407
chr11	24987531	24987591	Nucleosome:103411	State: S2	chr11	24987575	24987576	BP-24987575	+	0.0136556
chr11	25171101	25171241	Nucleosome:104116	State: S6	chr11	25171165	25171166	BP-25171165	+	3.12e-06
chr11	25414621	25414761	Nucleosome:105151	State: S2	chr11	25414628	25414629	BN-25414628	-	0.000262762
chr11	25469671	25469751	Nucleosome:105357	State: S3	chr11	25469683	25469684	BP-25469683	+	0.000118152
chr11	25549641	25549841	Nucleosome:105653	State: S2	chr11	25549672	25549673	BP-25549672	+	5.95e-15
chr11	25575301	25575511	Nucleosome:105765	State: S7	chr11	25575427	25575428	BP-25575427	+	0.0238679
chr11	26039051	26039131	Nucleosome:107628	State: S3	chr11	26039089	26039090	BP-26039089	+	0.000176866
chr11	26213631	26213778	Nucleosome:111721	State: S2	chr11	26213641	26213642	BN-26213641	-	0.000207404
chr11	26716441	26716511	Nucleosome:110482	State: S3	chr11	26716447	26716448	BN-26716447	-	0.0066145
chr11	26738731	26738881	Nucleosome:110580	State: S6	chr11	26738788	26738789	BP-26738788	+	0.0132772
chr11	26926051	26926121	Nucleosome:111371	State: S3	chr11	26926076	26926077	BN-26926076	-	0.0342868
chr11	26946391	26946461	Nucleosome:111462	State: S3	chr11	26946411	26946412	BP-26946411	+	0.000134231
chr11	27140781	27140931	Nucleosome:112276	State: S3	chr11	27140813	27140814	BP-27140813	+	4.15e-16
chr11	27173551	27173611	Nucleosome:112425	State: S4	chr11	27173561	27173562	BN-27173561	-	0.0372588
chr11	27195621	27195741	Nucleosome:112518	State: S3	chr11	27195712	27195713	BN-27195712	-	0.0171708
chr11	27405891	27405961	Nucleosome:113397	State: S3	chr11	27405908	27405909	BN-27405908	-	2.59e-09
chr11	27732511	27732581	Nucleosome:114797	State: S3	chr11	27732518	27732519	BN-27732518	-	1.86e-08
chr11	27876211	27876281	Nucleosome:115431	State: S3	chr11	27876217	27876218	BP-27876217	+	0.0307967
chr11	28165841	28165921	Nucleosome:116669	State: S6	chr11	28165917	28165918	BP-28165917	+	0.00369712
chr11	28207601	28207741	Nucleosome:116844	State: S2	chr11	28207699	28207700	BP-28207699	+	0.0230673
chr11	28231861	28231931	Nucleosome:116936	State: S3	chr11	28231881	28231882	BP-28231881	+	0.00152358
chr11	28232101	28232161	Nucleosome:116937	State: S3	chr11	28232103	28232104	BN-28232103	-	0.0131354
chr11	28234411	28234661	Nucleosome:116948	State: S7	chr11	28234631	28234632	BN-28234631	-	0.0199131
chr11	28260571	28260726	Nucleosome:120591	State: S2	chr11	28260655	28260656	BN-28260655	-	1.33e-05
chr11	28441891	28441991	Nucleosome:117724	State: S2	chr11	28441905	28441906	BN-28441905	-	0.0126722
chr11	28559461	28559531	Nucleosome:118237	State: S3	chr11	28559525	28559526	BP-28559525	+	8.06e-54
chr11	29005481	29005541	Nucleosome:120171	State: S6	chr11	29005499	29005500	BP-29005499	+	3.64e-24
chr11	30292721	30292781	Nucleosome:125532	State: S6	chr11	30292771	30292772	BP-30292771	+	0.015359
chr11	30498761	30498831	Nucleosome:126462	State: S6	chr11	30498816	30498817	BP-30498816	+	0.00885295
chr11	31498151	31498211	Nucleosome:130738	State: S3	chr11	31498187	31498188	BP-31498187	+	0.000179369
chr11	31653661	31653821	Nucleosome:131353	State: S6	chr11	31653708	31653709	BN-31653708	-	5.39e-06
chr11	32326181	32326330	Nucleosome:138310	State: S2	chr11	32326302	32326303	BP-32326302	+	3.33e-07
chr11	32465151	32465321	Nucleosome:134908	State: S3	chr11	32465158	32465159	BN-32465158	-	0.0406409
chr11	32640411	32640481	Nucleosome:135625	State: S2	chr11	32640423	32640424	BP-32640423	+	2.03e-09
chr11	32728451	32728671	Nucleosome:135955	State: S4	chr11	32728458	32728459	BN-32728458	-	0.0123503
chr11	32860841	32860931	Nucleosome:136468	State: S6	chr11	32860887	32860888	BN-32860887	-	0.0178029
chr11	32912461	32912611	Nucleosome:136674	State: S4	chr11	32912551	32912552	BP-32912551	+	0.011393
chr11	33043691	33043911	Nucleosome:137227	State: S3	chr11	33043904	33043905	BP-33043904	+	0.0398829
chr11	33281441	33281561	Nucleosome:138227	State: S7	chr11	33281525	33281526	BN-33281525	-	3.23e-15
chr11	33281461	33281617	Nucleosome:142379	State: S7	chr11	33281517	33281518	BP-33281517	+	3.08e-38
chr11	33288181	33288334	Nucleosome:142408	State: S6	chr11	33288240	33288241	BN-33288240	-	0.0402217
chr11	33307921	33308069	Nucleosome:142491	State: S6	chr11	33307922	33307923	BN-33307922	-	0.000206455
chr11	33519451	33519607	Nucleosome:143433	State: S6	chr11	33519516	33519517	BP-33519516	+	7.57e-15
chr11	33551111	33551260	Nucleosome:143576	State: S7	chr11	33551193	33551194	BN-33551193	-	0.0122827
chr11	33960091	33960238	Nucleosome:145384	State: S3	chr11	33960174	33960175	BP-33960174	+	0.0115443
chr11	34100861	34100931	Nucleosome:141770	State: S2	chr11	34100903	34100904	BP-34100903	+	0.0393321
chr11	34285041	34285271	Nucleosome:142586	State: S3	chr11	34285116	34285117	BN-34285116	-	7.48e-06
chr11	34655311	34655501	Nucleosome:144203	State: S2	chr11	34655493	34655494	BP-34655493	+	0.00252274
chr11	34686641	34686811	Nucleosome:144348	State: S4	chr11	34686725	34686726	BP-34686725	+	0.0174768
chr11	34690151	34690321	Nucleosome:144362	State: S7	chr11	34690162	34690163	BN-34690162	-	0.00742554
chr11	34692571	34692724	Nucleosome:148687	State: S6	chr11	34692736	34692737	BN-34692736	-	3.01e-07
chr11	34771871	34771971	Nucleosome:144677	State: S6	chr11	34771896	34771897	BN-34771896	-	0.0063223
chr11	34999681	34999731	Nucleosome:145652	State: S7	chr11	34999704	34999705	BP-34999704	+	0.000197678
chr11	35019891	35019961	Nucleosome:145728	State: S7	chr11	35019955	35019956	BN-35019955	-	2.64e-21
chr11	35176221	35176311	Nucleosome:146395	State: S2	chr11	35176270	35176271	BN-35176270	-	0.0172465
chr11	35642961	35643041	Nucleosome:148477	State: S7	chr11	35642964	35642965	BP-35642964	+	0.00785723
chr11	35765781	35765931	Nucleosome:148992	State: S3	chr11	35765868	35765869	BP-35765868	+	0.0141579
chr11	35825681	35825991	Nucleosome:149216	State: S3	chr11	35825798	35825799	BN-35825798	-	0.00437377
chr11	36660141	36660292	Nucleosome:157434	State: S3	chr11	36660189	36660190	BN-36660189	-	0.00140628
chr11	36660171	36660311	Nucleosome:152866	State: S7	chr11	36660286	36660287	BP-36660286	+	0.00833608
chr11	36727601	36727751	Nucleosome:153116	State: S7	chr11	36727723	36727724	BN-36727723	-	0.0174864
chr11	38911271	38911423	Nucleosome:167255	State: S2	chr11	38911278	38911279	BN-38911278	-	2.47e-07
chr11	39290271	39290431	Nucleosome:163896	State: S3	chr11	39290305	39290306	BP-39290305	+	2.79e-10
chr11	39511561	39511651	Nucleosome:164793	State: S3	chr11	39511641	39511642	BN-39511641	-	0.0241531
chr11	39589471	39589671	Nucleosome:165112	State: S3	chr11	39589507	39589508	BP-39589507	+	0.0106119
chr11	40250401	40250591	Nucleosome:167771	State: S3	chr11	40250569	40250570	BN-40250569	-	0.00118688
chr11	40390551	40390707	Nucleosome:173525	State: S7	chr11	40390576	40390577	BN-40390576	-	0.000849707
chr11	40916311	40916551	Nucleosome:170560	State: S3	chr11	40916395	40916396	BN-40916395	-	1.6e-05
chr11	40984531	40984601	Nucleosome:170832	State: S4	chr11	40984560	40984561	BP-40984560	+	0.0364523
chr11	41068681	41068831	Nucleosome:171198	State: S7	chr11	41068686	41068687	BN-41068686	-	4.74e-07
chr11	41265461	41265711	Nucleosome:172037	State: S4	chr11	41265691	41265692	BP-41265691	+	0.000768614
chr11	41287461	41287581	Nucleosome:172138	State: S3	chr11	41287566	41287567	BN-41287566	-	3.58e-06
chr11	41287481	41287631	Nucleosome:177473	State: S3	chr11	41287568	41287569	BN-41287568	-	0.0467132
chr11	41482131	41482311	Nucleosome:172972	State: S3	chr11	41482266	41482267	BN-41482266	-	0.0218719
chr11	41730171	41730311	Nucleosome:173999	State: S4	chr11	41730191	41730192	BP-41730191	+	0.000385789
chr11	42010941	42011051	Nucleosome:175187	State: S2	chr11	42011016	42011017	BN-42011016	-	0.00118614
chr11	42011141	42011301	Nucleosome:175188	State: S2	chr11	42011287	42011288	BN-42011287	-	0.000268881
chr11	42011521	42011621	Nucleosome:175189	State: S3	chr11	42011601	42011602	BP-42011601	+	0.0163082
chr11	42056461	42056612	Nucleosome:180868	State: S4	chr11	42056519	42056520	BP-42056519	+	0.000766318
chr11	42150751	42150821	Nucleosome:175774	State: S7	chr11	42150811	42150812	BN-42150811	-	3.32e-06
chr11	42216251	42216311	Nucleosome:176065	State: S4	chr11	42216310	42216311	BP-42216310	+	0.0261185
chr11	42341661	42341791	Nucleosome:176597	State: S3	chr11	42341779	42341780	BN-42341779	-	0.00253529
chr11	42528871	42528941	Nucleosome:177326	State: S7	chr11	42528931	42528932	BP-42528931	+	0.0251037
chr11	42591541	42591601	Nucleosome:177583	State: S7	chr11	42591566	42591567	BP-42591566	+	5.8e-12
chr11	42594171	42594421	Nucleosome:177595	State: S3	chr11	42594420	42594421	BN-42594420	-	0.00205749
chr11	42626341	42626401	Nucleosome:177735	State: S3	chr11	42626358	42626359	BN-42626358	-	0.0272965
chr11	42721521	42721711	Nucleosome:178128	State: S3	chr11	42721675	42721676	BN-42721675	-	0.0384309
chr11	42816521	42816591	Nucleosome:178536	State: S2	chr11	42816527	42816528	BN-42816527	-	0.00473541
chr11	43819841	43819971	Nucleosome:182644	State: S6	chr11	43819909	43819910	BP-43819909	+	0.01391
chr11	43928651	43928806	Nucleosome:188837	State: S2	chr11	43928780	43928781	BN-43928780	-	8.11e-06
chr11	43928741	43928901	Nucleosome:183123	State: S3	chr11	43928867	43928868	BN-43928867	-	1.9e-06
chr11	44606301	44606361	Nucleosome:186112	State: S3	chr11	44606327	44606328	BN-44606327	-	0.00456116
chr11	45334261	45334331	Nucleosome:189332	State: S3	chr11	45334321	45334322	BP-45334321	+	3.34e-06
chr11	45843921	45844041	Nucleosome:191615	State: S3	chr11	45843969	45843970	BN-45843969	-	0.00230369
chr11	46033181	46033431	Nucleosome:192447	State: S6	chr11	46033310	46033311	BP-46033310	+	4.49e-06
chr11	46576091	46576271	Nucleosome:194816	State: S3	chr11	46576239	46576240	BN-46576239	-	0.000121474
chr11	46936531	46936691	Nucleosome:196331	State: S7	chr11	46936625	46936626	BP-46936625	+	1.7e-13
chr11	46999661	46999731	Nucleosome:196599	State: S6	chr11	46999718	46999719	BP-46999718	+	0.00694967
chr11	47121221	47121381	Nucleosome:197093	State: S4	chr11	47121235	47121236	BP-47121235	+	7.19e-12
chr11	47226031	47226121	Nucleosome:197527	State: S3	chr11	47226034	47226035	BN-47226034	-	0.00836401
chr11	47544761	47544911	Nucleosome:204968	State: S3	chr11	47544805	47544806	BN-47544805	-	0.0154732
chr11	47544931	47545001	Nucleosome:198879	State: S4	chr11	47544958	47544959	BN-47544958	-	0.000245618
chr11	47966241	47966311	Nucleosome:200612	State: S7	chr11	47966267	47966268	BP-47966267	+	0.00368921
chr11	49206471	49206541	Nucleosome:204122	State: S3	chr11	49206536	49206537	BP-49206536	+	0.0146224
chr11	49499231	49499381	Nucleosome:204632	State: S3	chr11	49499320	49499321	BP-49499320	+	2.13e-07
chr11	49499241	49499393	Nucleosome:211286	State: S2	chr11	49499356	49499357	BN-49499356	-	0.00256269
chr11	49966971	49967191	Nucleosome:224077	State: S2	chr11	48287027	50297028	BN-48297027	-	0.0269206
chr11	55751111	55751261	Nucleosome:212625	State: S2	chr11	55751215	55751216	BN-55751215	-	0.044553
chr11	56115171	56115391	Nucleosome:214083	State: S3	chr11	56115354	56115355	BP-56115354	+	0.0205517
chr11	56298641	56298781	Nucleosome:214848	State: S7	chr11	56298690	56298691	BN-56298690	-	0.0130943
chr11	56300731	56300791	Nucleosome:214856	State: S3	chr11	56300736	56300737	BP-56300736	+	3.23e-71
chr11	56458721	56458871	Nucleosome:215475	State: S4	chr11	56458867	56458868	BP-56458867	+	0.0170394
chr11	56461601	56461761	Nucleosome:215487	State: S7	chr11	56461725	56461726	BN-56461725	-	0.000126593
chr11	56532511	56532665	Nucleosome:223346	State: S2	chr11	56532670	56532671	BP-56532670	+	4.8e-06
chr11	56583931	56584071	Nucleosome:215968	State: S7	chr11	56583966	56583967	BP-56583966	+	0.0216462
chr11	57109451	57109604	Nucleosome:225868	State: S2	chr11	57109465	57109466	BN-137777402	-	0.000129382
chr11	57270591	57270661	Nucleosome:218942	State: S7	chr11	57270596	57270597	BN-57270596	-	0.00541314
chr11	57436461	57436571	Nucleosome:219654	State: S2	chr11	57436478	57436479	BP-57436478	+	0.000534764
chr11	58161801	58161961	Nucleosome:222610	State: S3	chr11	58161925	58161926	BN-58161925	-	2.55e-07
chr11	58679231	58679301	Nucleosome:224721	State: S3	chr11	58679236	58679237	BN-58679236	-	0.00522349
chr11	58693371	58693521	Nucleosome:224785	State: S3	chr11	58693435	58693436	BN-58693435	-	8.42e-11
chr11	58781981	58782051	Nucleosome:225145	State: S6	chr11	58782018	58782019	BP-58782018	+	1.68e-41
chr11	58922191	58922338	Nucleosome:233574	State: S6	chr11	58922273	58922274	BP-58922273	+	6.41e-14
chr11	59074561	59074651	Nucleosome:226295	State: S7	chr11	59074603	59074604	BN-59074603	-	1.94e-05
chr11	59319191	59319291	Nucleosome:227224	State: S2	chr11	59319285	59319286	BN-59319285	-	0.0475667
chr11	59385281	59385451	Nucleosome:227507	State: S4	chr11	59385427	59385428	BN-59385427	-	0.00138067
chr11	59385581	59385681	Nucleosome:227508	State: S3	chr11	59385583	59385584	BN-59385583	-	3.75e-09
chr11	59837541	59837611	Nucleosome:229385	State: S7	chr11	59837564	59837565	BP-59837564	+	5.22e-09
chr11	59863161	59863331	Nucleosome:229495	State: S3	chr11	59863237	59863238	BP-59863237	+	0.0218822
chr11	59863381	59863441	Nucleosome:229496	State: S7	chr11	59863390	59863391	BN-59863390	-	0.000313373
chr11	60926281	60926430	Nucleosome:242225	State: S3	chr11	60926305	60926306	BN-60926305	-	7.58e-29
chr11	62359111	62359191	Nucleosome:239789	State: S3	chr11	62359175	62359176	BP-62359175	+	0.00579745
chr11	62714881	62714951	Nucleosome:241305	State: S2	chr11	62714936	62714937	BP-62714936	+	0.00303391
chr11	63048291	63048451	Nucleosome:242523	State: S2	chr11	63048433	63048434	BP-63048433	+	2.99e-05
chr11	63458301	63458371	Nucleosome:244052	State: S3	chr11	63458348	63458349	BP-63458348	+	0.0183203
chr11	63467461	63467651	Nucleosome:244087	State: S2	chr11	63467623	63467624	BN-63467623	-	0.0139064
chr11	64675171	64675326	Nucleosome:258049	State: S2	chr11	64675188	64675191	BN-79746601	-	1e-27
chr11	64871711	64871901	Nucleosome:250230	State: S7	chr11	64871829	64871830	BN-64871829	-	3.88e-06
chr11	64987301	64987471	Nucleosome:250727	State: S3	chr11	64987304	64987305	BN-64987304	-	2.07e-10
chr11	65028861	65029051	Nucleosome:250891	State: S4	chr11	65028921	65028922	BN-65028921	-	0.000577951
chr11	65097141	65097291	Nucleosome:251183	State: S7	chr11	65097141	65097142	BN-65097141	-	0.000200531
chr11	65196531	65196641	Nucleosome:251610	State: S7	chr11	65196564	65196565	BN-65196564	-	0.00597509
chr11	65692951	65693021	Nucleosome:253745	State: S3	chr11	65693020	65693021	BP-65693020	+	0.000155112
chr11	65956651	65956801	Nucleosome:254889	State: S3	chr11	65956748	65956749	BP-65956748	+	7.1e-07
chr11	66557351	66557411	Nucleosome:257444	State: S6	chr11	66557405	66557406	BP-66557405	+	4.28e-26
chr11	66557471	66557531	Nucleosome:257445	State: S3	chr11	66557479	66557480	BN-66557479	-	2.45e-11
chr11	66969621	66969711	Nucleosome:259175	State: S4	chr11	66969692	66969693	BP-66969692	+	5.61e-14
chr11	67445121	67445191	Nucleosome:261209	State: S7	chr11	67445183	67445184	BP-67445183	+	2.18e-129
chr11	67445271	67445341	Nucleosome:261210	State: S7	chr11	67445281	67445282	BN-67445281	-	2.62e-08
chr11	67789881	67790033	Nucleosome:270721	State: S2	chr11	67789895	67789897	BP-145399211	+	8.86e-06
chr11	68443211	68443364	Nucleosome:273561	State: S2	chr11	68443227	68443228	BP-36249373	+	3.11e-25
chr11	68586781	68587011	Nucleosome:265182	State: S2	chr11	68586990	68586991	BP-68586990	+	1.49e-06
chr11	68873821	68873969	Nucleosome:275465	State: S2	chr11	68873866	68873867	BN-68873866	-	0.000238835
chr11	68990441	68990631	Nucleosome:266960	State: S6	chr11	68990570	68990571	BN-68990570	-	0.0169014
chr11	69164931	69165081	Nucleosome:267516	State: S4	chr11	69164945	69164946	BN-69164945	-	0.000219843
chr11	70599521	70599611	Nucleosome:273675	State: S7	chr11	70599565	70599566	BP-70599565	+	0.00559916
chr11	71160351	71160411	Nucleosome:276158	State: S6	chr11	71160405	71160406	BP-71160405	+	0.0156271
chr11	71777531	71777711	Nucleosome:277697	State: S7	chr11	71777596	71777597	BP-71777596	+	0.000494836
chr11	71791051	71791121	Nucleosome:277758	State: S3	chr11	71791081	71791082	BN-71791081	-	3.2e-14
chr11	72758801	72758911	Nucleosome:281984	State: S3	chr11	72758902	72758903	BP-72758902	+	0.00139556
chr11	73079941	73080091	Nucleosome:468488	State: S2	chr11	73079960	73079962	BP-72575053	+	0.000190626
chr11	73156881	73157031	Nucleosome:293083	State: S2	chr11	73156962	73156963	BN-73156962	-	0.00962725
chr11	73243271	73243351	Nucleosome:284119	State: S7	chr11	73243309	73243310	BP-73243309	+	1.01e-53
chr11	73243461	73243531	Nucleosome:284120	State: S7	chr11	73243515	73243516	BN-73243515	-	0.00986796
chr11	73289851	73289951	Nucleosome:284318	State: S3	chr11	73289868	73289869	BP-73289868	+	2.57e-06
chr11	73427361	73427431	Nucleosome:284880	State: S2	chr11	73427391	73427392	BN-73427391	-	0.00288325
chr11	73490161	73490241	Nucleosome:285131	State: S7	chr11	73490195	73490196	BN-73490195	-	0.0325003
chr11	73707631	73707781	Nucleosome:286058	State: S3	chr11	73707688	73707689	BP-73707688	+	0.000499262
chr11	75037251	75037341	Nucleosome:291724	State: S3	chr11	75037318	75037319	BP-75037318	+	0.0010785
chr11	75082851	75083041	Nucleosome:291912	State: S6	chr11	75082879	75082880	BP-75082879	+	0.0184801
chr11	75133451	75133521	Nucleosome:292127	State: S7	chr11	75133456	75133457	BN-75133456	-	0.0372842
chr11	75206601	75206881	Nucleosome:292452	State: S7	chr11	75206699	75206700	BN-75206699	-	0.0404472
chr11	75409561	75409641	Nucleosome:293357	State: S7	chr11	75409568	75409569	BN-75409568	-	0.00126545
chr11	75610091	75610271	Nucleosome:294211	State: S3	chr11	75610234	75610235	BP-75610234	+	1.16e-09
chr11	75637561	75637771	Nucleosome:294334	State: S3	chr11	75637760	75637761	BP-75637760	+	7.25e-156
chr11	76079181	76079351	Nucleosome:296248	State: S4	chr11	76079193	76079194	BP-76079193	+	0.0111969
chr11	76230471	76230626	Nucleosome:306528	State: S2	chr11	76230474	76230475	BN-76230474	-	0.00178549
chr11	76650251	76650481	Nucleosome:298698	State: S2	chr11	76650306	76650307	BN-76650306	-	5.39e-07
chr11	76706631	76706786	Nucleosome:308601	State: S2	chr11	76706784	76706785	BN-76706784	-	0.00475988
chr11	77711391	77711571	Nucleosome:303100	State: S6	chr11	77711410	77711411	BP-77711410	+	0.000265673
chr11	79055911	79055981	Nucleosome:308943	State: S3	chr11	79055927	79055928	BN-79055927	-	0.00876592
chr11	79160521	79160601	Nucleosome:309419	State: S3	chr11	79160527	79160528	BN-79160527	-	1.89e-29
chr11	79520321	79520476	Nucleosome:320916	State: S6	chr11	79520365	79520366	BP-79520365	+	0.0433834
chr11	79960051	79960151	Nucleosome:312897	State: S4	chr11	79960077	79960078	BP-79960077	+	0.000288103
chr11	80147751	80147811	Nucleosome:313705	State: S4	chr11	80147771	80147772	BN-80147771	-	1.66e-06
chr11	80763361	80763451	Nucleosome:316268	State: S4	chr11	80763394	80763395	BP-80763394	+	1.24e-07
chr11	80830671	80830781	Nucleosome:316573	State: S2	chr11	80830680	80830681	BP-80830680	+	0.000869849
chr11	80903621	80903691	Nucleosome:316885	State: S4	chr11	80903669	80903670	BP-80903669	+	9.46e-05
chr11	80926701	80926852	Nucleosome:327161	State: S6	chr11	80926711	80926712	BP-80926711	+	7.61e-10
chr11	81748381	81748451	Nucleosome:320478	State: S3	chr11	81748384	81748385	BN-81748384	-	2.17e-05
chr11	81751561	81751708	Nucleosome:330797	State: S3	chr11	81751693	81751694	BN-81751693	-	6.8e-10
chr11	81764391	81764540	Nucleosome:330860	State: S2	chr11	81764419	81764420	BP-81764419	+	0.000294922
chr11	81961291	81961481	Nucleosome:321351	State: S6	chr11	81961310	81961311	BP-81961310	+	4.85e-10
chr11	82285361	82285541	Nucleosome:322705	State: S6	chr11	82285529	82285530	BP-82285529	+	3.37e-37
chr11	82718071	82718351	Nucleosome:324537	State: S7	chr11	82718221	82718222	BN-82718221	-	1.96e-06
chr11	82754441	82754531	Nucleosome:324700	State: S7	chr11	82754511	82754512	BP-82754511	+	0.0165261
chr11	83402651	83402851	Nucleosome:327388	State: S7	chr11	83402720	83402721	BN-83402720	-	0.000250135
chr11	83521891	83522040	Nucleosome:338469	State: S7	chr11	83521895	83521896	BN-83521895	-	0.000708254
chr11	83647601	83647691	Nucleosome:328448	State: S3	chr11	83647616	83647617	BP-83647616	+	8.73e-22
chr11	83652361	83652451	Nucleosome:328468	State: S2	chr11	83652373	83652374	BN-83652373	-	0.0026625
chr11	83662531	83662591	Nucleosome:328513	State: S6	chr11	83662551	83662552	BN-83662551	-	6.47e-70
chr11	83699201	83699353	Nucleosome:339248	State: S7	chr11	83699255	83699256	BN-83699255	-	0.0289738
chr11	84319531	84319781	Nucleosome:331386	State: S6	chr11	84319777	84319778	BP-84319777	+	8.26e-11
chr11	84490401	84490461	Nucleosome:332129	State: S3	chr11	84490411	84490412	BN-84490411	-	0.000236117
chr11	84698931	84699001	Nucleosome:333044	State: S7	chr11	84698974	84698975	BP-84698974	+	5.76e-08
chr11	84773641	84773761	Nucleosome:333356	State: S6	chr11	84773701	84773702	BP-84773701	+	1.78e-24
chr11	85025191	85025271	Nucleosome:334456	State: S4	chr11	85025258	85025259	BN-85025258	-	0.000873238
chr11	85279881	85279951	Nucleosome:335390	State: S3	chr11	85279945	85279946	BP-85279945	+	0.00180414
chr11	85346001	85346071	Nucleosome:335656	State: S3	chr11	85346010	85346011	BP-85346010	+	4.84e-06
chr11	85518441	85518594	Nucleosome:347206	State: S2	chr11	85518502	85518503	BN-85518502	-	0.0196866
chr11	85539441	85539521	Nucleosome:336499	State: S3	chr11	85539489	85539490	BP-85539489	+	1.28e-17
chr11	85639111	85639181	Nucleosome:336922	State: S4	chr11	85639121	85639122	BP-85639121	+	0.00172509
chr11	86672451	86672604	Nucleosome:352176	State: S2	chr11	86672588	86672590	BP-35293295	+	1.34e-10
chr11	86711241	86711401	Nucleosome:341438	State: S3	chr11	86711322	86711323	BP-86711322	+	3.8e-40
chr11	86711251	86711404	Nucleosome:352336	State: S6	chr11	86711330	86711331	BP-86711330	+	3.12e-234
chr11	86793661	86793901	Nucleosome:341769	State: S3	chr11	86793897	86793898	BP-86793897	+	0.00196222
chr11	86793961	86794011	Nucleosome:341770	State: S4	chr11	86793998	86793999	BP-86793998	+	0.000475522
chr11	86802351	86802431	Nucleosome:341807	State: S7	chr11	86802410	86802411	BP-86802410	+	0.00679377
chr11	86802711	86802771	Nucleosome:341809	State: S2	chr11	86802767	86802768	BP-86802767	+	0.000348172
chr11	86802891	86803071	Nucleosome:341810	State: S6	chr11	86803066	86803067	BN-86803066	-	0.0113885
chr11	86884481	86884581	Nucleosome:342133	State: S2	chr11	86884508	86884509	BP-86884508	+	0.000705083
chr11	87036801	87037001	Nucleosome:342772	State: S2	chr11	87036801	87036802	BN-87036801	-	9.64e-05
chr11	88211931	88212101	Nucleosome:347339	State: S2	chr11	88212023	88212024	BP-88212023	+	7.25e-05
chr11	88349991	88350061	Nucleosome:347945	State: S3	chr11	88350004	88350005	BN-88350004	-	6.64e-06
chr11	89248281	89248371	Nucleosome:350447	State: S3	chr11	89248285	89248286	BN-89248285	-	0.0161753
chr11	89903251	89903321	Nucleosome:351300	State: S4	chr11	89903319	89903320	BP-89903319	+	0.00794435
chr11	90183971	90184071	Nucleosome:352455	State: S3	chr11	90183992	90183993	BN-90183992	-	7.87e-05
chr11	90192111	90192191	Nucleosome:352483	State: S2	chr11	90192148	90192149	BP-90192148	+	0.00192617
chr11	90273971	90274061	Nucleosome:352842	State: S3	chr11	90274020	90274021	BN-90274020	-	7.86e-05
chr11	91291471	91291531	Nucleosome:357037	State: S7	chr11	91291479	91291480	BN-91291479	-	0.000497153
chr11	91329601	91329791	Nucleosome:357179	State: S7	chr11	91329667	91329668	BN-91329667	-	1.3e-28
chr11	92947631	92947741	Nucleosome:364128	State: S4	chr11	92947713	92947714	BP-92947713	+	0.0322974
chr11	93050421	93050521	Nucleosome:364561	State: S7	chr11	93050502	93050503	BP-93050502	+	9.07e-29
chr11	93255741	93255861	Nucleosome:365372	State: S3	chr11	93255782	93255783	BN-93255782	-	0.000516001
chr11	93320611	93320681	Nucleosome:365671	State: S3	chr11	93320634	93320635	BN-93320634	-	2.05e-05
chr11	93609911	93610067	Nucleosome:378928	State: S3	chr11	93609968	93609969	BP-93609968	+	2.14e-09
chr11	94550451	94550521	Nucleosome:370726	State: S2	chr11	94550451	94550452	BP-94550451	+	3.17e-22
chr11	94571361	94571441	Nucleosome:370821	State: S2	chr11	94571372	94571373	BN-94571372	-	0.00679305
chr11	94976891	94977051	Nucleosome:372558	State: S6	chr11	94976969	94976970	BP-94976969	+	0.000790124
chr11	95385391	95385611	Nucleosome:374287	State: S3	chr11	95385489	95385490	BN-95385489	-	1.36e-09
chr11	95461741	95461831	Nucleosome:374622	State: S3	chr11	95461787	95461788	BP-95461787	+	0.0448085
chr11	95724241	95724381	Nucleosome:375772	State: S4	chr11	95724302	95724303	BP-95724302	+	0.00145758
chr11	95771051	95771131	Nucleosome:375979	State: S6	chr11	95771080	95771081	BN-95771080	-	0.0424548
chr11	95878231	95878385	Nucleosome:388734	State: S2	chr11	95878419	95878420	BP-95878419	+	4.99e-06
chr11	95878581	95878721	Nucleosome:376461	State: S3	chr11	95878583	95878584	BN-95878583	-	1.99e-09
chr11	95926621	95926691	Nucleosome:376676	State: S7	chr11	95926689	95926690	BN-95926689	-	7.86e-14
chr11	96092331	96092511	Nucleosome:377396	State: S2	chr11	96092356	96092357	BP-96092356	+	0.00557126
chr11	96117271	96117441	Nucleosome:377505	State: S7	chr11	96117438	96117439	BN-96117438	-	0.042457
chr11	96120331	96120431	Nucleosome:377520	State: S3	chr11	96120372	96120373	BP-96120372	+	9.14e-08
chr11	96530381	96530537	Nucleosome:390890	State: S2	chr11	96530449	96530450	BP-96530449	+	4.89e-36
chr11	96771141	96771351	Nucleosome:379577	State: S4	chr11	96771336	96771337	BP-96771336	+	3.47e-35
chr11	96940371	96940451	Nucleosome:380245	State: S4	chr11	96940386	96940387	BN-96940386	-	3.32e-17
chr11	97167721	97167921	Nucleosome:381212	State: S3	chr11	97167793	97167794	BP-97167793	+	0.0135777
chr11	97209921	97210061	Nucleosome:381378	State: S3	chr11	97210016	97210017	BN-97210016	-	0.00305975
chr11	97265701	97265781	Nucleosome:381620	State: S2	chr11	97265729	97265730	BP-97265729	+	0.0140113
chr11	97383321	97383391	Nucleosome:382113	State: S3	chr11	97383334	97383335	BN-97383334	-	0.0497574
chr11	97475811	97475965	Nucleosome:394964	State: S2	chr11	97475832	97475833	BN-97475832	-	0.00495894
chr11	97491121	97491201	Nucleosome:382566	State: S3	chr11	97491158	97491159	BN-97491158	-	0.0067177
chr11	97779141	97779201	Nucleosome:383778	State: S7	chr11	97779188	97779189	BP-97779188	+	0.00241892
chr11	97861061	97861221	Nucleosome:384113	State: S7	chr11	97861085	97861086	BP-97861085	+	6.09e-07
chr11	97865661	97865721	Nucleosome:384131	State: S3	chr11	97865681	97865682	BP-97865681	+	0.0072935
chr11	97927751	97927971	Nucleosome:384392	State: S6	chr11	97927890	97927891	BN-97927890	-	5.87e-06
chr11	98095401	98095550	Nucleosome:397691	State: S2	chr11	98095444	98095445	BP-98095444	+	0.00647694
chr11	98156901	98157181	Nucleosome:385364	State: S3	chr11	98157082	98157083	BP-98157082	+	0.00265843
chr11	98383931	98384021	Nucleosome:386250	State: S7	chr11	98383963	98383964	BN-98383963	-	8.45e-85
chr11	98835411	98835481	Nucleosome:388117	State: S3	chr11	98835437	98835438	BN-98835437	-	6.08e-06
chr11	99212841	99212993	Nucleosome:402496	State: S2	chr11	99212887	99212888	BN-99212887	-	0.00266948
chr11	99495081	99495161	Nucleosome:390877	State: S2	chr11	99495157	99495158	BP-99495157	+	0.000500496
chr11	99979581	99979761	Nucleosome:392905	State: S3	chr11	99979745	99979746	BP-99979745	+	0.00762693
chr11	100627501	100627691	Nucleosome:395552	State: S3	chr11	100627503	100627504	BN-100627503	-	4.45e-08
chr11	100787361	100787451	Nucleosome:396209	State: S3	chr11	100787365	100787366	BN-100787365	-	8.64e-05
chr11	100893101	100893251	Nucleosome:396670	State: S3	chr11	100893237	100893238	BN-100893237	-	3.06e-16
chr11	100984381	100984441	Nucleosome:397051	State: S3	chr11	100984405	100984406	BN-100984405	-	0.00392511
chr11	101198761	101198831	Nucleosome:397889	State: S4	chr11	101198780	101198781	BP-101198780	+	0.00177982
chr11	101490771	101490891	Nucleosome:399149	State: S2	chr11	101490879	101490880	BP-101490879	+	0.000476032
chr11	101783721	101783870	Nucleosome:413457	State: S6	chr11	101783770	101783771	BN-101783770	-	0.0177056
chr11	101803471	101803619	Nucleosome:413545	State: S2	chr11	101803543	101803544	BP-101803543	+	1.68e-13
chr11	101897051	101897271	Nucleosome:400774	State: S7	chr11	101897221	101897222	BN-101897221	-	2.89e-09
chr11	102176271	102176461	Nucleosome:401945	State: S2	chr11	102176317	102176318	BN-102176317	-	0.0112978
chr11	102228341	102228431	Nucleosome:402178	State: S3	chr11	102228373	102228374	BP-102228373	+	6.67e-09
chr11	102228361	102228508	Nucleosome:415410	State: S2	chr11	102228431	102228432	BN-102228431	-	0.00907522
chr11	102328561	102328611	Nucleosome:402564	State: S6	chr11	102328603	102328604	BP-102328603	+	0.0318807
chr11	102356161	102356271	Nucleosome:402686	State: S6	chr11	102356189	102356190	BN-102356189	-	0.0019205
chr11	102500761	102500901	Nucleosome:403314	State: S3	chr11	102500801	102500802	BN-102500801	-	0.0334382
chr11	102700011	102700181	Nucleosome:404154	State: S3	chr11	102700055	102700056	BN-102700055	-	0.000648222
chr11	102719621	102719681	Nucleosome:404241	State: S3	chr11	102719657	102719658	BP-102719657	+	0.00169476
chr11	102914561	102914631	Nucleosome:405040	State: S3	chr11	102914602	102914603	BP-102914602	+	0.00427693
chr11	102964301	102964452	Nucleosome:418592	State: S2	chr11	102964335	102964336	BN-102964335	-	4.65e-98
chr11	102964311	102964481	Nucleosome:405255	State: S7	chr11	102964328	102964329	BP-102964328	+	3.21e-16
chr11	102973801	102974021	Nucleosome:405295	State: S3	chr11	102973873	102973874	BP-102973873	+	0.0301344
chr11	103031421	103031491	Nucleosome:405537	State: S3	chr11	103031468	103031469	BP-103031468	+	0.0306491
chr11	103046631	103046851	Nucleosome:405606	State: S7	chr11	103046766	103046767	BP-103046766	+	6.45e-29
chr11	103284281	103284437	Nucleosome:419986	State: S3	chr11	103284380	103284381	BP-103284380	+	0.000460267
chr11	103339411	103339511	Nucleosome:406835	State: S4	chr11	103339474	103339475	BP-103339474	+	1.57e-90
chr11	103677951	103678031	Nucleosome:408270	State: S6	chr11	103678013	103678014	BN-103678013	-	0.00788883
chr11	103778331	103778401	Nucleosome:408702	State: S2	chr11	103778360	103778361	BP-103778360	+	0.0346742
chr11	103859451	103859511	Nucleosome:409033	State: S3	chr11	103859503	103859504	BP-103859503	+	2.79e-07
chr11	104223001	104223081	Nucleosome:410570	State: S2	chr11	104223003	104223004	BN-104223003	-	1.87e-09
chr11	104880761	104880851	Nucleosome:413425	State: S3	chr11	104880806	104880807	BP-104880806	+	0.0281918
chr11	105322581	105322671	Nucleosome:415266	State: S2	chr11	105322644	105322645	BP-105322644	+	0.00748613
chr11	105401561	105401651	Nucleosome:415604	State: S2	chr11	105401566	105401567	BN-105401566	-	0.00433512
chr11	105445281	105445341	Nucleosome:415796	State: S2	chr11	105445337	105445338	BP-105445337	+	0.00110554
chr11	105904471	105904621	Nucleosome:417790	State: S4	chr11	105904592	105904593	BN-105904592	-	0.0147236
chr11	106008631	106008691	Nucleosome:418249	State: S3	chr11	106008675	106008676	BN-106008675	-	2.2e-13
chr11	106018841	106018911	Nucleosome:418298	State: S6	chr11	106018843	106018844	BP-106018843	+	0.0398902
chr11	106411141	106411291	Nucleosome:420003	State: S6	chr11	106411214	106411215	BN-106411214	-	1.95e-05
chr11	107338801	107338881	Nucleosome:423837	State: S3	chr11	107338810	107338811	BP-107338810	+	0.00936967
chr11	107378601	107378671	Nucleosome:424000	State: S2	chr11	107378667	107378668	BP-107378667	+	0.00763048
chr11	107385511	107385731	Nucleosome:424032	State: S7	chr11	107385624	107385625	BN-107385624	-	5.33e-05
chr11	107964231	107964301	Nucleosome:426481	State: S3	chr11	107964267	107964268	BN-107964267	-	0.00195186
chr11	108105961	108106031	Nucleosome:427086	State: S3	chr11	108105984	108105985	BN-108105984	-	0.00244201
chr11	108210981	108211133	Nucleosome:441647	State: S2	chr11	108211044	108211045	BP-108211044	+	7.8e-08
chr11	108211001	108211171	Nucleosome:427507	State: S3	chr11	108211128	108211129	BN-108211128	-	0.00916119
chr11	108346061	108346151	Nucleosome:427967	State: S3	chr11	108346104	108346105	BN-108346104	-	2.81e-06
chr11	108427921	108428071	Nucleosome:428317	State: S6	chr11	108428063	108428064	BP-108428063	+	6.91e-06
chr11	108437291	108437444	Nucleosome:442534	State: S6	chr11	108437301	108437302	BN-108437301	-	3.52e-06
chr11	109047431	109047691	Nucleosome:430996	State: S6	chr11	109047435	109047436	BP-109047435	+	1.22e-08
chr11	109861761	109861891	Nucleosome:434411	State: S3	chr11	109861763	109861764	BN-109861763	-	0.00253974
chr11	110219241	110219371	Nucleosome:435967	State: S2	chr11	110219255	110219256	BP-110219255	+	0.0385343
chr11	110316461	110316541	Nucleosome:436342	State: S2	chr11	110316487	110316488	BN-110316487	-	0.000834421
chr11	110902781	110902935	Nucleosome:453301	State: S2	chr11	110902820	110902821	BP-110902820	+	0.00160589
chr11	110952171	110952351	Nucleosome:439089	State: S3	chr11	110952200	110952201	BN-110952200	-	0.0414342
chr11	111008391	111008531	Nucleosome:439337	State: S2	chr11	111008524	111008525	BN-111008524	-	0.00944235
chr11	111008621	111008871	Nucleosome:439338	State: S6	chr11	111008688	111008689	BN-111008688	-	0.00263158
chr11	111122661	111122811	Nucleosome:439846	State: S4	chr11	111122761	111122762	BP-111122761	+	4.73e-09
[truncated: 5,873 more rows]
