# Supplementary material for: Dynamic nucleosome landscape elicits a noncanonical GATA2 pioneer model
Source: Nat Commun. 2022 Jun 7;13:3145. doi: 10.1038/s41467-022-30960-x (PMC9174260; doi:10.1038/s41467-022-30960-x)
Supplement: Supplementary file 6 — Supplementary Data 3 [file 41467_2022_30960_MOESM6_ESM.xlsx]

## Sheet: S4-RAS1_unique_GATA2
CELSR2	chr1	109783821	109783972	+	Nucleosome:463910	S4-RAS1	chr1	109783952	109783954	BN-10087058	-	0.0210744
VASH2	chr1	213114031	213114178	+	Nucleosome:793249	S4-RAS1	chr1	11846990	11846994	BN-1014765	-	0.000484676
SCN1B	chr19	35506811	35506959	+	Nucleosome:134871	S4-RAS1	chr19	35506945	35506948	BN-105176851	-	0.000207428
SERPINE2	chr2	224910191	224910345	-	Nucleosome:923393	S4-RAS1	chr2	224910257	224910261	BN-109231858	-	0.0255614
VPS36	chr13	53030771	53030925	-	Nucleosome:142332	S4-RAS1	chr13	53030781	53030782	BN-109636344	-	0.00408
SETDB2	chr13	50013001	50013152	+	Nucleosome:130471	S4-RAS1	chr13	50013017	50013018	BN-109636639	-	0.0100028
CENPBD1	chr16	90045341	90045493	-	Nucleosome:318282	S4-RAS1	chr16	90045477	90045480	BN-11390924	-	4.71e-13
SKP2	chr5	36140971	36141121	+	Nucleosome:154532	S4-RAS1	chr5	36141086	36141088	BN-115269168	-	0.0122237
SMC2	chr9	106848491	106848645	+	Nucleosome:323228	S4-RAS1	chr9	106848623	106848625	BN-122582658	-	7.99e-05
SNX10	chr7	26391611	26391763	+	Nucleosome:113117	S4-RAS1	chr7	26391747	26391750	BN-123356028	-	0.00474234
CIB1	chr15	90783391	90783544	-	Nucleosome:284311	S4-RAS1	chr15	90783521	90783522	BN-12556909	-	8.98e-13
SPATA18	chr4	52908081	52908229	+	Nucleosome:213051	S4-RAS1	chr4	52908096	52908100	BN-127005451	-	0.00536953
SPON2	chr4	1172511	1172666	-	Nucleosome:4824	S4-RAS1	chr4	1172535	1172539	BN-132176008	-	6.79e-06
SREBF1	chr17	17746511	17746661	-	Nucleosome:74700	S4-RAS1	chr17	17746650	17746651	BN-133404239	-	1.16e-75
SSRP1	chr11	57109451	57109604	-	Nucleosome:225868	S4-RAS1	chr11	57109465	57109466	BN-137777402	-	0.000129382
ARAP2	chr4	36251991	36252143	-	Nucleosome:155525	S4-RAS1	chr4	36252106	36252110	BN-1393192	-	0.000134387
SUSD4	chr1	223544521	223544675	-	Nucleosome:839145	S4-RAS1	chr1	223544586	223544587	BN-139731267	-	0.00221842
CTSH	chr15	79243351	79243502	-	Nucleosome:238055	S4-RAS1	chr15	79243478	79243480	BN-14385776	-	0.0006522
CTBS	chr1	85045971	85046122	-	Nucleosome:358985	S4-RAS1	chr1	85046107	85046111	BN-14415382	-	4.79e-05
TES	chr7	115849661	115849812	+	Nucleosome:463004	S4-RAS1	chr7	115849791	115849792	BN-145516310	-	0.00969077
CNBD1	chr8	87871201	87871356	+	Nucleosome:360106	S4-RAS1	chr8	87871333	87871335	BN-14665355	-	0.000267946
ACBD7	chr10	15136761	15136913	-	Nucleosome:66264	S4-RAS1	chr10	15136771	15136772	BN-14709199	-	0.000326441
TIMM17B	chrX	48761391	48761542	-	Nucleosome:186143	S4-RAS1	chrX	48761404	48761406	BN-148479200	-	3.39e-06
TLE1	chr9	84309451	84309606	-	Nucleosome:227818	S4-RAS1	chr9	84309588	84309592	BN-149123885	-	0.0174803
TM9SF3	chr10	98352681	98352830	-	Nucleosome:391505	S4-RAS1	chr10	98352814	98352816	BN-149181926	-	3.76e-07
TMEM205	chr19	11463331	11463485	-	Nucleosome:46755	S4-RAS1	chr19	11463474	11463475	BN-151515292	-	0.0350676
TMEM64	chr8	91664221	91664370	-	Nucleosome:376148	S4-RAS1	chr8	91664353	91664356	BN-151581827	-	1.38e-09
TNFRSF12A	chr16	3061111	3061260	+	Nucleosome:12224	S4-RAS1	chr16	3061132	3061134	BN-152172834	-	0.0168658
CORO1A	chr16	30182161	30182312	+	Nucleosome:116310	S4-RAS1	chr16	30182299	30182301	BN-15265341	-	0.000123755
TOP3A	chr17	18224411	18224561	-	Nucleosome:76832	S4-RAS1	chr17	18224542	18224544	BN-153322603	-	1.09e-06
TPX2	chr20	30311541	30311690	+	Nucleosome:117100	S4-RAS1	chr20	30311677	30311679	BN-153654286	-	2.49e-23
TRANK1	chr3	36992531	36992687	-	Nucleosome:161133	S4-RAS1	chr3	36992654	36992658	BN-154616626	-	4.75e-147
TRPS1	chr8	116687251	116687404	-	Nucleosome:485145	S4-RAS1	chr8	116687382	116687383	BN-159659600	-	3.4952e-05
TUBG2	chr17	40804331	40804484	+	Nucleosome:153799	S4-RAS1	chr17	40804452	40804455	BN-168823474	-	0.0108206
TXNIP	chr1	145430341	145430496	+	Nucleosome:513991	S4-RAS1	chr1	145430478	145430481	BN-172233519	-	0.0119895
DCDC2B	chr1	32665851	32666001	+	Nucleosome:131187	S4-RAS1	chr1	32665990	32665992	BN-17375132	-	0.000131212
DCXR	chr17	80001601	80001757	-	Nucleosome:320122	S4-RAS1	chr17	80001735	80001737	BN-17617812	-	7.51e-07
UBE2M	chr19	59076461	59076609	-	Nucleosome:230287	S4-RAS1	chr19	59076472	59076474	BN-182458120	-	0.000215106
UBN2	chr7	138902621	138902776	+	Nucleosome:563601	S4-RAS1	chr7	138902755	138902758	BN-185559902	-	1.71e-05
SYS1	chr20	43983171	43983318	+	Nucleosome:177365	S4-RAS1	chr20	43983302	43983306	BN-18651670	-	3.8e-05
DDRGK1	chr20	3191271	3191421	-	Nucleosome:13708	S4-RAS1	chr20	3191286	3191288	BN-18652914	-	0.0108036
DDX54	chr12	113629221	113629369	-	Nucleosome:475897	S4-RAS1	chr12	113629347	113629349	BN-19530172	-	7.1e-16
USF2	chr19	35752341	35752488	+	Nucleosome:135969	S4-RAS1	chr19	35752474	35752476	BN-197116279	-	5.46e-05
USP47	chr11	11846871	11847025	+	Nucleosome:49035	S4-RAS1	chr11	11847010	11847012	BN-200129823	-	0.00899489
VEGFB	chr11	63991371	63991526	+	Nucleosome:254965	S4-RAS1	chr11	63991382	63991383	BN-201820903	-	1.89e-06
WASF1	chr6	110507261	110507410	-	Nucleosome:452256	S4-RAS1	chr6	110507389	110507390	BN-204087921	-	0.0445633
AKR1A1	chr1	46001871	46002024	+	Nucleosome:189715	S4-RAS1	chr1	46002011	46002014	BN-2069514	-	0.00130383
WWC2	chr4	184010731	184010885	+	Nucleosome:765905	S4-RAS1	chr4	46379148	46379151	BN-215554919	-	2.2e-12
DDIT4L	chr4	101117771	101117921	-	Nucleosome:417064	S4-RAS1	chr4	101117900	101117904	BN-215556822	-	5.81e-06
WWTR1	chr3	149381871	149382023	-	Nucleosome:634810	S4-RAS1	chr3	149382008	149382010	BN-215740404	-	3.28e-05
XRN1	chr3	142172951	142173101	-	Nucleosome:603245	S4-RAS1	chr3	142173080	142173083	BN-218125987	-	0.00511649
DFNA5	chr7	24803691	24803838	-	Nucleosome:106084	S4-RAS1	chr7	24803825	24803826	BN-21929792	-	0.0202895
MALSU1	chr7	23331921	23332021	+	Nucleosome:99752	S4-RAS1	chr7	21919792	23929793	BN-33933359	-	0.00602497
ZKSCAN5	chr7	99086841	99086992	+	Nucleosome:393070	S4-RAS1	chr7	99086977	99086981	BN-223322313	-	1.62e-07
ZNF184	chr6	27446901	27447054	-	Nucleosome:117418	S4-RAS1	chr6	27447040	27447044	BN-224310862	-	0.014881
DISC1	chr1	231748711	231748860	+	Nucleosome:874118	S4-RAS1	chr1	231748774	231748776	BN-22870127	-	0.000605565
ATF3	chr1	212774351	212774500	+	Nucleosome:791798	S4-RAS1	chr1	197122022	197122023	BN-22872253	-	8.33e-06
DNAJC22	chr12	49726351	49726507	+	Nucleosome:198161	S4-RAS1	chr12	49726369	49726371	BN-23095431	-	9.43e-05
EAF1	chr3	15453681	15453833	+	Nucleosome:67400	S4-RAS1	chr3	15453820	15453822	BN-25484937	-	0.0336741
DVL2	chr17	7143841	7143995	-	Nucleosome:29840	S4-RAS1	chr17	7143853	7143855	BN-25760035	-	0.00752998
ECT2	chr3	172460281	172460431	+	Nucleosome:735108	S4-RAS1	chr3	172460407	172460411	BN-26420522	-	6.48e-06
EBI3	chr19	4217981	4218130	+	Nucleosome:16862	S4-RAS1	chr19	4218004	4218008	BN-27191566	-	0.015499
EGF	chr4	110819111	110819266	+	Nucleosome:457931	S4-RAS1	chr4	110819243	110819245	BN-27205156	-	1.1e-05
AP1S2	chrX	15879431	15879587	-	Nucleosome:52937	S4-RAS1	chrX	15879574	15879576	BN-29219123	-	4.89e-06
ENTPD8	chr9	140342021	140342173	-	Nucleosome:469982	S4-RAS1	chr9	140342153	140342155	BN-30160759	-	0.0388755
ERLIN2	chr8	37580641	37580793	+	Nucleosome:157505	S4-RAS1	chr8	37580755	37580759	BN-31277020	-	4.15e-05
ZBTB26	chr9	125699901	125700049	-	Nucleosome:406407	S4-RAS1	chr9	125700029	125700030	BN-31612250	-	0.00412302
EXD3	chr9	140323571	140323722	-	Nucleosome:469901	S4-RAS1	chr9	140323699	140323702	BN-31614219	-	2.34e-21
F2R	chr5	76002511	76002663	+	Nucleosome:304954	S4-RAS1	chr5	76002646	76002649	BN-33622411	-	7.14e-10
EFNA3	chr1	155041461	155041613	+	Nucleosome:543423	S4-RAS1	chr1	155041591	155041594	BN-33842495	-	0.00472
FBLIM1	chr1	16075741	16075891	+	Nucleosome:62367	S4-RAS1	chr1	16075878	16075881	BN-33842934	-	4.63e-06
FSCN1	chr7	5616641	5616793	+	Nucleosome:23829	S4-RAS1	chr7	5616650	5616654	BN-33932485	-	0.00594919
FBXO9	chr6	52913661	52913815	+	Nucleosome:226919	S4-RAS1	chr6	52913678	52913680	BN-34817427	-	0.0182811
BCAM	chr19	45305281	45305432	+	Nucleosome:173527	S4-RAS1	chr19	45305415	45305419	BN-3506144	-	7.43e-08
HMMR	chr5	162877811	162877961	+	Nucleosome:680970	S4-RAS1	chr5	162877937	162877941	BN-35096337	-	0.000353
FBXL7	chr5	15489831	15489978	+	Nucleosome:67894	S4-RAS1	chr5	15489966	15489969	BN-35097449	-	1e-05
GMPR	chr6	16224561	16224713	+	Nucleosome:70032	S4-RAS1	chr6	16224703	16224706	BN-36048171	-	0.0386989
LSS	chr21	47654771	47654920	-	Nucleosome:144346	S4-RAS1	chr21	47654790	47654791	BN-36151237	-	0.0298929
GATSL3	chr22	30691611	30691758	-	Nucleosome:52451	S4-RAS1	chr22	30691742	30691746	BN-36163254	-	8.45e-48
HMOX1	chr22	35762121	35762268	+	Nucleosome:74214	S4-RAS1	chr22	35762257	35762259	BN-36167541	-	0.000326
GEMIN5	chr5	154323831	154323983	-	Nucleosome:643798	S4-RAS1	chr5	154323965	154323968	BN-36424648	-	2.87e-05
GPR37L1	chr1	202077691	202077841	+	Nucleosome:747406	S4-RAS1	chr1	99781354	99781357	BN-37896999	-	0.00751343
GNAQ	chr9	80652151	80652299	-	Nucleosome:211940	S4-RAS1	chr9	80652281	80652283	BN-37931482	-	2.43e-14
HSPB1	chr7	75917431	75917581	+	Nucleosome:295556	S4-RAS1	chr7	75917566	75917569	BN-38782253	-	0.000607
GPC2	chr7	99781231	99781386	-	Nucleosome:396004	S4-RAS1	chr7	99781369	99781370	BN-38785324	-	0.00391649
GPT	chr8	145712831	145712979	+	Nucleosome:612138	S4-RAS1	chr8	145712959	145712960	BN-38820678	-	2.11e-06
ALG3	chr3	183972721	183972875	-	Nucleosome:785448	S4-RAS1	chr3	183972855	183972858	BN-389294	-	0.0100799
GPX8	chr5	54447401	54447553	+	Nucleosome:219289	S4-RAS1	chr5	54447411	54447413	BN-39150458	-	0.0185891
ITGA2	chr5	52269411	52269559	+	Nucleosome:209933	S4-RAS1	chr5	52269428	52269430	BN-39151679	-	0.000723
HINT2	chr9	35820991	35821143	-	Nucleosome:154052	S4-RAS1	chr9	35821112	35821115	BN-42339096	-	0.00589454
GCNT2	chr6	10578131	10578283	+	Nucleosome:45240	S4-RAS1	chr6	10578264	10578267	BN-42634566	-	0.0132433
GSTA1	chr6	52674691	52674846	-	Nucleosome:225971	S4-RAS1	chr6	52674701	52674704	BN-42638644	-	2e-13
GSTT2	chr22	24311291	24311442	-	Nucleosome:25460	S4-RAS1	chr22	24311424	24311426	BN-42675326	-	0.0126039
ERCC6L	chrX	71464841	71464988	-	Nucleosome:254129	S4-RAS1	chrX	71464854	71464855	BN-43002541	-	3.58e-05
GDI1	chrX	153655941	153656092	+	Nucleosome:555326	S4-RAS1	chrX	153656076	153656079	BN-43003194	-	0.000288679
HEATR6	chr17	58162191	58162339	-	Nucleosome:226481	S4-RAS1	chr17	58162203	58162207	BN-43013214	-	2.35e-05
CBX2	chr17	77742471	77742619	+	Nucleosome:310296	S4-RAS1	chr17	77742603	77742606	BN-43015521	-	0.000345681
IQGAP2	chr5	75683291	75683441	+	Nucleosome:303509	S4-RAS1	chr5	75683419	75683420	BN-44259145	-	3.77e-08
IL17RB	chr3	53865981	53866135	+	Nucleosome:234577	S4-RAS1	chr3	53865997	53865999	BN-45061415	-	1.07e-10
BTG2	chr1	203262761	203262917	+	Nucleosome:752231	S4-RAS1	chr1	15627174	15627177	BN-4538253	-	0.0224532
KCNJ3	chr2	155546301	155546455	+	Nucleosome:625290	S4-RAS1	chr2	155546435	155546436	BN-45634803	-	8.63e-05
FN1	chr2	216306791	216306947	-	Nucleosome:885646	S4-RAS1	chr2	52913781	52913783	BN-45964678	-	0.000354542
KIF3C	chr2	26211481	26211635	-	Nucleosome:114565	S4-RAS1	chr2	26211622	26211626	BN-45965913	-	0.00401596
LAD1	chr1	201374501	201374652	-	Nucleosome:744299	S4-RAS1	chr1	71587626	71587629	BN-47067760	-	2.18e-18
CCNB2	chr15	59383911	59384061	+	Nucleosome:151032	S4-RAS1	chr15	59383928	59383929	BN-4722077	-	0.000795706
KNTC1	chr12	122998241	122998394	+	Nucleosome:517174	S4-RAS1	chr12	122998378	122998379	BN-47418098	-	0.019704
KLHL7	chr7	23134691	23134840	+	Nucleosome:98867	S4-RAS1	chr7	23134821	23134825	BN-47722975	-	0.00205602
LFNG	chr7	2547961	2548113	+	Nucleosome:10595	S4-RAS1	chr7	2547978	2547980	BN-48214363	-	0.0032705
LIFR	chr5	38562791	38562945	-	Nucleosome:164981	S4-RAS1	chr5	38562910	38562912	BN-50595053	-	0.038605
ADA	chr20	43286631	43286783	-	Nucleosome:174249	S4-RAS1	chr20	43286750	43286753	BN-510701	-	0.00140023
LRP1	chr12	57506221	57506374	+	Nucleosome:231555	S4-RAS1	chr12	57506239	57506242	BN-51094754	-	0.0197858
LMNB1	chr5	126096871	126097024	+	Nucleosome:520815	S4-RAS1	chr5	126097008	126097010	BN-51094823	-	0.0298929
LRRK1	chr15	101451731	101451887	+	Nucleosome:331437	S4-RAS1	chr15	101451865	101451867	BN-51473877	-	0.0153672
CD24	chrY	21160751	21160905	-	Nucleosome:28157	S4-RAS1	chrY	21160891	21160892	BN-5201558	-	1.22e-05
MAPRE2	chr18	32615541	32615695	+	Nucleosome:122835	S4-RAS1	chr18	32615684	32615688	BN-52892205	-	0.015726
MLF1IP	chr4	185661271	185661422	-	Nucleosome:773086	S4-RAS1	chr4	81288261	81288265	BN-53039941	-	0.0051775
MESDC2	chr15	81288141	81288295	-	Nucleosome:247198	S4-RAS1	chr15	81288273	81288277	BN-53094981	-	0.0146105
MOSPD2	chrX	14894711	14894866	+	Nucleosome:48845	S4-RAS1	chrX	14894847	14894851	BN-53514159	-	0.0223075
MS4A8B	chr11	60451391	60451538	+	Nucleosome:240112	S4-RAS1	chr11	60451403	60451404	BN-54357559	-	0.034627
IDH3G	chrX	153066041	153066196	-	Nucleosome:553376	S4-RAS1	chrX	153066174	153066177	BN-54774312	-	0.000561
MTMR1	chrX	149846981	149847135	+	Nucleosome:541520	S4-RAS1	chrX	149847117	149847118	BN-54774411	-	0.0380962
MYBL1	chr8	67531401	67531549	-	Nucleosome:273062	S4-RAS1	chr8	67531411	67531415	BN-55589021	-	0.0102039
PHC2	chr1	33847261	33847415	-	Nucleosome:136259	S4-RAS1	chr1	33847402	33847403	BN-56313277	-	0.000373145
NAV1	chr1	201693561	201693712	+	Nucleosome:745720	S4-RAS1	chr1	3255539	3255541	BN-56314621	-	0.0421959
NCKAP5	chr2	134331921	134332072	-	Nucleosome:534540	S4-RAS1	chr2	134332052	134332056	BN-56541395	-	0.00659978
MYL12B	chr18	3255421	3255577	+	Nucleosome:13633	S4-RAS1	chr18	3255437	3255441	BN-56653335	-	0.000281968
NDRG3	chr20	35380531	35380681	-	Nucleosome:139104	S4-RAS1	chr20	35380667	35380668	BN-58919746	-	0.0066154
NHEJ1	chr2	220031481	220031630	-	Nucleosome:902006	S4-RAS1	chr2	220031542	220031546	BN-60701668	-	0.00929795
NRARP	chr9	140202551	140202702	-	Nucleosome:469396	S4-RAS1	chr9	140202678	140202680	BN-62328494	-	0.000637078
CCDC78	chr16	782431	782581	-	Nucleosome:2960	S4-RAS1	chr16	782449	782452	BN-6281672	-	4.17e-08
NRBP1	chr2	27642441	27642590	+	Nucleosome:120934	S4-RAS1	chr2	27642578	27642581	BN-64146043	-	8.69e-14
NUSAP1	chr15	41615581	41615734	+	Nucleosome:74317	S4-RAS1	chr15	41615701	41615703	BN-67350056	-	1.77e-43
OSGEPL1	chr2	190633761	190633912	-	Nucleosome:775741	S4-RAS1	chr2	10053240	10053243	BN-67626578	-	0.00202154
P4HTM	chr3	49019041	49019188	+	Nucleosome:213593	S4-RAS1	chr3	49019059	49019060	BN-69019070	-	3.23e-11
PCDHB7	chr5	140539611	140539766	+	Nucleosome:583471	S4-RAS1	chr5	140539745	140539748	BN-69686753	-	3.25e-08
PCDH1	chr5	141264061	141264213	-	Nucleosome:586678	S4-RAS1	chr5	141264197	141264198	BN-70707656	-	0.00156387
PDE3B	chr11	14655731	14655884	+	Nucleosome:61282	S4-RAS1	chr11	14655871	14655873	BN-71074986	-	3.76e-60
LACTB2	chr8	71587501	71587657	-	Nucleosome:290667	S4-RAS1	chr8	71587518	71587522	BN-72523398	-	0.000859144
MATN2	chr8	98868951	98869099	+	Nucleosome:407460	S4-RAS1	chr8	98869079	98869080	BN-72524510	-	1.2432e-05
PDGFRL	chr8	17420721	17420877	+	Nucleosome:67977	S4-RAS1	chr8	17420865	17420866	BN-72527020	-	2.46e-08
PEX13	chr2	61228931	61229082	+	Nucleosome:265652	S4-RAS1	chr2	61228942	61228946	BN-75684231	-	0.000140534
PGP	chr16	2270601	2270753	-	Nucleosome:9245	S4-RAS1	chr16	2270625	2270629	BN-75685596	-	0.0168214
PMEPA1	chr20	56292451	56292607	-	Nucleosome:231724	S4-RAS1	chr20	56292463	56292465	BN-78190997	-	8.25e-35
POLE4	chr2	75173091	75173239	+	Nucleosome:325702	S4-RAS1	chr2	75173107	75173109	BN-79475002	-	0.00711992
PRAF2	chrX	48937671	48937819	-	Nucleosome:186855	S4-RAS1	chrX	48937682	48937684	BN-79742354	-	0.000318
RRAGB	chrX	55728831	55728983	+	Nucleosome:208528	S4-RAS1	chrX	55728842	55728844	BN-79744570	-	2.96e-05
PPP2R5B	chr11	64675171	64675326	+	Nucleosome:258049	S4-RAS1	chr11	64675188	64675191	BN-79746601	-	1e-27
PRKCE	chr2	45869261	45869409	+	Nucleosome:200453	S4-RAS1	chr2	45869396	45869397	BN-84795928	-	0.000175354
PRNP	chr20	4657251	4657406	+	Nucleosome:20031	S4-RAS1	chr20	4657269	4657271	BN-85007451	-	0.00399904
PSAT1	chr9	80899541	80899690	+	Nucleosome:212950	S4-RAS1	chr9	80899670	80899671	BN-85172680	-	3.88e-23
WNT7B	chr22	46379031	46379179	-	Nucleosome:120276	S4-RAS1	chr22	46379165	46379166	BN-87482544	+	9.74e-06
MB	chr22	36019321	36019472	-	Nucleosome:75356	S4-RAS1	chr22	36019434	36019435	BN-87487642	-	0.000558236
RAB36	chr22	23480081	23480229	+	Nucleosome:22230	S4-RAS1	chr22	23480216	23480218	BN-87489556	-	0.00706701
PTDSS1	chr8	97261511	97261666	+	Nucleosome:400447	S4-RAS1	chr8	97261644	97261646	BN-87849449	-	2.61e-07
RALA	chr7	39646611	39646767	+	Nucleosome:169833	S4-RAS1	chr7	39646728	39646732	BN-89161924	-	0.00734039
RAPH1	chr2	204406031	204406186	-	Nucleosome:834389	S4-RAS1	chr2	39646733	39646735	BN-90091754	-	3.2e-08
RBM15B	chr3	51420911	51421058	+	Nucleosome:223729	S4-RAS1	chr3	51420924	51420926	BN-93091279	-	5.69e-12
RDH10	chr8	74191771	74191927	+	Nucleosome:301838	S4-RAS1	chr8	74191790	74191794	BN-93872128	-	0.0303463
AKNA	chr9	117162731	117162887	-	Nucleosome:368563	S4-RAS1	chr9	117162869	117162870	BN-94202465	+	4.89e-05
RLN2	chr9	5310661	5310817	-	Nucleosome:22312	S4-RAS1	chr9	5310673	5310677	BN-94205752	-	3.29e-15
RNFT2	chr12	117166221	117166370	+	Nucleosome:491865	S4-RAS1	chr12	117166347	117166351	BN-95452201	-	4.02e-07
RNF167	chr17	4827171	4827326	+	Nucleosome:19791	S4-RAS1	chr17	4827179	4827180	BN-96161586	-	2.76e-10
CDC25B	chr20	3760481	3760634	+	Nucleosome:16173	S4-RAS1	chr20	3760497	3760500	BN-9764207	-	0.00799669
RORA	chr15	60890861	60891016	-	Nucleosome:157718	S4-RAS1	chr15	60890874	60890876	BN-97740608	-	0.00334432
AMOTL1	chr11	94485611	94485767	+	Nucleosome:382541	S4-RAS1	chr11	94485748	94485751	BN-981316	-	0.0200526
ROBO1	chr3	79074681	79074829	-	Nucleosome:344052	S4-RAS1	chr3	79074805	79074809	BN-98336749	-	2.25e-09
CDAN1	chr15	43035431	43035583	-	Nucleosome:80642	S4-RAS1	chr15	43035550	43035553	BN-9906969	-	0.00537112
SCD	chr10	102093661	102093813	+	Nucleosome:407593	S4-RAS1	chr10	102093798	102093800	BP-100676328	+	0.000109239
SBK1	chr16	28292211	28292359	+	Nucleosome:111641	S4-RAS1	chr16	28292348	28292351	BP-100704033	+	0.0467978
SCARB1	chr12	125354591	125354743	-	Nucleosome:527554	S4-RAS1	chr12	125354720	125354722	BP-101303023	+	0.0287888
CDC37L1	chr9	4668531	4668682	+	Nucleosome:19597	S4-RAS1	chr9	4668544	4668548	BP-10214943	+	2.94e-09
MAP4K4	chr2	102307631	102307731	+	Nucleosome:409904	S4-RAS1	chr2	102163683	104173684	BP-102173683	+	6.34e-06
CDKN3	chr14	54854591	54854739	+	Nucleosome:149352	S4-RAS1	chr14	54854607	54854608	BP-10780363	+	0.00372951
DLGAP5	chr14	55664411	55664563	-	Nucleosome:152918	S4-RAS1	chr14	55664428	55664429	BP-10781198	-	2.7687e-05
SDC1	chr2	20430871	20431026	-	Nucleosome:89125	S4-RAS1	chr2	20431012	20431013	BP-109105022	+	0.020495
CDCA8	chr1	38149161	38149311	+	Nucleosome:155287	S4-RAS1	chr1	38149276	38149280	BP-109107531	+	8.71e-06
SELRC1	chr1	53169991	53170143	-	Nucleosome:220348	S4-RAS1	chr1	53170001	53170002	BP-109109251	+	0.00383323
SGCB	chr4	52910681	52910832	-	Nucleosome:213063	S4-RAS1	chr4	52910692	52910695	BP-110579170	+	9.23e-05
SGPL1	chr10	72567221	72567374	+	Nucleosome:282723	S4-RAS1	chr10	72567236	72567237	BP-112439422	+	0.00158604
SH3BP4	chr2	235847941	235848090	+	Nucleosome:970213	S4-RAS1	chr2	235848010	235848013	BP-114767660	+	4.49e-15
SKA1	chr18	47889621	47889774	+	Nucleosome:189466	S4-RAS1	chr18	47889638	47889642	BP-115339517	+	2.48e-18
SHCBP1	chr16	46661281	46661431	-	Nucleosome:130991	S4-RAS1	chr16	46661416	46661419	BP-115382173	+	0.0261478
AES	chr19	3068421	3068568	-	Nucleosome:11960	S4-RAS1	chr19	3068439	3068443	BP-1154079	+	5.21e-22
AP1M1	chr19	16292531	16292679	+	Nucleosome:67174	S4-RAS1	chr19	16292669	16292671	BP-1170130	+	0.000210754
ALKBH6	chr19	36511201	36511350	-	Nucleosome:139303	S4-RAS1	chr19	36511318	36511319	BP-1172278	+	0.000251243
SLFN5	chr17	33559401	33559554	+	Nucleosome:124557	S4-RAS1	chr17	33559541	33559545	BP-119434621	+	1.89e-06
SNX29	chr16	12054781	12054930	+	Nucleosome:51071	S4-RAS1	chr16	12054915	12054916	BP-123810972	+	1.9e-11
SOCS7	chr17	36496831	36496981	+	Nucleosome:135221	S4-RAS1	chr17	36496946	36496949	BP-125943570	+	1.34e-06
LHPP	chr10	126143241	126143381	+	Nucleosome:513814	S4-RAS1	chr10	126088249	128098250	BP-126098249	+	1.15e-07
SPCS1	chr3	52724661	52724814	+	Nucleosome:229499	S4-RAS1	chr3	52724674	52724676	BP-131017384	+	1.53e-13
STXBP5L	chr3	120618431	120618587	+	Nucleosome:510936	S4-RAS1	chr3	120618570	120618573	BP-13102598	+	8.79e-06
CMTM1	chr16	66585791	66585938	+	Nucleosome:217650	S4-RAS1	chr16	66585807	66585810	BP-13230546	+	0.00120636
SRSF5	chr14	70217981	70218132	+	Nucleosome:216595	S4-RAS1	chr14	70217998	70218000	BP-137664973	+	0.03839
CLN5	chr13	77557681	77557833	+	Nucleosome:235693	S4-RAS1	chr13	77557813	77557817	BP-13856799	+	0.0152602
STIM1	chr11	3862981	3863137	+	Nucleosome:14908	S4-RAS1	chr11	3863004	3863007	BP-139446949	+	0.0261635
CNGA1	chr4	48021011	48021161	-	Nucleosome:206879	S4-RAS1	chr4	48021025	48021028	BP-13944874	+	5.64e-09
WHSC1	chr4	1886371	1886522	+	Nucleosome:7751	S4-RAS1	chr4	1886390	1886393	BP-13945413	+	1.63e-05
TAF4B	chr18	23790441	23790595	+	Nucleosome:84732	S4-RAS1	chr18	23790581	23790582	BP-140327555	+	0.0113478
TANC1	chr2	159814991	159815141	+	Nucleosome:643352	S4-RAS1	chr2	159815124	159815127	BP-142938395	+	0.0177729
TCFL5	chr20	61499181	61499333	-	Nucleosome:254860	S4-RAS1	chr20	61499193	61499196	BP-142978647	+	0.0365333
TAP2	chr6	32812581	32812729	-	Nucleosome:139575	S4-RAS1	chr6	32812719	32812723	BP-143490138	+	1.72e-05
CSNK1A1L	chr13	37685831	37685982	-	Nucleosome:79852	S4-RAS1	chr13	37685950	37685952	BP-14476109	+	0.000592853
TCIRG1	chr11	67789881	67790033	+	Nucleosome:270721	S4-RAS1	chr11	67789895	67789897	BP-145399211	+	8.86e-06
TGM3	chr20	2263511	2263663	+	Nucleosome:9595	S4-RAS1	chr20	2263530	2263532	BP-147780548	+	8.58e-58
THEM5	chr1	151832121	151832270	-	Nucleosome:529671	S4-RAS1	chr1	151832255	151832257	BP-148579353	+	7.77e-44
TRIP13	chr5	884241	884388	+	Nucleosome:3143	S4-RAS1	chr5	884256	884260	BP-153587557	+	2.14e-26
CREBL2	chr12	12751561	12751709	+	Nucleosome:52653	S4-RAS1	chr12	12751693	12751695	BP-15625587	+	4.36e-09
TUBA4A	chr2	220124661	220124814	-	Nucleosome:902405	S4-RAS1	chr2	220124723	220124726	BP-162103378	+	0.000382502
AKIRIN2	chr6	88417891	88418042	-	Nucleosome:357879	S4-RAS1	chr6	88418024	88418027	BP-1631315	+	0.0213276
UBE2D4	chr7	43953681	43953830	+	Nucleosome:188750	S4-RAS1	chr7	43953818	43953821	BP-182364495	+	0.0199801
UNC5C	chr4	96476451	96476607	-	Nucleosome:397996	S4-RAS1	chr4	96476590	96476593	BP-188914200	+	1.67e-15
AURKA	chr20	54973451	54973607	-	Nucleosome:225801	S4-RAS1	chr20	54973468	54973472	BP-2098740	+	0.00111108
WDR62	chr19	36538211	36538364	+	Nucleosome:139426	S4-RAS1	chr19	36538334	36538336	BP-211451456	+	1.82e-07
ZC3H3	chr8	144629581	144629736	-	Nucleosome:608385	S4-RAS1	chr8	144629718	144629722	BP-221785664	+	0.0103661
DISP1	chr1	222971531	222971679	+	Nucleosome:836668	S4-RAS1	chr1	222971599	222971600	BP-22252308	+	7.24e-11
ZNF467	chr7	149476331	149476480	-	Nucleosome:606946	S4-RAS1	chr7	149476458	149476462	BP-230192338	+	1.47e-92
ZNF643	chr1	40901741	40901890	+	Nucleosome:167275	S4-RAS1	chr1	40901856	40901858	BP-235244617	+	0.00102169
ANGPT2	chr8	6426801	6426952	-	Nucleosome:27094	S4-RAS1	chr8	6426814	6426816	BP-2400984	+	6.82e-13
ZYX	chr7	143065471	143065626	+	Nucleosome:581219	S4-RAS1	chr7	143065603	143065607	BP-240187028	+	0.00713449
DTL	chr1	212196381	212196528	+	Nucleosome:789281	S4-RAS1	chr1	49726471	49726475	BP-25310361	+	0.0110604
EPHX1	chr1	225996671	225996825	+	Nucleosome:848855	S4-RAS1	chr1	225996732	225996736	BP-29270463	+	1.39e-99
EME2	chr16	1812441	1812595	+	Nucleosome:7400	S4-RAS1	chr16	1812456	1812457	BP-29711858	+	0.00667575
ESRRG	chr1	216902771	216902923	-	Nucleosome:810100	S4-RAS1	chr1	216902833	216902834	BP-31475079	+	0.000931032
SAR1B	chr5	133974601	133974751	-	Nucleosome:554851	S4-RAS1	chr5	133974735	133974739	BP-31542084	+	4.94e-05
ETFA	chr15	76609761	76609909	-	Nucleosome:226842	S4-RAS1	chr15	76609889	76609891	BP-31544094	+	0.0321295
ASPM	chr1	197121911	197122061	-	Nucleosome:725580	S4-RAS1	chr1	36252107	36252108	BP-3393174	+	7.78e-08
FZD2	chr17	42626061	42626211	+	Nucleosome:161529	S4-RAS1	chr17	42626175	42626176	BP-35169958	+	0.0136666
GABPB1	chr15	50653591	50653745	-	Nucleosome:113002	S4-RAS1	chr15	50653601	50653603	BP-35263451	+	0.0297314
FZD4	chr11	86672451	86672604	-	Nucleosome:352176	S4-RAS1	chr11	86672588	86672590	BP-35293295	+	1.34e-10
GAL	chr11	68443211	68443364	+	Nucleosome:273561	S4-RAS1	chr11	68443227	68443228	BP-36249373	+	3.11e-25
GGCT	chr7	30550461	30550612	-	Nucleosome:131293	S4-RAS1	chr7	30550594	30550596	BP-36794238	+	2.26e-20
CCDC159	chr19	11441231	11441386	+	Nucleosome:46668	S4-RAS1	chr19	11441374	11441378	BP-3750424	+	9.14e-63
ZIM2	chr19	57358041	57358194	-	Nucleosome:222915	S4-RAS1	chr19	57358058	57358062	BP-3751238	+	1.42e-05
GOLPH3L	chr1	150675591	150675743	-	Nucleosome:524633	S4-RAS1	chr1	150675725	150675729	BP-38583078	+	0.0024568
CALU	chr7	128372101	128372257	+	Nucleosome:517450	S4-RAS1	chr7	128372237	128372238	BP-3897158	+	1.32e-08
ANTXR1	chr2	69230611	69230767	+	Nucleosome:300058	S4-RAS1	chr2	69230630	69230634	BP-39181198	+	5.9e-05
GREB1	chr2	11672731	11672882	+	Nucleosome:50949	S4-RAS1	chr2	11672867	11672871	BP-39182465	+	0.0183289
GSG2	chr17	3617221	3617371	+	Nucleosome:14512	S4-RAS1	chr17	3617238	3617242	BP-39743411	+	4.32e-11
HNF4A	chr20	43017901	43018057	+	Nucleosome:173058	S4-RAS1	chr20	43018023	43018026	BP-42964113	+	8.32e-06
CADM2	chr3	85000481	85000629	+	Nucleosome:369857	S4-RAS1	chr3	85000606	85000609	BP-4447163	+	9.96e-06
BTD	chr3	15627051	15627205	+	Nucleosome:68175	S4-RAS1	chr3	15627191	15627193	BP-4447484	+	5.81e-05
INPP4B	chr4	143773711	143773862	-	Nucleosome:595209	S4-RAS1	chr4	143773845	143773846	BP-45581092	+	3.24e-06
KCNK15	chr20	43366111	43366261	+	Nucleosome:174587	S4-RAS1	chr20	43366226	43366228	BP-46406167	+	8.45e-06
ABCC11	chr16	48275071	48275225	-	Nucleosome:137824	S4-RAS1	chr16	48275084	48275085	BP-47020558	+	0.00128276
KITLG	chr12	88980411	88980561	-	Nucleosome:367740	S4-RAS1	chr12	88980539	88980542	BP-47321999	+	2.65e-05
LEF1	chr4	109096171	109096326	-	Nucleosome:450566	S4-RAS1	chr4	109096307	109096310	BP-48149419	+	0.0102866
KRTCAP3	chr2	27652421	27652575	+	Nucleosome:120975	S4-RAS1	chr2	27652561	27652565	BP-48435848	+	0.00394698
MBNL1	chr3	152009191	152009338	+	Nucleosome:646341	S4-RAS1	chr3	152009318	152009321	BP-51311240	+	0.00958879
LRRC31	chr3	169593661	169593814	-	Nucleosome:722580	S4-RAS1	chr3	169593793	169593794	BP-52157126	+	1.22e-54
MCM4	chr8	48861821	48861977	+	Nucleosome:192158	S4-RAS1	chr8	48861831	48861835	BP-53040507	+	0.0388329
MRPL17	chr11	6710521	6710673	-	Nucleosome:26632	S4-RAS1	chr11	6710529	6710532	BP-53048821	+	2.96e-09
MYCBP2	chr13	77907261	77907413	-	Nucleosome:237154	S4-RAS1	chr13	77907391	77907394	BP-56043122	+	0.000178618
ADAM9	chr8	38845331	38845480	+	Nucleosome:163055	S4-RAS1	chr8	38845441	38845445	BP-57238	+	0.00011092
NCOA5	chr20	44724561	44724711	-	Nucleosome:180555	S4-RAS1	chr20	44724695	44724697	BP-57998949	+	1.85e-07
NDUFA10	chr2	240970791	240970942	-	Nucleosome:992880	S4-RAS1	chr2	240970854	240970857	BP-59645016	+	0.00012922
NHSL1	chr6	138899531	138899687	-	Nucleosome:576601	S4-RAS1	chr6	138899671	138899674	BP-60104233	+	8e-05
NETO2	chr16	47183831	47183983	-	Nucleosome:133221	S4-RAS1	chr16	47183845	47183847	BP-60188797	+	0.000189768
NOS3	chr7	150683531	150683687	+	Nucleosome:610757	S4-RAS1	chr7	150683665	150683669	BP-60277706	+	0.00117857
STOX1	chr10	70576041	70576190	+	Nucleosome:273842	S4-RAS1	chr10	70576055	70576057	BP-64990456	+	3.45e-05
KIF11	chr10	94345421	94345571	+	Nucleosome:374494	S4-RAS1	chr10	94345553	94345556	BP-64991542	+	2.76e-05
NRP1	chr10	33629931	33630079	-	Nucleosome:144541	S4-RAS1	chr10	33630066	33630067	BP-64993852	+	0.0452252
NUDT1	chr7	2269231	2269386	+	Nucleosome:9415	S4-RAS1	chr7	2269254	2269257	BP-67508820	+	1.1e-12
OLFM2	chr19	10053131	10053278	-	Nucleosome:40732	S4-RAS1	chr19	10053144	10053148	BP-68305662	+	6.88e-10
OSR2	chr8	99947821	99947971	+	Nucleosome:412052	S4-RAS1	chr8	99947952	99947956	BP-68608565	+	1.59e-09
PDLIM5	chr4	95359791	95359939	+	Nucleosome:393158	S4-RAS1	chr4	95359918	95359920	BP-74966652	+	0.0271475
PLCB2	chr15	40606161	40606311	-	Nucleosome:69911	S4-RAS1	chr15	40606274	40606278	BP-75947509	+	3.7e-06
PKIA	chr8	79413101	79413248	+	Nucleosome:324580	S4-RAS1	chr8	79413232	79413233	BP-76257727	+	3.37e-09
PKMYT1	chr16	3036541	3036688	-	Nucleosome:12110	S4-RAS1	chr16	3036564	3036566	BP-77407672	+	5.44e-09
PODXL	chr7	131247281	131247434	-	Nucleosome:529700	S4-RAS1	chr7	131247410	131247414	BP-77473633	+	0.00129676
PLCXD2	chr3	111382481	111382633	+	Nucleosome:470473	S4-RAS1	chr3	111382612	111382615	BP-79156267	+	4.42e-07
POC1A	chr3	52194771	52194919	-	Nucleosome:227107	S4-RAS1	chr3	52194781	52194784	BP-79156938	+	6.08e-12
PRIC285	chr20	62211741	62211888	-	Nucleosome:258111	S4-RAS1	chr20	62211753	62211756	BP-80148795	+	6.11e-09
PRICKLE1	chr12	42883951	42884104	-	Nucleosome:168655	S4-RAS1	chr12	42884071	42884073	BP-84202719	+	0.00174451
QPCTL	chr19	46188811	46188966	+	Nucleosome:177136	S4-RAS1	chr19	46188952	46188956	BP-86776351	+	0.000100009
RAD54B	chr8	95493431	95493582	-	Nucleosome:392718	S4-RAS1	chr8	95493562	95493564	BP-88111253	+	0.01915
RARB	chr3	25461971	25462118	+	Nucleosome:110844	S4-RAS1	chr3	25462101	25462104	BP-93865384	+	9.15e-20
RRP12	chr10	99167301	99167448	-	Nucleosome:395125	S4-RAS1	chr10	99167428	99167432	BP-97905634	+	0.0210902
ROGDI	chr16	4858991	4859138	-	Nucleosome:20037	S4-RAS1	chr16	4859004	4859005	BP-98038275	+	2.32e-07

## Sheet: S3-RAS2_unique_GATA2
Gene	Chr	Start	End	Strand	Nuc_ID	Alternative State	GATA2 border	Border start	Border end	Border ID	Strand	p-value
ABCA4	chr1	94591921	94592071	-	Nucleosome:400283	S3-RAS2	chr1	94591927	94591930	BP-93227943	+	7.27e-10
ABHD11	chr7	73159981	73160133	-	Nucleosome:287921	S3-RAS2	chr7	73160003	73160006	BP-72130821	+	0.000151345
ACSF2	chr17	48497121	48497275	+	Nucleosome:184334	S3-RAS2	chr17	48497197	48497198	BN-46837006	-	0.0124544
ACVR2B	chr3	38488561	38488712	+	Nucleosome:167667	S3-RAS2	chr3	38488582	38488583	BN-37861099	-	5.36e-05
ADAM2	chr8	39701371	39701520	-	Nucleosome:166098	S3-RAS2	chr8	39701399	39701400	BN-38785324	-	0.00391649
AGAP2	chr12	58141051	58141211	-	Nucleosome:234288	S3-RAS2	chr12	58141099	58141102	BN-56314621	-	0.0421959
ALOXE3	chr17	8027551	8027700	-	Nucleosome:33690	S3-RAS2	chr17	8027602	8027604	BN-6183281	-	0.00625069
ANKZF1	chr2	220087681	220087836	+	Nucleosome:902244	S3-RAS2	chr2	220087739	220087741	BN-218125987	-	0.00511649
ARFRP1	chr20	62344601	62344762	-	Nucleosome:258675	S3-RAS2	chr20	62344653	62344655	BN-61655944	-	0.0447189
ARHGDIA	chr17	79834531	79834678	-	Nucleosome:319374	S3-RAS2	chr17	79834579	79834580	BN-79475002	-	0.00711992
ARMCX4	chrX	100665871	100666020	+	Nucleosome:352622	S3-RAS2	chrX	100665914	100665917	BP-99872777	+	0.00760627
AUTS2	chr7	69056641	69056790	+	Nucleosome:272095	S3-RAS2	chr7	69056694	69056696	BP-67786295	+	0.00648734
BAI2	chr1	32235281	32235428	-	Nucleosome:129326	S3-RAS2	chr1	32235317	32235318	BP-31475079	+	0.000931032
BIK	chr22	43499761	43499914	+	Nucleosome:107475	S3-RAS2	chr22	43499823	43499824	BN-42218964	-	0.026314
BMX	chrX	15517951	15518106	+	Nucleosome:51414	S3-RAS2	chrX	15517957	15517959	BP-15083483	+	2.03e-11
BTN3A3	chr6	26434521	26434681	+	Nucleosome:114107	S3-RAS2	chr6	26434654	26434657	BP-26438122	+	1.06e-06
CASC5	chr15	40878511	40878664	+	Nucleosome:71124	S3-RAS2	chr15	40878527	40878529	BP-39743411	+	4.32e-11
CBFB	chr16	67055411	67055559	+	Nucleosome:219696	S3-RAS2	chr16	67055424	67055426	BN-66008663	-	3.16e-05
CCDC99	chr5	169004111	169004264	+	Nucleosome:708199	S3-RAS2	chr5	169004126	169004127	BP-168604213	+	4.3e-13
CCNE2	chr8	95912761	95912917	-	Nucleosome:394537	S3-RAS2	chr8	95912771	95912773	BN-94205752	-	3.29e-15
CDCA5	chr11	64858151	64858303	-	Nucleosome:258857	S3-RAS2	chr11	64858167	64858168	BN-64146043	-	8.69e-14
CENPF	chr1	214769161	214769322	+	Nucleosome:800653	S3-RAS2	chr1	214769309	214769310	BN-213597543	-	6.13e-11
CEP55	chr10	95249161	95249317	+	Nucleosome:378456	S3-RAS2	chr10	95249175	95249177	BP-93865384	+	9.15e-20
CHST15	chr10	125858601	125858760	-	Nucleosome:512742	S3-RAS2	chr10	125858751	125858752	BN-124874817	-	2.18e-07
CKAP4	chr12	106647431	106647583	-	Nucleosome:445322	S3-RAS2	chr12	106647450	106647452	BP-105760812	+	5.94e-17
CLDN7	chr17	7171901	7172057	-	Nucleosome:29959	S3-RAS2	chr17	7172028	7172029	BN-5201558	-	1.22e-05
CLSPN	chr1	36241421	36241569	-	Nucleosome:146791	S3-RAS2	chr1	36241481	36241483	BN-34839687	-	0.02655
CPEB2	chr4	14997361	14997421	+	Nucleosome:61744	S3-RAS2	chr4	13259432	15269433	BN-13269432	-	1.75e-07
CSAD	chr12	53564391	53564543	-	Nucleosome:214949	S3-RAS2	chr12	53564439	53564442	BN-52124736	-	0.000927161
CTH	chr1	70870091	70870246	+	Nucleosome:298285	S3-RAS2	chr1	70870233	70870235	BN-69058738	-	2.62e-07
CYFIP2	chr5	156686091	156686252	+	Nucleosome:653845	S3-RAS2	chr5	156686237	156686239	BP-156288503	+	6.32e-07
DCDC2	chr6	24363751	24363909	-	Nucleosome:105043	S3-RAS2	chr6	24363795	24363798	BN-22959925	-	0.00207267
DDIT4	chr10	74026781	74026928	+	Nucleosome:289340	S3-RAS2	chr10	74026798	74026801	BN-73001350	-	2.6e-05
DDX41	chr5	176950771	176950923	-	Nucleosome:742299	S3-RAS2	chr5	176950880	176950881	BN-176701587	-	1.38e-05
DHCR24	chr1	55358091	55358238	-	Nucleosome:230096	S3-RAS2	chr1	55358217	55358220	BN-53573488	-	4.67e-06
DPYSL4	chr10	133994351	133994511	+	Nucleosome:547877	S3-RAS2	chr10	133994365	133994367	BP-132041687	+	0.000710348
EDC3	chr15	74994181	74994341	-	Nucleosome:220106	S3-RAS2	chr15	74994239	74994242	BN-73030589	-	0.0196248
EML2	chr19	46155881	46156032	-	Nucleosome:176998	S3-RAS2	chr19	46155999	46156001	BN-45061415	-	1.07e-10
F2RL1	chr5	76109591	76109746	+	Nucleosome:305391	S3-RAS2	chr5	76109608	76109611	BN-75684231	-	0.000140534
FBLN1	chr5	76109591	76109811	+	Nucleosome:118051	S3-RAS2	chr5	75674231	77684232	BN-75685742	-	0.000131357
FCRLA	chr22	45891701	45891831	+	Nucleosome:571288	S3-RAS2	chr22	45624803	47634804	BN-45634803	-	8.63e-05
FLJ23867	chr1	161669801	161669871	+	Nucleosome:651728	S3-RAS2	chr1	159673020	161683021	BP-159683020	+	0.00423083
FLNB	chr1	180160191	180160261	+	Nucleosome:252649	S3-RAS2	chr1	178296622	180306623	BN-178306622	-	5.34e-18
FNDC8	chr3	57987291	57987361	+	Nucleosome:124063	S3-RAS2	chr3	56338756	58348757	BP-56348756	+	3.96e-05
FOLR1	chr17	33442301	33442451	+	Nucleosome:287408	S3-RAS2	chr17	33442306	33442308	BN-31614219	-	2.34e-21
GNG5	chr11	71893711	71893881	+	Nucleosome:358674	S3-RAS2	chr11	71781081	73791082	BN-71791081	-	7.39e-29
GPC5	chr1	84977471	84977627	-	Nucleosome:293703	S3-RAS2	chr1	84977476	84977478	BP-84762922	+	0.000313427
GRIN2D	chr13	92043831	92043980	+	Nucleosome:187905	S3-RAS2	chr13	92043847	92043848	BP-90709746	+	0.000698234
GSDMD	chr19	48892131	48892279	+	Nucleosome:608381	S3-RAS2	chr19	48892167	48892170	BP-47370324	+	0.00221149
HACL1	chr8	144628681	144628829	+	Nucleosome:68272	S3-RAS2	chr8	144628739	144628740	BP-142978647	+	0.0365333
HERC3	chr3	15649011	15649166	-	Nucleosome:368108	S3-RAS2	chr3	15649017	15649018	BN-14665355	-	0.000267946
HIBCH	chr4	89507071	89507223	+	Nucleosome:778123	S3-RAS2	chr4	89507149	89507151	BN-89111416	-	0.0230673
HIGD1A	chr2	191190971	191191128	-	Nucleosome:186576	S3-RAS2	chr2	191191007	191191009	BN-190768255	-	0.00352186
HMGB2	chr3	42853081	42853240	-	Nucleosome:723816	S3-RAS2	chr3	42853127	42853130	BP-42179380	+	0.0222653
HSBP1L1	chr4	174261841	174261998	-	Nucleosome:317967	S3-RAS2	chr4	174261907	174261908	BP-173109831	+	0.0475903
HYDIN	chr18	77716631	77716784	+	Nucleosome:236923	S3-RAS2	chr18	77716652	77716653	BP-76604187	+	1.96e-14
ISG20L2	chr16	71271141	71271293	-	Nucleosome:550481	S3-RAS2	chr16	71271219	71271222	BN-69706775	-	0.0230673
JAG1	chr1	156703831	156703984	-	Nucleosome:46805	S3-RAS2	chr1	156703880	156703883	BP-155492003	+	0.00571281
JAM3	chr20	10660961	10661116	-	Nucleosome:555738	S3-RAS2	chr20	10660967	10660969	BP-9459746	+	0.000121786
JOSD1	chr11	133930901	133931056	+	Nucleosome:88655	S3-RAS2	chr11	133930941	133930943	BP-132149260	+	0.00661924
KCNH8	chr22	39101521	39101672	-	Nucleosome:83746	S3-RAS2	chr22	39101543	39101544	BN-37666129	-	0.00300879
KIFC1	chr3	19183721	19183879	+	Nucleosome:141926	S3-RAS2	chr3	19183736	19183739	BN-19193167	-	6.95e-76
KLHL23	chr6	33353321	33353472	+	Nucleosome:689680	S3-RAS2	chr6	33353387	33353388	BP-31544094	+	0.0321295
LIG4	chr2	170583601	170583761	+	Nucleosome:363919	S3-RAS2	chr2	170583722	170583723	BP-170571967	+	6.6e-08
LMO4	chr13	108876201	108876357	-	Nucleosome:370913	S3-RAS2	chr13	108876225	108876226	BN-107019361	-	1.76e-17
LNPEP	chr1	87787691	87787849	+	Nucleosome:392602	S3-RAS2	chr1	87787744	87787746	BN-86683438	-	0.00968767
LRRC8A	chr5	96287491	96287645	+	Nucleosome:432684	S3-RAS2	chr5	96287531	96287533	BN-96156174	-	0.00666037
MAOA	chr9	131637221	131637374	+	Nucleosome:165662	S3-RAS2	chr9	131637239	131637241	BN-130463040	-	0.000175678
MED11	chrX	43507491	43507646	+	Nucleosome:18935	S3-RAS2	chrX	43507494	43507496	BN-42967942	-	1.87e-05
MFI2	chr17	4628591	4628743	+	Nucleosome:840960	S3-RAS2	chr17	4628714	4628717	BP-3393174	+	7.78e-08
MME	chr3	196762851	196763011	-	Nucleosome:658352	S3-RAS2	chr3	196762863	196762866	BP-195638381	+	2.57e-05
MMP16	chr3	154790831	154790991	+	Nucleosome:366359	S3-RAS2	chr3	154790882	154790883	BN-153795739	-	0.00689272
MRAS	chr8	89345511	89345664	-	Nucleosome:585286	S3-RAS2	chr8	89345549	89345550	BP-88080680	+	0.00201021
MRS2P2	chr3	138059011	138059169	+	Nucleosome:295223	S3-RAS2	chr3	138059063	138059065	BN-136062818	-	0.00964337
MXRA8	chr12	72251631	72251784	-	Nucleosome:2289	S3-RAS2	chr12	72251681	72251682	BP-71424816	+	0.00162967
NAA40	chr1	1300921	1301070	-	Nucleosome:253700	S3-RAS2	chr1	1300975	1300976	BN-852942	-	0.0037993
NEK8	chr11	63699601	63699761	+	Nucleosome:96749	S3-RAS2	chr11	63699623	63699626	BN-62328494	-	0.000637078
NPY5R	chr17	27049321	27049479	+	Nucleosome:681841	S3-RAS2	chr17	27049334	27049335	BN-26130417	-	7.83e-21
NTN4	chr4	164258121	164258191	+	Nucleosome:399501	S3-RAS2	chr4	163562198	165572199	BN-163572198	-	1.93e-58
NUDT1	chr12	96190601	96190759	-	Nucleosome:9438	S3-RAS2	chr12	96190618	96190621	BP-96111872	+	5.42e-182
NUS1	chr7	2274931	2275031	+	Nucleosome:484686	S3-RAS2	chr7	379294	2389295	BN-389294	-	0.0100799
OAS3	chr6	117989701	117989871	+	Nucleosome:474754	S3-RAS2	chr6	117770789	119780790	BP-117780789	+	0.0290679
ODF2	chr12	113369951	113370101	+	Nucleosome:430905	S3-RAS2	chr12	113369981	113369983	BP-112439422	+	0.00158604
ODF3B	chr9	131211311	131211421	+	Nucleosome:140517	S3-RAS2	chr9	130453040	132463041	BN-130461152	-	5.83236e-05
OPN3	chr22	50976481	50976640	-	Nucleosome:918281	S3-RAS2	chr22	50976521	50976524	BP-50580324	+	0.0325632
OPN4	chr1	241810241	241810395	-	Nucleosome:350706	S3-RAS2	chr1	241810307	241810309	BP-239941754	+	0.0131931
OR4C13	chr10	88407361	88407431	+	Nucleosome:212295	S3-RAS2	chr10	87121614	89131615	BP-87131614	+	3.75e-06
PAQR8	chr11	49966971	49967191	+	Nucleosome:224077	S3-RAS2	chr11	48287027	50297028	BN-48297027	-	0.0269206
PARVG	chr6	52219831	52219991	+	Nucleosome:112263	S3-RAS2	chr6	52219897	52219899	BN-51473877	-	0.0153672
PCDHB11	chr22	44571351	44571501	+	Nucleosome:583616	S3-RAS2	chr22	44571492	44571493	BN-44152610	-	4.72e-06
PDLIM3	chr5	140573171	140573324	+	Nucleosome:776580	S3-RAS2	chr5	140573195	140573196	BN-139731267	-	0.00221842
PEBP1	chr4	186463301	186463461	-	Nucleosome:498074	S3-RAS2	chr4	186463312	186463315	BN-185559902	-	1.71e-05
PHOSPHO2	chr12	118567401	118567554	+	Nucleosome:689510	S3-RAS2	chr12	118567453	118567456	BP-117580869	+	0.0441424
PIGT	chr2	170543951	170544111	+	Nucleosome:177610	S3-RAS2	chr2	170543960	170543963	BN-170093456	-	2.77e-05
PLOD1	chr20	44038121	44038273	+	Nucleosome:48254	S3-RAS2	chr20	44038136	44038137	BN-43013214	-	2.35e-05
PMCH	chr1	11987591	11987752	+	Nucleosome:427633	S3-RAS2	chr1	11987647	11987650	BP-10615776	+	0.0266059
PPP6R1	chr12	102597901	102598061	-	Nucleosome:216086	S3-RAS2	chr12	102597908	102597910	BP-102415518	+	8.95e-18
PREPL	chr19	55776811	55776958	-	Nucleosome:194846	S3-RAS2	chr19	55776867	55776869	BN-54692316	-	0.0199938
PRSS54	chr2	44592551	44592702	-	Nucleosome:182094	S3-RAS2	chr2	44592629	44592631	BN-42884071	-	0.0260436
PSMB10	chr16	58335791	58335943	-	Nucleosome:223757	S3-RAS2	chr16	58335813	58335814	BP-56458120	+	0.00363416
PSMC5	chr16	67976321	67976479	-	Nucleosome:241980	S3-RAS2	chr16	67976330	67976331	BP-67397280	+	1.45e-15
PTMA	chr17	61898991	61899147	+	Nucleosome:956371	S3-RAS2	chr17	61899136	61899139	BP-61649424	+	8.61e-06
RAB31	chr2	232565701	232565855	+	Nucleosome:41651	S3-RAS2	chr2	232565752	232565755	BN-232087724	-	0.0112164
REEP3	chr18	9701811	9701966	+	Nucleosome:250896	S3-RAS2	chr18	9701822	9701825	BN-9496161	-	2.59e-12
RELT	chr10	65274041	65274198	+	Nucleosome:292724	S3-RAS2	chr10	65274185	65274186	BN-63727696	-	4.35e-09
REXO2	chr11	73079941	73080091	+	Nucleosome:468488	S3-RAS2	chr11	73079960	73079962	BP-72575053	+	0.000190626
RMI2	chr11	114303731	114303890	+	Nucleosome:48421	S3-RAS2	chr11	114303750	114303752	BN-113966748	-	1.24e-37
RNF24	chr16	11432491	11432647	+	Nucleosome:17218	S3-RAS2	chr16	11432496	11432497	BN-11390924	-	4.71e-13
SAMD9	chr20	4001571	4001725	-	Nucleosome:365985	S3-RAS2	chr20	4001615	4001617	BN-2069514	-	0.00130383
SART3	chr7	92754301	92754457	-	Nucleosome:455612	S3-RAS2	chr7	92754310	92754311	BP-92704158	+	0.000195327
SCD5	chr12	108961771	108961925	-	Nucleosome:343258	S3-RAS2	chr12	108961823	108961826	BN-107023752	-	0.0196034
SEMA6A	chr4	83726541	83726701	-	Nucleosome:476509	S3-RAS2	chr4	83726672	83726673	BP-82129213	+	2.92e-06
SERPINI1	chr5	115916911	115917072	-	Nucleosome:713096	S3-RAS2	chr5	115916932	115916933	BP-114877993	+	2.66e-16
SKA3	chr3	167447051	167447206	+	Nucleosome:9849	S3-RAS2	chr3	167447107	167447110	BN-165721127	-	0.00388839
SMPD1	chr13	21757141	21757297	-	Nucleosome:25235	S3-RAS2	chr13	21757182	21757185	BP-21259443	+	0.00544547
SNAP23	chr11	6404231	6404386	+	Nucleosome:79506	S3-RAS2	chr11	6404243	6404245	BN-4722077	-	0.000795706
SPECC1	chr15	42779661	42779809	+	Nucleosome:81977	S3-RAS2	chr15	42779719	42779720	BN-42339096	-	0.00589454
SPICE1	chr17	19982481	19982638	+	Nucleosome:478508	S3-RAS2	chr17	19982486	19982489	BP-19761074	+	0.000352284
STK24	chr3	113239921	113240076	-	Nucleosome:323190	S3-RAS2	chr3	113239932	113239933	BP-112526848	+	6.07e-05
TBC1D16	chr13	99180091	99180247	-	Nucleosome:311535	S3-RAS2	chr13	99180133	99180135	BP-97897286	+	0.00270642
TC2N	chr17	78015381	78015532	-	Nucleosome:313885	S3-RAS2	chr17	78015503	78015504	BP-76731979	+	2.16e-08
TDRD1	chr14	92308181	92308332	-	Nucleosome:468596	S3-RAS2	chr14	92308247	92308249	BP-91330037	+	0.0200526
TECPR2	chr14	102822291	102822401	+	Nucleosome:361093		chr14	102135221	104145222	BP-102145221	+	0.00768131
TFEB	chr10	115931961	115932110	+	Nucleosome:178924	S3-RAS2	chr10	115932091	115932094	BP-114275007	+	7.04e-06
TLL2	chr6	41709661	41709814	-	Nucleosome:391183	S3-RAS2	chr6	41709733	41709734	BN-39885751	-	0.0474965
TMSB10	chr10	98279301	98279449	-	Nucleosome:369186	S3-RAS2	chr10	98279322	98279323	BP-96309376	+	1.91e-16
TPM4	chr2	85125781	85125938	+	Nucleosome:66654	S3-RAS2	chr2	85125800	85125801	BN-85017624	-	2.45e-15
TPPP	chr19	16171091	16171242	+	Nucleosome:2694	S3-RAS2	chr19	16171110	16171112	BN-14385776	-	0.0006522
TRMT2A	chr5	698671	698832	-	Nucleosome:11771	S3-RAS2	chr5	698683	698685	BP-57238	+	0.00011092
TTC18	chr22	20111361	20111516	-	Nucleosome:294095	S3-RAS2	chr22	20111374	20111375	BP-18539235	+	2.52e-17
UHRF1	chr10	75124501	75124658	-	Nucleosome:19755	S3-RAS2	chr10	75124525	75124527	BN-73350004	-	0.00180036
VWA5B1	chr19	4903201	4903352	+	Nucleosome:80699	S3-RAS2	chr19	4903271	4903273	BN-4401729	-	0.0121271
WASF3	chr1	20609481	20609630	+	Nucleosome:33016	S3-RAS2	chr1	20609497	20609498	BN-19299224	-	0.000540815
WDTC1	chr13	27125721	27125882	+	Nucleosome:109398	S3-RAS2	chr13	27125769	27125770	BN-26899581	-	0.0221282
ZNF629	chr1	27553471	27553632	+	Nucleosome:118395	S3-RAS2	chr1	27553515	27553516	BN-26624897	-	0.0100484
