# Supplementary material for: Dynamic nucleosome landscape elicits a noncanonical GATA2 pioneer model
Source: Nat Commun. 2022 Jun 7;13:3145. doi: 10.1038/s41467-022-30960-x (PMC9174260; doi:10.1038/s41467-022-30960-x)
Supplement: Supplementary file 7 — Source Data [file 41467_2022_30960_MOESM7_ESM.zip › Source Data/Source Data 2_Figure 6a.xlsx]

## Sheet: Figure6A
Concentration	0nM_r1	0nM_r2	0nM_r3	30nM_r1	30nM_r2	30nM_r3	90nM_r1	90nM_r2	90nM_r3	270nM_r1	270nM_r2	270nM_r3
0	0.52	0.41	0.58	0.89	0.93	0.8	0.8	0.75	0.84	0.89	0.95	1.02
41	0.65	0.59	0.72	1.31	1.24	1.55	1.96	2.04	2.18	1.1	1.35	1.22
65	0.59	0.66	0.52	3.96	3.58	4.03	4.35	4.64	4.55	2.85	2.99	3.08
85	0.79	0.72	0.64	1	0.92	1.04	1.96	1.99	1.82	1.41	1.33	1.25
