# Supplementary material for: Dynamic nucleosome landscape elicits a noncanonical GATA2 pioneer model
Source: Nat Commun. 2022 Jun 7;13:3145. doi: 10.1038/s41467-022-30960-x (PMC9174260; doi:10.1038/s41467-022-30960-x)
Supplement: Supplementary file 7 — Source Data [file 41467_2022_30960_MOESM7_ESM.zip › Source Data/Source Data 3_Figure 6c.xlsx]

## Sheet: Figure6C
Gene	Veh_r1	Veh_r2	Veh_r3	DHT_r1	DHT_r2	DHT_r3	GATA2_KD_Veh_r1	GATA2_KD_Veh_r2	GATA2_KD_Veh_r3	GATA2_KD_DHT_r1	GATA2_KD_DHT_r2	GATA2_KD_DHT_r3
AES	0	-0.0575	0.09875	3.43	3.666	3.328	-0.57	-0.46	-0.58	0.22	0.284	0.384
BABMI	0	-0.03875	0.0575	0.23	0.35	0.5	0.12	0.019	0.217	0.02	-0.18	-0.04
CELSR2	0	0.04	-0.1125	2.82	2.984	2.712	-0.45	-0.583	-0.32	-0.36	-0.274	-0.346
CSNK1A1L	0	-0.1	0.16	1.54	1.666	1.43	-0.57	-0.765	-0.675	0.02	0.202	0.05
DVL2	0	0.0325	-0.08125	2.52	2.48	2.66	-0.42	-0.343	-0.485	-0.46	-0.65	-0.546
FRP2	0	-0.07875	0.0325	1.45	1.438	1.26	0.1	0.089	0.059	1.36	1.194	1.254
FZD2	0	0.0775	-0.08625	1.38	1.206	1.306	-0.36	-0.435	-0.298	0.23	0.406	0.304
FZD4	0	-0.05125	0.0525	1.38	1.556	1.262	-0.48	-0.32	-0.445	0.23	0.29	0.096
LEF1	0	0.0275	-0.03375	4.76	4.85	4.772	-0.16	-0.258	-0.113	0.22	0.352	0.484
LRP2	0	0.11375	-0.13875	1.45	1.486	1.664	0.22	0.157	0.176	1.36	1.204	1.202
MESDC2	0	0.0075	-0.02125	0.66	0.724	0.91	0	0.029	-0.056	0.24	0.434	0.298
NRARP	0	-0.06875	0.11	1.12	0.92	1.338	0.04	0.093	0.212	0.98	1.016	0.964
PLCB2	0	0.0525	-0.05375	2.24	2.04	2.136	-0.18	-0.157	-0.042	0.54	0.666	0.64
PRICKLE1	0	0.0175	-0.22125	3.76	3.628	3.82	-0.56	-0.429	-0.52	0.52	0.44	0.324
SDC1	0	0.0125	-0.0825	2.82	3.058	2.91	-0.78	-0.678	-0.794	-0.16	-0.168	-0.316
TLE1	0	-0.08125	0.02	0.54	0.654	0.484	-0.56	-0.535	-0.656	-0.46	-0.288	-0.162
TMEM64	0	-0.09875	0.0725	3.11	3.284	3.426	-0.62	-0.572	-0.626	0.53	0.366	0.558
UBS	0	0.0525	-0.15125	1.25	1.416	1.022	-0.05	0.115	0.009	1.11	1.08	0.986
WNT7B	0	0.0325	-0.0825	1.2	1.37	1.022	-0.54	-0.637	-0.556	-0.15	-0.268	-0.026
WWTR1	0	-0.01625	0.005	2.12	2.02	2.37	-0.58	-0.58	-0.461	0.56	0.714	0.488
