# Supplementary material for: Dynamic nucleosome landscape elicits a noncanonical GATA2 pioneer model
Source: Nat Commun. 2022 Jun 7;13:3145. doi: 10.1038/s41467-022-30960-x (PMC9174260; doi:10.1038/s41467-022-30960-x)
Supplement: Supplementary file 7 — Source Data [file 41467_2022_30960_MOESM7_ESM.zip › Source Data/Source Data 4_Supplementary Figure 19.xlsx]

## Sheet: Supplementary Figure 19
	Veh_r1	Veh_r2	Veh_r3	DHT_r1	DHT_r2	DHT_r3
AES	0.82	0.71	1.47	9.31	7.31	7.69
BABMI	0.77	1.37	0.93	1.11	0.42	0.67
CELSR2	1.08	0.89	0.92	9.53	8.86	8.88
CSNK1A1L	1.12	0.78	0.96	5.65	4.86	5.55
DVL2	0.81	1.2	0.89	7.22	9.61	8.27
FRP2	0.85	1.08	0.95	2.94	4.56	4.11
FZD2	1.07	1	0.93	1.75	2.91	2.14
FZD4	1.13	0.97	0.92	4.23	4.14	4.36
LEF1	1.09	0.91	0.93	5.12	5.81	5.23
LRP2	0.91	1.05	0.98	4.94	6.31	5.97
MESDC2	1.07	1	0.92	8.27	9.1	8.89
NRARP	0.9	1.08	0.95	5.44	5.95	5.89
PLCB2	0.92	1.11	0.99	1.62	1.98	1.22
PRICKLE1	1.14	1.06	0.93	0.34	2.13	2.02
SDC1	0.97	1.08	0.92	7.81	8.82	8.14
TLE1	0.78	1.2	0.9	3.24	4.81	3.92
TMEM64	0.98	1.02	0.92	5.81	6.43	6.1
UBS	0.92	1.09	0.97	0.25	0.88	0.72
WNT7B	0.98	1	1.09	9.13	9.74	9.49
WWTR1	1.07	0.99	0.92	7.25	9.18	8.72
